# Supplementary material for: Polymorphism analysis of six selenoprotein genes: support for a selective sweep at the glutathione peroxidase 1 locus (3p21) in Asian populations
Source: BMC Genet. 2006 Dec 11;7:56. doi: 10.1186/1471-2156-7-56 (PMC1769511; doi:10.1186/1471-2156-7-56)
Supplement: Additional File 14 — PCR Primer Pairs. This file provides the name, location and sequence for PCR primers used in the resequencing project. [file 1471-2156-7-56-S14.txt]

PCR Primer Pairs used to resequence GPX1, GPX2, GPX3, GPX4, SEPP1 and TXNRD1.  Primer name is follwed by primer location in reference sequence file.  Nucleotide positions refer to the "GENE.genomic_seq.txt" reference file provide in supplemental data and also correspond to sequence location in the prettybase file.

>GPX1-1bF.0001	
TGGCCTCTGTTAGACTC	
>GPX1-1R.0724		
CACTGGGAAGTAGAGGGAAG	
>GPX1-2F.0589		
TCTGTCTGAATGTCAAGGGTAGG	
>GPX1-2R.1060		
GGATCACGAGTTTAGGAGATCAA	
>GPX1-4F.1247		
AAATGGTTGAAACCCATCTCTAC	
>GPX1-4R.1712		
CAGCAAGGTTTCACAAGACAAG	
>GPX1-5F.1604		
AAGACCAAAGATGGAGTGAGAGA	
>GPX1-5R.2116		
GTTACGGAGTAAAGCCCTGAAGT	
>GPX1-6F.1932		
CCACCTGACACACCAGGCG	
>GPX1-6R.2498		
GGGGTACTGAGATACATGGGGC	
>GPX1-7F.2342		
TCATCCTCAAAGAAAGTGTATTGG
>GPX1-7R.2794		
AGCAACACAAACAACAGGATACA	
>GPX1-8F.2674		
GCACTCAGTCTCTCTTCTCTCCA	
>GPX1-8R.3210		
CTCCTCTCCTGTGCCATGTTA	
>GPX1-9F.3074		
AGAGCTTCCAGGACTCTGCC	
>GPX1-9R.3607		
GAGCGCCCCGAACAAGC	
>GPX1-AlaB-F.3435	
CACTCTCCAGCCTTTTCCTGGCT	
>GPX1-AlaB-R.3690	
AGAAGGCATACACCGACTGG	
>GPX1-Alar2-F.3608	
CGCTGGCTTCTTGGACAAT	
>GPX1-Alar2-R.3777	
AGAGGGACGCCACATTCTC	
>GPX1-Ala-a-F.3671	
CCAGTCGGTGTATGCCTTCT	
>GPX1-Ala-a-R.3886	
ACCTGATGCCCAAACTGGT	
>GPX1-11bF.3774	
CTCTGAGGCACCACGGTCC	
>GPX1-11bR.4354	
TTGGGGTCGGTCATAAGCG	
>GPX1-12F.4279	
ACCCTCTCTTCGCCTTCCT	
>GPX1-12R.4766	
CAAATGACAATGACACAGGACAT	
>GPX1-13F.4614	
AGGGAGGAACACCTTGATCTTAC	
>GPX1-13R.5119
ACTATGACAATGAGGTTAGAAAAAGTATCG	
>GPX1-14F.4918	
GCTGGGACTACAGGTGCC	
>GPX1-14R.5446	
GTGTGGACCTAACAATTGGAGAG	
>GPX1-15F.5318	
AATGGTTGACTGCCTAACTCAAA	
>GPX1-15R.5801	
CAACAGAGCAAGACTGTCTCAAA	
>GPX1-16bF.5782	
GAGACAGTCTTGCTCTGTT	
>GPX1-16R.6229	
GACCTTGAGTCACGAATTTGAAC	
>GPX1-17F.6029	
ATTACAGGCTTGAGCAGCAATAA	
>GPX1-17R.6499	
AGAGTTCCAAGGAACAACACAAG	
>GPX1-18F.6385	
CACCTCCCTCTGGTTCTCTCT	
>GPX1-18R.6892	
CCAGAAGTTAACAGTCTAGGAGGG
>GPX1-19F.6772	
CCTGCCAGAATGGAATGTTATTA	
>GPX1-19R.7319	
CATTCCAGGAGTCAGATTTGAAG	

>GPX2.F1.0001	
AAGCAGCTCCAGAAGCAAAG
>GPX2.R1.0508	
ACGGTGATGGTTAGGGTCAG
>GPX2.F2.0416	
GGACAACGCAGGACAACAGT
>GPX2.R2.1009	
GCACTGGCTTAGGCAGAAAG
>GPX2.F3.0900	
AATCACTGGAGGGCAAAGC
>GPX2.cR3b.1435	
ccaagccactgagtcacaag
>GPX2.F4.1349	
GGGGGAAGCTCTAGGTATGC
>GPX2.R4.1911	
AGCCACAGAAACCGAAAAGA
>GPX2.F5.1810	
TCAAGCCCCATTGCTAGTTT
>GPX2.R5.2350	
GCCAGGCTGAAGAGACAAAG
>GPX2.F6.2275	
GTGTTCTCCAGGACAAGTGG
>GPX2.R6.2850	
CCCCACCTGTAAGTGCTGTTTGAA
>GPX2.F7.2786	
CGGCCTTGTTCAGTCTGTTAA
>GPX2.R7.3305	
TGGTCATTCAGCCTCTCCTT
>GPX2.F8.3248	
ACCAAAAGTGTTGGGTTGGT
>GPX2.R8.3834	
AAACCAACAAAAATCATCCTCAA
>GPX2.F9.3734	
TGTTTAGGGGACAGGATATACAA
>GPX2.R9.4278	
ATGGTGTGAGGCTGGAGGTA
>GPX2.F10.4221	
GCAAACCCTCTTTCGAGATG
>GPX2.R10.4761	
TTCCTGCTTCTGACCTGTGA
>GPX2.F11.4708	
ATGATGGCCTGGAACTGACT
>GPX2.R11.5302	
GACCCAGAGGAATGGGATTT
>GPX2.F12.5205	
GGGGGTCTTCCTTCATCAAA
>GPX2.R12.5756	
GACAGACGAGGTGTTGCTCA
>GPX2.F13.5696	
AAGCAGGAGGAATGCTTGAG
>GPX2.R13.6232	
CAACTTTAAGGAGGCGCTTGA
>GPX2.F14.6113	
ATGTGGCCTGGAACTTTGAG
>GPX2.R14.6729	
ATTAGGGCATCCCTTGATCC
>GPX2.F15.6552	
TAAAGGGCAGGTGTGGAAAC
>GPX2.R15.7108	
AGGATCAAACACCCGAGATG
>GPX2.F16.7022	
GCAAGGGCATAGAGGGTGT
>GPX2.R16.7564	
CCCAACCCCTTCCTTCTTAC
>GPX2.F17.7511	
AGAGGCAGGAATGACTGGAC
>GPX2.R17.8041	
GGTCAGAAAGTGGGGATCCTA
>GPX2.F18.7915	
AGAAGCCCAATGCTGAAG
>GPX2.R18.8448	
GCCTCAAGGGAAAGACTGAA
>GPX2.F19.8376	
GTGTTGGAAACATGCCACAG
>GPX2.R19.8892	
TAAGGAGACTTCCCCCTCCT
>GPX2.F20.8747	
TCCCCCTTATCATCCTCAGA
>GPX2.R20.9163	
GCCTCAACTTCCCAAAGTGT

>GPX3-F1.00001	
CATCACGAAACCCCTGTCTT
>GPX3-R1.00563	
AGGAAAGCCTGAGCCATACA
>GPX3-F2.00447	
AAGCTCACTGCAGCATGAAA
>GPX3-R2.01029	
TGTGTGCACATCAGTTTGTCA
>GPX3-F3.00961	
TTTTGAGGGTCACTAGATGCCTA
>GPX3-R3.01560	
TCTAGGGGCAGAAGCTGAAA
>GPX3-F4.01419	
CTCAAGGCATTTCTTGGTCAG
>GPX3-R4.01920	
AGTGATCTCCAGTGCCCTTC
>GPX3-F5.01843	
AGGACTCCTGGTCTCCGTCT
>GPX3-R5.02374	
AAAACCCCATTCTGGGTAGG
>GPX3-F6.02284	
GCATGTCAGCTGTGATCCT
>GPX3-R6.02854	
CTCCCAGCCACCTTTCAA
>GPX3-F7.02786	
GATTGGCTGCAAGGGTCTC
>GPX3-R7.03350	
GGCACGGAGGTGACATAGAT
>GPX3-F8.04208	
CCGTTTCCAAAATTCTGTCC
>GPX3-R8.04758	
GAACTTGGGAGCAGAGATGG
>GPX3-F9.05202	
CATGGCATCAGAGACACAGC
>GPX3-R9.05776	
GTGTGGCAAGGAGAACCCTA
>GPX3-F10.07488	
CCAGTTCCAATTCTCGGTGA
>GPX3-R10.08023	
TGCCTTTAGGGTTGTTGAGG
>GPX3-F11.07940	
GAGGTCTGATTGCCTTTGGA
>GPX3-R11.08455	
CCTGTTCCCCTAGCCTCTGT
>GPX3-F12.08959	
CTTGTCCTCCAAACCTCCAA
>GPX3-R12.09473	
CAACCAGTTGTCCCTGTCCT
>GPX3-F13.09379	
TCGGCCACCAAGAACTACTC
>GPX3-R13.09959	
GGTCTGCAGAGCCCTCTAGTT
>GPX3-F14.09898	
CTGGGCTCTTGGGGAATTT
>GPX3-R14.10478	
TGGAGACACGGATTTCTTCC
>GPX3-F15.10388	
TGGGGGTCAAGAGGAAGTAA
>GPX3-R15.10953	
GGCCCTTCAGGAAGTAGGAG
>GPX3-F16.10883	
TGACTGACGTCCCCAGAAGT
>GPX3-R16.11458	
GGGAGGTAGCCTTGGATTTT
>GPX3-F18.11887	
TCCCACAGTTCTCCAAGTCA
>GPX3-R18.12435	
GTAGCCTTGCTGAAGCCATC


>GPX4.F1.00001
GGCACCACTCCCAGCTAA	
>GPX4.R1.00528		
CAGATCACGAGGTCAGGAGA	
>GPX4.F2.00434 	
CTCGACCACACCTGGCTAAT	
>GPX4.R2.00995		
TGCAAACATGTGCACTGAAA	
>GPX4.F3.00894   	
ggaagtcaggaatgggatca	
>GPX4.R3.01406		
aaccttttctgaccctgcac	
>GPX4.F4.01291		
CATCTGGCAGGCCTGAGTC	
>GPX4.R4.01869	
CCACATCTTGGCTTCCAACT	
>GPX4.F5.01777  	
ACGGTGACTCAGTTCCCAAG	
>GPX4.R5.02228	
CCAAGGGATTTGCCTTTTTA	
>GPX4.F6.02139 	
GGTAGGGACACCCCCATAAG	
>GPX4.R6.02705 	
AACAGGCTCATCCACCATTC	
>GPX4.F7.02580  	
GCACTTTTGGGAAGCTGAG	
>GPX4.R7.03152 	
AGAGCGCTCATTGGTCAGA	
>GPX4.F8.03032  	
AACAACAAGTCCGCACGTC	
>GPX4.R8.03582 	
CGTGGAACAACCCCTTCC	
>GPX4.F9.03523 	
CTCCAGGCCGTTGTAGGC	
>GPX4.R9.04089 	
GGGGACAGGGCTTCTTCC	
>GPX4.F10.03844 	
GTCACAGTCGCGCAGTCCT	
>GPX4.R10.04394 	
CACTGCAAGGCAAAGGAAG	
>GPX4.F11.04139  	
GATCCCTTCCTGCCTCAG	
>GPX4.R11.04801 	
ACACTCCCAGGCCCTCTC	
>GPX4.F12.04698 	
GTAACCAGTTCGGGAAGCAG	
>GPX4.R12.05201 	
CTCCACAGCCCTCTATGTCC	
>GPX4.F13.05131  	
GTGCTGGGACTCTCACATCG	
>GPX4.R13.05660 	
CTCCTCCATGGGTCCGTAG	
>GPX4.F14.05588  	
GGACACCGTCTCTCCACAGT	
>GPX4.R14.06114 	
GAAGAGGGGGCAACAACAC	
>GPX4.F15.05990  	
GCTGGATCTTTCTGCGTAGG	
>GPX4.R15.06539 	
ATGAACGGTGGCTGGTACTG	
>GPX4.F16.06443  	
GTGGCTGGGTGGTTACTGTT	
>GPX4.R16.06985 	
TAAGTTATTGCCCGCTCACC	
>GPX4.F17.06843  	
GGAAGTAGGCAAAAGGCACA	
>GPX4.R17.07398 	
ACACAGGGACCGTTTCTCC			
>GPX4.FL2.Fa.02870	
AGTTGGAGAAACCAAACCC 	
>GPX4.FL2.Ra.03867	
TAGTCAGGACTGCGCGACT	
>GPX4.FL3.Fb.03421	
CTCAGGCTCCAGTGACCTTGG 	
>GPX4.FL3.Rb.04454	
ATGTCCTTGGCGGAAAACTC 	
>GPX4.FL4.Fc.04105	
AGATCCACGAATGTCCCAAG 	
>GPX4.FL4.Rc.05201	
CTCCACAGCCCTCTATGTCC	

>SEPP1.F01.00001       
CTGGTCTTTCCTTGCCTCTG		                                 
>SEPP1.R01.00668	
CCATTGGCACTTTTGTTCTGG
>SEPP1.F02.00484       
GCCAAGTCAAAATCAAAACCA		                                 
>SEPP1.R02.01054	
CCTTAGGCCTGTCCTGTGGAG
>SEPP1.F03.00985       
GTTCTTTGGATCGCGTCACT		                                 
>SEPP1.R03.01529	
CGGATGTGAAATCAAAGACAGG
>SEPP1.F04.01362      
AGAACAGGGCAGGGAGTTTC		                                 
>SEPP1.R04.01916	
CTCCAAATAATCCCCCACTGA
>SEPP1.F05.01737       
CCCCAAAAGGCAAGTAACAA		                                 
>SEPP1.R05.02329	
CGGGATTTCACAGGACCACTG
>SEPP1.F06.02197       
GGGATGCATAGGTCTTCCAG		                                 
>SEPP1.R06.02774	
CCAAACCCCTGAGCTGATTGT
>SEPP1.F07.02626       
CCCCCGACTGTACCATTAAA		                                 
>SEPP1.R07.03191	
CCAGCTTCCTCTGCTCTCAGC
>SEPP1.F08.03107       
TGGTAGGTGAAGTTCCCAGTG		                                 
>SEPP1.R08.03663	
CCATGGCCACATTCAGACCTA
>SEPP1.F09.06210       
AGGTTGTGTTTGCAGAATGTT		                                 
>SEPP1.R09.06810	
CCCCACTGTAAACATTTTGGTGT
>SEPP1.F10.07440          
CCAATGTTTGTTTAAGCATAAGG		                                 
>SEPP1.R10.08189	
CAAGGAAGAATGTGGGAGGA
>SEPP1.F11.09811      
TGCTATGACCTGACCTGGTG		                                 
>SEPP1.R11.10341	
CCCTCGGCGACAGAGACAG
>SEPP1.F12.12445           
TGCAAATTAGCCTTAGGTTGAGA		                                 
>SEPP1.R12.13084	
GGCAGATTACTTGGGCTCAG
>SEPP1.F13.12916      
GCAACCTCCATCTTGCAG		                                         
>SEPP1.R13.13491	
CCCACAGTAGCCAAAGATACACG
>SEPP1.F14.13371      
ACAAATCATTTTTCACGCATT		                                 
>SEPP1.R14.13953	
CGAGGCAAACGTCACTGACAA
>SEPP1.F15.13798          
TAGGAGCTGATGCTGCCATT		                                 
>SEPP1.R15.14405	
TGTCTTTGTTGTTCTTCCTCCA
>SEPP1.F16.14260      
GGTGATTGCAGCTTTTGGTT		                                 
>SEPP1.R16.14802	
CGGAGGTCAGGTTTATAGGGTTTG
>SEPP1.F17.15105      
GCTGAAGTTTCTAAACGAAACAAA	                                         
>SEPP1.R17.15607	
CGCCGTGCAATCAGGGTTAAT
>SEPP1.F18.17667      
TGCAATCATTTGGTGGAGAA		                                 
>SEPP1.R18.18152	
TTGGCAAGTGACTTCTGTGTCT
>SEPP1.F20.35143      
CCACAAACATTTGGCTGTGTT		                                 
>SEPP1.R20.35697	
CAACATGGGGTAAGCCTATCACT
>SEPP1.F21.44996      
TCCTCTTTTAGCTGACAAATTGA		                                 
>SEPP1.R21.45552	
CGACGACAGGGCAAGACTCTG
>SEPP1.F22.51947           
GACTTCAATTGGCCATTTCTT		                                 
>SEPP1.R22.52556	
CACTTGTATAGGGCAGCTCCA
>SEPP1.F23.55277           
AACCTCAGATAAGGGGACTACTATATG	                                 
>SEPP1.R23.55930	
TCATGCCTCAGATTTAATATTGC
>SEPP1.F24.57600           
GGATGTGAGAGAAGTGCCTGA		                                 
>SEPP1.R24.58179	
CAATGTGATTTATTCTTTGGTTGG
>SEPP1.F25.58043           
ACCACCAGCAGTTCTTACCAA		                                 
>SEPP1.R25.58743	
TTGACTGAGTCTTGCTGCTG
>SEPP1.F26.58442      
AATTATAATGCCTGCCTCTGC		                                 
>SEPP1.R26.58960	
CCTCCCATCTCCCACTCAGAA
>SEPP1.F27.58901     
AATCCACTGCCAACTTTGCT		                                 
>SEPP1.R27.59454	
CAGAGTTTCTTCCCCCAAGGA
>SEPP1.F28.59364      
TGCTAGCTTTCTGTGGCATTT		
>SEPP1.R28.59943	
CGGAAGATAAACTTGCAACCCATT
>SEPP1.F29.59864      
TGAACCAACACATCAGGAATAAG		
>SEPP1.R29.60442	
CTTCAGCTGCCCAGGTACATA
>SEPP1.F30.60366      
CAAAGAAAGTAACACTGGAATTCAT	      
>SEPP1.R30.60944	
CTGGAAATGAGAGCAAGCTGA
>SEPP1.F31.60823      
AGTCCTTTGTTCCAGCCCTA		
>SEPP1.R31.61407	
CAAAGCAGGGGCCTAGATCAT

>TXNRD1.F1.00001                     
GCAAGGTGTAGGGGCATTAG           
>TXNRD1.R1.00569                     
TTTGGATAGGCAAACCCTTG           
>TXNRD1.F2.00488                     
GGTCTATTTCCAGCATTTTCTG          
>TXNRD1.R2.01008                     
CTGCTTCCAGCGATTCTCA           
>TXNRD1.F3.00949                     
GGTGCATGCCTGTAGTCC           
>TXNRD1.R3.01464                     
GGCTTGCCATTAAAAGCATC           
>TXNRD1.F4.01388                     
TGTTTTGGAATGCCGTTAGA           
>TXNRD1.R4.01951                     
GCCCTTCCAAGGTGAAACTC           
>TXNRD1.F5.01894                     
TGCCCATTTAGAGGGTGAAG           
>TXNRD1.R5.02472                     
AGCAAAGTTTGGGACCCACT           
>TXNRD1.F6.02422                     
TGCCAAACTGACTAATCCATGA          
>TXNRD1.R6.2951                     
AAATGCCGGAGTGAAGAAAA           
>TXNRD1.F7.02906                     
AGGAAACAGCAACCCTTTCA           
>TXNRD1.R7.03511                    
CATGTGTTTTGCCAACGTCT           
>TXNRD1.F8.04524                     
ACCGGGAAAGTAGGACGTTT           
>TXNRD1.R8.5087                     
ACGAGCGTTTTTCGTCATTT           
>TXNRD1.F9.26980                     
TTAGCAGTGACCGTCTTTGG           
>TXNRD1.R9.27481                     
GTGGTCCCTTACGATGTCCA           
>TXNRD1.F10.28898                    
GGTTTCCAGCTGATTCTAACAA          
>TXNRD1.R10.29430                    
TGACTCTGTGCCAAAGAACCT           
>TXNRD1.F11.31459                    
CTGCCCCTCTTTTTGTTTTG           
>TXNRD1.R11.31964                    
CTTGACAAAGGATAACTCCAGTG         
>TXNRD1.F12.34603                    
TTGTCAGGGGATCTGTCTTG           
>TXNRD1.R12.35123                    
CAAGGCCCCATAGGATGATA           
>TXNRD1.F13.35048                    
AATAAAAGTAATAGCCACTGTGACC   
>TXNRD1.R13.35650                    
TTTTTCTCTTTCTCCCAAACC           
>TXNRD1.F14.36812                    
CTGAGTGGCAAGAAAGGGTA           
>TXNRD1.R14.37315                    
GCTGAAAGGATGCTTCTACCA           
>TXNRD1.F15.41048                    
GACAACATTGAGCAGCGAAA           
>TXNRD1.41575                        
TCCCTTGACCTCGTGATCTG           
>TXNRD1.F16.41902                    
TTCTGTCCCGTGTTCTTTCC           
>TXNRD1.R16.42444                    
CCGAGATCGTGCCATTGT           
>TXNRD1.F17.43224                    
TTTTCAGAACCGTGGACAGA           
>TXNRD1.R17.43789                    
GCGGAGTGTCGATCTTCATA           
>TXNRD1.F18.47305                    
TCTCGGATTGAGACTTCACATACT   
>TXNRD1.R18.47831                    
AAGAAAATGCCCTCGTTCAT           
>TXNRD1.F19.49962                    
AGTGCCTGACAGCAAGGAGT           
>TXNRD1.R19.50478                    
GTGAAACCCCCGTCTACAAA           
>TXNRD1.R20.55370                    
CGGAAGCCTCCAGTTCATAC           
>TXNRD1.F21.63870                 
AAAGGAGGAAAAGGCCAATG           
>TXNRD1.R21.64372                    
AGCCAGTGGTTTGCAGTCTT           
>TXNRD1.F22.64270                    
ACATTGTCTGTGACCAAGCG           
>TXNRD1.R22.64830                    
GGAGCCAAACTATCCCTTCC           
>TXNRD1.F23.64759                    
TGTCCAAAAGCAAGTCATGG           
>TXNRD1.R23.65347                    
GCAATTACCACAAAACAGCTAAA         
>TXNRD1.F24.65185                    
CATTTGCAATGGAAAACACG           
>TXNRD1.R24.65779                    
CCTAAATGCCAGGCAGATG           
>TXNRD1.F25.65650                    
CTGCCAGCAGTTCTTGAAGC           
>TXNRD1.R25.66239                    
TTGCAAAGACTCCCAAGACC           
>TXNRD1.F26.66193                    
TCCACGTGTGCCTTCTTACT           
>TXNRD1.R26.66693                    
TTCTGAGCCTGTTTCTCCATC           
>TXNRD1.F27.66603                    
TTGACACACCCTGGCTGAT           
>TXNRD1.R27.67199                    
GAACCAGCTGGAAGTTACGC           
>TXNRD1.F28.67063                    
GCCAGACCCTGAACCTGTTA           
>TXNRD1.R28.67650                    
AGCCTGGGAAACAGAACAAG   
