# Supplementary material for: Polymorphism analysis of six selenoprotein genes: support for a selective sweep at the glutathione peroxidase 1 locus (3p21) in Asian populations
Source: BMC Genet. 2006 Dec 11;7:56. doi: 10.1186/1471-2156-7-56 (PMC1769511; doi:10.1186/1471-2156-7-56)
Supplement: Additional File 15 — GPX1 Prettybase File. This file is in prettybase format and provides SNP location in the reference sequence, SNP500 sample ID number, and genotype calls for each identified SNP at the GPX1 locus. [file 1471-2156-7-56-S15.txt]

0085 DNCP024 C T
0085 DNCP025 C C
0085 DNCP026 C T
0085 DNCP027 C T
0085 DNCP028 C T
0085 DNCP029 C T
0085 DNCP030 C T
0085 DNCP031 C C
0085 DNCP032 C T
0085 DNCP033 C C
0085 DNCP034 C C
0085 DNCP035 C C
0085 DNCP036 C T
0085 DNCP037 C C
0085 DNCP038 C C
0085 DNCP039 C T
0085 DNCP040 C T
0085 DNCP041 C C
0085 DNCP042 C C
0085 DNCP043 C C
0085 DNCP044 C C
0085 DNCP045 C C
0085 DNCP046 C T
0085 DNCP047 C C
0085 ENCP072 C C
0085 ENCP073 C C
0085 ENCP074 C C
0085 ENCP075 C C
0085 ENCP076 C C
0085 ENCP077 C C
0085 ENCP078 C C
0085 ENCP079 C T
0085 ENCP080 C C
0085 ENCP081 T T
0085 ENCP082 C C
0085 ENCP083 C C
0085 ENCP084 C C
0085 ENCP085 C C
0085 ENCP086 C T
0085 ENCP087 C T
0085 ENCP088 C C
0085 ENCP089 C C
0085 ENCP090 C T
0085 ENCP091 C T
0085 ENCP092 C C
0085 ENCP093 C C
0085 ENCP094 C C
0085 ENCP118 C C
0085 ENCP119 N N
0085 ENCP120 C T
0085 ENCP121 C T
0085 ENCP122 C C
0085 ENCP123 C C
0085 ENCP124 C C
0085 ENCP125 C T
0085 HNCP001 C T
0085 HNCP002 C T
0085 HNCP003 C C
0085 HNCP004 C C
0085 HNCP005 C T
0085 HNCP006 C C
0085 HNCP007 C T
0085 HNCP008 C C
0085 HNCP009 C C
0085 HNCP010 C C
0085 HNCP011 C C
0085 HNCP012 C C
0085 HNCP013 C C
0085 HNCP014 C T
0085 HNCP015 C C
0085 HNCP016 C C
0085 HNCP017 C C
0085 HNCP018 C T
0085 HNCP019 C C
0085 HNCP020 C C
0085 HNCP021 C C
0085 HNCP022 C C
0085 HNCP023 C C
0085 ONCP049 C C
0085 ONCP050 C C
0085 ONCP051 C C
0085 ONCP052 C C
0085 ONCP053 C T
0085 ONCP054 C C
0085 ONCP055 C C
0085 ONCP056 C C
0085 ONCP057 C C
0085 ONCP058 C C
0085 ONCP059 C C
0085 ONCP060 C C
0085 ONCP061 C C
0085 ONCP062 C C
0085 ONCP063 C C
0085 ONCP064 C T
0085 ONCP065 C C
0085 ONCP066 C C
0085 ONCP067 C C
0085 ONCP068 C C
0085 ONCP069 C C
0085 ONCP070 C C
0085 ONCP071 C C
0527 DNCP024 G G
0527 DNCP025 G G
0527 DNCP026 G G
0527 DNCP027 G G
0527 DNCP028 G G
0527 DNCP029 A G
0527 DNCP030 A G
0527 DNCP031 G G
0527 DNCP032 N N
0527 DNCP033 G G
0527 DNCP034 G G
0527 DNCP035 G G
0527 DNCP036 G G
0527 DNCP037 G G
0527 DNCP038 G G
0527 DNCP039 G G
0527 DNCP040 G G
0527 DNCP041 G G
0527 DNCP042 G G
0527 DNCP043 G G
0527 DNCP044 G G
0527 DNCP045 G G
0527 DNCP046 G G
0527 DNCP047 G G
0527 ENCP072 G G
0527 ENCP073 G G
0527 ENCP074 G G
0527 ENCP075 G G
0527 ENCP076 G G
0527 ENCP077 G G
0527 ENCP078 G G
0527 ENCP079 G G
0527 ENCP080 G G
0527 ENCP081 G G
0527 ENCP082 G G
0527 ENCP083 G G
0527 ENCP084 G G
0527 ENCP085 G G
0527 ENCP086 G G
0527 ENCP087 G G
0527 ENCP088 G G
0527 ENCP089 G G
0527 ENCP090 G G
0527 ENCP091 G G
0527 ENCP092 G G
0527 ENCP093 G G
0527 ENCP094 G G
0527 ENCP118 G G
0527 ENCP119 N N
0527 ENCP120 G G
0527 ENCP121 G G
0527 ENCP122 G G
0527 ENCP123 G G
0527 ENCP124 N N
0527 ENCP125 G G
0527 HNCP001 G G
0527 HNCP002 G G
0527 HNCP003 G G
0527 HNCP004 G G
0527 HNCP005 G G
0527 HNCP006 G G
0527 HNCP007 G G
0527 HNCP008 G G
0527 HNCP009 G G
0527 HNCP010 G G
0527 HNCP011 G G
0527 HNCP012 G G
0527 HNCP013 G G
0527 HNCP014 G G
0527 HNCP015 G G
0527 HNCP016 G G
0527 HNCP017 G G
0527 HNCP018 G G
0527 HNCP019 G G
0527 HNCP020 G G
0527 HNCP021 G G
0527 HNCP022 G G
0527 HNCP023 G G
0527 ONCP049 G G
0527 ONCP050 G G
0527 ONCP051 G G
0527 ONCP052 G G
0527 ONCP053 G G
0527 ONCP054 G G
0527 ONCP055 G G
0527 ONCP056 G G
0527 ONCP057 G G
0527 ONCP058 G G
0527 ONCP059 G G
0527 ONCP060 G G
0527 ONCP061 G G
0527 ONCP062 G G
0527 ONCP063 G G
0527 ONCP064 G G
0527 ONCP065 G G
0527 ONCP066 G G
0527 ONCP067 G G
0527 ONCP068 G G
0527 ONCP069 G G
0527 ONCP070 G G
0527 ONCP071 G G
0620 DNCP024 C C
0620 DNCP025 C C
0620 DNCP026 C C
0620 DNCP027 C C
0620 DNCP028 C C
0620 DNCP029 C C
0620 DNCP030 C C
0620 DNCP031 C C
0620 DNCP032 C C
0620 DNCP033 C G
0620 DNCP034 C C
0620 DNCP035 C C
0620 DNCP036 C C
0620 DNCP037 C C
0620 DNCP038 C C
0620 DNCP039 C C
0620 DNCP040 C C
0620 DNCP041 C C
0620 DNCP042 C C
0620 DNCP043 C C
0620 DNCP044 C C
0620 DNCP045 C C
0620 DNCP046 C C
0620 DNCP047 C C
0620 ENCP072 C C
0620 ENCP073 C C
0620 ENCP074 C C
0620 ENCP075 C C
0620 ENCP076 C C
0620 ENCP077 C C
0620 ENCP078 C C
0620 ENCP079 C C
0620 ENCP080 C C
0620 ENCP081 C C
0620 ENCP082 C C
0620 ENCP083 C C
0620 ENCP084 C C
0620 ENCP085 C C
0620 ENCP086 C C
0620 ENCP087 C C
0620 ENCP088 C C
0620 ENCP089 C C
0620 ENCP090 C C
0620 ENCP091 C C
0620 ENCP092 C C
0620 ENCP093 C C
0620 ENCP094 C C
0620 ENCP118 C C
0620 ENCP119 N N
0620 ENCP120 C C
0620 ENCP121 C C
0620 ENCP122 C C
0620 ENCP123 C C
0620 ENCP124 N N
0620 ENCP125 C C
0620 HNCP001 C C
0620 HNCP002 C C
0620 HNCP003 C C
0620 HNCP004 C C
0620 HNCP005 C C
0620 HNCP006 C C
0620 HNCP007 C C
0620 HNCP008 C C
0620 HNCP009 C C
0620 HNCP010 C C
0620 HNCP011 C C
0620 HNCP012 C C
0620 HNCP013 C C
0620 HNCP014 C C
0620 HNCP015 C C
0620 HNCP016 C C
0620 HNCP017 C C
0620 HNCP018 C C
0620 HNCP019 C C
0620 HNCP020 C C
0620 HNCP021 C C
0620 HNCP022 C C
0620 HNCP023 C C
0620 ONCP049 C C
0620 ONCP050 C C
0620 ONCP051 C C
0620 ONCP052 C C
0620 ONCP053 C C
0620 ONCP054 C C
0620 ONCP055 C C
0620 ONCP056 C C
0620 ONCP057 C C
0620 ONCP058 C C
0620 ONCP059 C C
0620 ONCP060 C C
0620 ONCP061 C C
0620 ONCP062 C C
0620 ONCP063 C C
0620 ONCP064 C C
0620 ONCP065 C C
0620 ONCP066 C C
0620 ONCP067 C C
0620 ONCP068 C C
0620 ONCP069 C C
0620 ONCP070 C C
0620 ONCP071 C C
0880 DNCP024 C C
0880 DNCP025 C C
0880 DNCP026 C C
0880 DNCP027 C C
0880 DNCP028 C C
0880 DNCP029 C C
0880 DNCP030 C C
0880 DNCP031 C C
0880 DNCP032 C C
0880 DNCP033 C C
0880 DNCP034 C C
0880 DNCP035 C C
0880 DNCP036 C C
0880 DNCP037 C C
0880 DNCP038 C C
0880 DNCP039 C C
0880 DNCP040 C C
0880 DNCP041 C C
0880 DNCP042 C C
0880 DNCP043 C C
0880 DNCP044 C C
0880 DNCP045 C C
0880 DNCP046 C C
0880 DNCP047 C C
0880 ENCP072 C C
0880 ENCP073 C C
0880 ENCP074 C C
0880 ENCP075 C C
0880 ENCP076 C C
0880 ENCP077 C C
0880 ENCP078 C C
0880 ENCP079 C C
0880 ENCP080 C C
0880 ENCP081 C C
0880 ENCP082 C C
0880 ENCP083 C C
0880 ENCP084 C C
0880 ENCP085 C T
0880 ENCP086 C C
0880 ENCP087 C C
0880 ENCP088 C C
0880 ENCP089 C C
0880 ENCP090 C C
0880 ENCP091 C C
0880 ENCP092 C C
0880 ENCP093 C C
0880 ENCP094 C C
0880 ENCP118 C C
0880 ENCP119 N N
0880 ENCP120 C C
0880 ENCP121 C C
0880 ENCP122 C C
0880 ENCP123 C C
0880 ENCP124 N N
0880 ENCP125 C C
0880 HNCP001 C C
0880 HNCP002 C C
0880 HNCP003 C C
0880 HNCP004 C C
0880 HNCP005 C C
0880 HNCP006 C C
0880 HNCP007 C C
0880 HNCP008 C C
0880 HNCP009 C C
0880 HNCP010 C C
0880 HNCP011 C C
0880 HNCP012 C C
0880 HNCP013 C C
0880 HNCP014 C C
0880 HNCP015 C C
0880 HNCP016 C C
0880 HNCP017 C C
0880 HNCP018 C C
0880 HNCP019 C C
0880 HNCP020 C C
0880 HNCP021 C T
0880 HNCP022 C C
0880 HNCP023 C C
0880 ONCP049 C C
0880 ONCP050 C C
0880 ONCP051 C C
0880 ONCP052 C C
0880 ONCP053 C C
0880 ONCP054 C C
0880 ONCP055 C C
0880 ONCP056 C C
0880 ONCP057 C C
0880 ONCP058 C C
0880 ONCP059 C C
0880 ONCP060 C C
0880 ONCP061 C C
0880 ONCP062 C C
0880 ONCP063 C C
0880 ONCP064 C C
0880 ONCP065 C C
0880 ONCP066 C C
0880 ONCP067 C C
0880 ONCP068 C C
0880 ONCP069 C C
0880 ONCP070 C C
0880 ONCP071 C C
0896 DNCP024 C C
0896 DNCP025 C C
0896 DNCP026 C C
0896 DNCP027 C C
0896 DNCP028 C C
0896 DNCP029 C C
0896 DNCP030 C C
0896 DNCP031 C C
0896 DNCP032 C C
0896 DNCP033 C C
0896 DNCP034 C C
0896 DNCP035 C C
0896 DNCP036 C C
0896 DNCP037 C C
0896 DNCP038 C C
0896 DNCP039 C C
0896 DNCP040 C C
0896 DNCP041 C C
0896 DNCP042 C C
0896 DNCP043 C C
0896 DNCP044 C C
0896 DNCP045 C C
0896 DNCP046 C C
0896 DNCP047 C C
0896 ENCP072 C C
0896 ENCP073 C C
0896 ENCP074 C C
0896 ENCP075 C C
0896 ENCP076 C C
0896 ENCP077 C C
0896 ENCP078 C C
0896 ENCP079 C C
0896 ENCP080 C C
0896 ENCP081 C C
0896 ENCP082 C C
0896 ENCP083 C C
0896 ENCP084 C C
0896 ENCP085 C C
0896 ENCP086 C C
0896 ENCP087 C C
0896 ENCP088 C C
0896 ENCP089 C C
0896 ENCP090 C C
0896 ENCP091 C C
0896 ENCP092 C C
0896 ENCP093 C C
0896 ENCP094 C C
0896 ENCP118 C C
0896 ENCP119 N N
0896 ENCP120 C C
0896 ENCP121 C C
0896 ENCP122 C C
0896 ENCP123 C C
0896 ENCP124 N N
0896 ENCP125 C C
0896 HNCP001 C C
0896 HNCP002 C C
0896 HNCP003 C G
0896 HNCP004 C C
0896 HNCP005 C C
0896 HNCP006 C C
0896 HNCP007 C C
0896 HNCP008 C C
0896 HNCP009 C C
0896 HNCP010 C C
0896 HNCP011 C C
0896 HNCP012 C C
0896 HNCP013 C C
0896 HNCP014 C C
0896 HNCP015 C C
0896 HNCP016 C C
0896 HNCP017 C C
0896 HNCP018 C C
0896 HNCP019 C C
0896 HNCP020 C C
0896 HNCP021 C C
0896 HNCP022 C C
0896 HNCP023 C C
0896 ONCP049 C C
0896 ONCP050 C C
0896 ONCP051 C C
0896 ONCP052 C C
0896 ONCP053 C C
0896 ONCP054 C C
0896 ONCP055 C C
0896 ONCP056 C C
0896 ONCP057 C C
0896 ONCP058 C C
0896 ONCP059 C C
0896 ONCP060 C C
0896 ONCP061 C C
0896 ONCP062 C C
0896 ONCP063 C C
0896 ONCP064 C C
0896 ONCP065 C C
0896 ONCP066 C C
0896 ONCP067 C C
0896 ONCP068 C C
0896 ONCP069 C C
0896 ONCP070 C C
0896 ONCP071 C C
1384 DNCP024 C C
1384 DNCP025 C C
1384 DNCP026 C C
1384 DNCP027 C C
1384 DNCP028 C C
1384 DNCP029 C C
1384 DNCP030 C C
1384 DNCP031 C C
1384 DNCP032 C C
1384 DNCP033 C C
1384 DNCP034 C C
1384 DNCP035 C C
1384 DNCP036 C C
1384 DNCP037 C T
1384 DNCP038 C C
1384 DNCP039 C C
1384 DNCP040 C C
1384 DNCP041 C C
1384 DNCP042 C C
1384 DNCP043 C C
1384 DNCP044 C C
1384 DNCP045 C C
1384 DNCP046 C C
1384 DNCP047 C C
1384 ENCP072 C C
1384 ENCP073 C C
1384 ENCP074 C C
1384 ENCP075 C C
1384 ENCP076 C C
1384 ENCP077 C C
1384 ENCP078 C C
1384 ENCP079 C C
1384 ENCP080 C C
1384 ENCP081 C C
1384 ENCP082 C C
1384 ENCP083 C C
1384 ENCP084 C C
1384 ENCP085 C C
1384 ENCP086 C C
1384 ENCP087 C C
1384 ENCP088 C C
1384 ENCP089 C C
1384 ENCP090 C C
1384 ENCP091 C C
1384 ENCP092 C C
1384 ENCP093 C C
1384 ENCP094 C C
1384 ENCP118 C C
1384 ENCP119 C C
1384 ENCP120 C C
1384 ENCP121 C C
1384 ENCP122 C C
1384 ENCP123 C C
1384 ENCP124 C C
1384 ENCP125 C C
1384 HNCP001 C C
1384 HNCP002 C C
1384 HNCP003 C C
1384 HNCP004 C C
1384 HNCP005 C C
1384 HNCP006 C C
1384 HNCP007 C C
1384 HNCP008 C C
1384 HNCP009 C C
1384 HNCP010 C C
1384 HNCP011 C C
1384 HNCP012 C C
1384 HNCP013 C C
1384 HNCP014 C C
1384 HNCP015 C C
1384 HNCP016 C C
1384 HNCP017 C C
1384 HNCP018 C C
1384 HNCP019 C C
1384 HNCP020 C C
1384 HNCP021 C C
1384 HNCP022 C C
1384 HNCP023 C C
1384 ONCP049 C C
1384 ONCP050 C C
1384 ONCP051 C C
1384 ONCP052 C C
1384 ONCP053 C C
1384 ONCP054 C C
1384 ONCP055 C C
1384 ONCP056 C C
1384 ONCP057 C C
1384 ONCP058 C C
1384 ONCP059 C C
1384 ONCP060 C C
1384 ONCP061 C C
1384 ONCP062 C C
1384 ONCP063 C C
1384 ONCP064 C C
1384 ONCP065 C C
1384 ONCP066 C C
1384 ONCP067 C C
1384 ONCP068 C C
1384 ONCP069 C C
1384 ONCP070 C C
1384 ONCP071 C C
1929 DNCP024 C C
1929 DNCP025 C C
1929 DNCP026 C C
1929 DNCP027 C C
1929 DNCP028 C C
1929 DNCP029 C C
1929 DNCP030 C C
1929 DNCP031 C C
1929 DNCP032 C C
1929 DNCP033 C C
1929 DNCP034 C C
1929 DNCP035 C T
1929 DNCP036 C C
1929 DNCP037 C C
1929 DNCP038 C C
1929 DNCP039 C C
1929 DNCP040 C C
1929 DNCP041 C C
1929 DNCP042 C C
1929 DNCP043 C C
1929 DNCP044 C C
1929 DNCP045 C C
1929 DNCP046 C C
1929 DNCP047 C C
1929 ENCP072 C C
1929 ENCP073 C C
1929 ENCP074 C C
1929 ENCP075 C C
1929 ENCP076 C C
1929 ENCP077 C C
1929 ENCP078 C C
1929 ENCP079 C C
1929 ENCP080 C C
1929 ENCP081 C C
1929 ENCP082 C C
1929 ENCP083 C C
1929 ENCP084 C C
1929 ENCP085 C C
1929 ENCP086 C C
1929 ENCP087 C C
1929 ENCP088 C C
1929 ENCP089 C C
1929 ENCP090 C C
1929 ENCP091 C C
1929 ENCP092 C C
1929 ENCP093 C C
1929 ENCP094 C C
1929 ENCP118 C C
1929 ENCP119 C C
1929 ENCP120 C C
1929 ENCP121 C C
1929 ENCP122 C C
1929 ENCP123 C C
1929 ENCP124 C C
1929 ENCP125 C C
1929 HNCP001 C C
1929 HNCP002 C C
1929 HNCP003 C C
1929 HNCP004 C C
1929 HNCP005 C C
1929 HNCP006 C C
1929 HNCP007 C C
1929 HNCP008 C C
1929 HNCP009 C C
1929 HNCP010 C C
1929 HNCP011 C C
1929 HNCP012 C C
1929 HNCP013 C C
1929 HNCP014 C C
1929 HNCP015 C C
1929 HNCP016 C C
1929 HNCP017 C C
1929 HNCP018 C C
1929 HNCP019 C C
1929 HNCP020 C C
1929 HNCP021 C C
1929 HNCP022 C C
1929 HNCP023 C C
1929 ONCP049 C C
1929 ONCP050 C C
1929 ONCP051 C C
1929 ONCP052 C C
1929 ONCP053 C C
1929 ONCP054 C C
1929 ONCP055 C C
1929 ONCP056 C C
1929 ONCP057 C C
1929 ONCP058 C C
1929 ONCP059 C C
1929 ONCP060 C C
1929 ONCP061 C C
1929 ONCP062 C C
1929 ONCP063 C C
1929 ONCP064 C C
1929 ONCP065 C C
1929 ONCP066 C C
1929 ONCP067 C C
1929 ONCP068 C C
1929 ONCP069 C C
1929 ONCP070 C C
1929 ONCP071 C C
2060 DNCP024 A A
2060 DNCP025 A A
2060 DNCP026 A A
2060 DNCP027 A A
2060 DNCP028 A A
2060 DNCP029 A A
2060 DNCP030 A A
2060 DNCP031 A A
2060 DNCP032 A A
2060 DNCP033 A A
2060 DNCP034 A A
2060 DNCP035 A A
2060 DNCP036 A A
2060 DNCP037 A A
2060 DNCP038 A A
2060 DNCP039 A A
2060 DNCP040 A A
2060 DNCP041 A A
2060 DNCP042 A A
2060 DNCP043 A A
2060 DNCP044 A A
2060 DNCP045 A A
2060 DNCP046 A A
2060 DNCP047 A A
2060 ENCP072 A A
2060 ENCP073 A A
2060 ENCP074 A A
2060 ENCP075 A A
2060 ENCP076 A A
2060 ENCP077 A T
2060 ENCP078 A A
2060 ENCP079 A A
2060 ENCP080 A A
2060 ENCP081 A A
2060 ENCP082 A A
2060 ENCP083 A A
2060 ENCP084 A A
2060 ENCP085 A A
2060 ENCP086 A T
2060 ENCP087 A A
2060 ENCP088 A A
2060 ENCP089 A A
2060 ENCP090 A A
2060 ENCP091 A A
2060 ENCP092 A A
2060 ENCP093 A A
2060 ENCP094 A A
2060 ENCP118 A A
2060 ENCP119 A A
2060 ENCP120 A A
2060 ENCP121 A A
2060 ENCP122 A A
2060 ENCP123 A A
2060 ENCP124 A A
2060 ENCP125 A A
2060 HNCP001 A A
2060 HNCP002 A A
2060 HNCP003 A A
2060 HNCP004 A A
2060 HNCP005 A A
2060 HNCP006 A A
2060 HNCP007 A A
2060 HNCP008 A A
2060 HNCP009 A A
2060 HNCP010 A A
2060 HNCP011 A A
2060 HNCP012 A A
2060 HNCP013 A A
2060 HNCP014 A A
2060 HNCP015 A A
2060 HNCP016 A A
2060 HNCP017 A A
2060 HNCP018 A A
2060 HNCP019 A A
2060 HNCP020 A A
2060 HNCP021 A A
2060 HNCP022 A A
2060 HNCP023 A A
2060 ONCP049 A A
2060 ONCP050 A A
2060 ONCP051 A A
2060 ONCP052 A A
2060 ONCP053 A A
2060 ONCP054 A A
2060 ONCP055 A A
2060 ONCP056 A A
2060 ONCP057 A A
2060 ONCP058 A A
2060 ONCP059 A A
2060 ONCP060 A A
2060 ONCP061 A A
2060 ONCP062 A A
2060 ONCP063 A A
2060 ONCP064 A A
2060 ONCP065 A A
2060 ONCP066 A A
2060 ONCP067 A A
2060 ONCP068 A A
2060 ONCP069 A A
2060 ONCP070 A A
2060 ONCP071 A A
2430 DNCP024 G G
2430 DNCP025 G G
2430 DNCP026 G G
2430 DNCP027 G G
2430 DNCP028 G G
2430 DNCP029 G G
2430 DNCP030 G G
2430 DNCP031 G G
2430 DNCP032 G G
2430 DNCP033 G G
2430 DNCP034 G G
2430 DNCP035 G G
2430 DNCP036 G G
2430 DNCP037 G G
2430 DNCP038 G G
2430 DNCP039 G G
2430 DNCP040 G G
2430 DNCP041 G G
2430 DNCP042 G G
2430 DNCP043 G G
2430 DNCP044 G G
2430 DNCP045 G G
2430 DNCP046 G G
2430 DNCP047 G G
2430 ENCP072 G G
2430 ENCP073 G G
2430 ENCP074 G G
2430 ENCP075 G G
2430 ENCP076 G G
2430 ENCP077 G G
2430 ENCP078 G G
2430 ENCP079 G G
2430 ENCP080 G G
2430 ENCP081 G G
2430 ENCP082 G G
2430 ENCP083 G G
2430 ENCP084 G G
2430 ENCP085 G G
2430 ENCP086 G G
2430 ENCP087 G G
2430 ENCP088 G G
2430 ENCP089 G G
2430 ENCP090 G G
2430 ENCP091 G G
2430 ENCP092 G G
2430 ENCP093 G G
2430 ENCP094 G G
2430 ENCP118 G G
2430 ENCP119 G G
2430 ENCP120 G G
2430 ENCP121 G G
2430 ENCP122 G G
2430 ENCP123 G G
2430 ENCP124 G G
2430 ENCP125 G G
2430 HNCP001 G G
2430 HNCP002 G G
2430 HNCP003 G G
2430 HNCP004 G G
2430 HNCP005 G G
2430 HNCP006 G G
2430 HNCP007 G G
2430 HNCP008 G G
2430 HNCP009 G G
2430 HNCP010 G G
2430 HNCP011 G G
2430 HNCP012 G G
2430 HNCP013 A G
2430 HNCP014 G G
2430 HNCP015 G G
2430 HNCP016 G G
2430 HNCP017 G G
2430 HNCP018 G G
2430 HNCP019 G G
2430 HNCP020 G G
2430 HNCP021 G G
2430 HNCP022 G G
2430 HNCP023 G G
2430 ONCP049 G G
2430 ONCP050 G G
2430 ONCP051 G G
2430 ONCP052 G G
2430 ONCP053 G G
2430 ONCP054 G G
2430 ONCP055 G G
2430 ONCP056 G G
2430 ONCP057 G G
2430 ONCP058 G G
2430 ONCP059 G G
2430 ONCP060 G G
2430 ONCP061 G G
2430 ONCP062 G G
2430 ONCP063 G G
2430 ONCP064 G G
2430 ONCP065 G G
2430 ONCP066 G G
2430 ONCP067 G G
2430 ONCP068 G G
2430 ONCP069 G G
2430 ONCP070 G G
2430 ONCP071 G G
2500 DNCP024 T T
2500 DNCP025 T T
2500 DNCP026 T T
2500 DNCP027 T T
2500 DNCP028 T T
2500 DNCP029 T T
2500 DNCP030 C T
2500 DNCP031 T T
2500 DNCP032 T T
2500 DNCP033 T T
2500 DNCP034 T T
2500 DNCP035 T T
2500 DNCP036 T T
2500 DNCP037 T T
2500 DNCP038 T T
2500 DNCP039 T T
2500 DNCP040 T T
2500 DNCP041 T T
2500 DNCP042 T T
2500 DNCP043 T T
2500 DNCP044 T T
2500 DNCP045 T T
2500 DNCP046 T T
2500 DNCP047 T T
2500 ENCP072 T T
2500 ENCP073 T T
2500 ENCP074 T T
2500 ENCP075 T T
2500 ENCP076 T T
2500 ENCP077 T T
2500 ENCP078 T T
2500 ENCP079 T T
2500 ENCP080 T T
2500 ENCP081 T T
2500 ENCP082 T T
2500 ENCP083 T T
2500 ENCP084 T T
2500 ENCP085 T T
2500 ENCP086 T T
2500 ENCP087 T T
2500 ENCP088 T T
2500 ENCP089 T T
2500 ENCP090 T T
2500 ENCP091 T T
2500 ENCP092 T T
2500 ENCP093 T T
2500 ENCP094 T T
2500 ENCP118 T T
2500 ENCP119 T T
2500 ENCP120 T T
2500 ENCP121 T T
2500 ENCP122 T T
2500 ENCP123 T T
2500 ENCP124 T T
2500 ENCP125 T T
2500 HNCP001 T T
2500 HNCP002 T T
2500 HNCP003 T T
2500 HNCP004 T T
2500 HNCP005 T T
2500 HNCP006 T T
2500 HNCP007 T T
2500 HNCP008 T T
2500 HNCP009 T T
2500 HNCP010 T T
2500 HNCP011 T T
2500 HNCP012 T T
2500 HNCP013 T T
2500 HNCP014 T T
2500 HNCP015 T T
2500 HNCP016 T T
2500 HNCP017 T T
2500 HNCP018 T T
2500 HNCP019 T T
2500 HNCP020 T T
2500 HNCP021 T T
2500 HNCP022 T T
2500 HNCP023 T T
2500 ONCP049 T T
2500 ONCP050 T T
2500 ONCP051 T T
2500 ONCP052 T T
2500 ONCP053 T T
2500 ONCP054 T T
2500 ONCP055 T T
2500 ONCP056 T T
2500 ONCP057 T T
2500 ONCP058 T T
2500 ONCP059 T T
2500 ONCP060 T T
2500 ONCP061 T T
2500 ONCP062 T T
2500 ONCP063 T T
2500 ONCP064 T T
2500 ONCP065 T T
2500 ONCP066 T T
2500 ONCP067 T T
2500 ONCP068 T T
2500 ONCP069 T T
2500 ONCP070 T T
2500 ONCP071 T T
2593 DNCP024 G G
2593 DNCP025 G G
2593 DNCP026 A G
2593 DNCP027 A G
2593 DNCP028 A G
2593 DNCP029 G G
2593 DNCP030 G G
2593 DNCP031 G G
2593 DNCP032 G G
2593 DNCP033 A G
2593 DNCP034 A G
2593 DNCP035 A G
2593 DNCP036 A G
2593 DNCP037 A A
2593 DNCP038 A A
2593 DNCP039 A G
2593 DNCP040 G G
2593 DNCP041 G G
2593 DNCP042 A G
2593 DNCP043 G G
2593 DNCP044 A G
2593 DNCP045 A G
2593 DNCP046 G G
2593 DNCP047 G G
2593 ENCP072 A G
2593 ENCP073 A A
2593 ENCP074 A G
2593 ENCP075 A G
2593 ENCP076 A G
2593 ENCP077 A A
2593 ENCP078 A G
2593 ENCP079 A G
2593 ENCP080 G G
2593 ENCP081 G G
2593 ENCP082 A G
2593 ENCP083 G G
2593 ENCP084 A A
2593 ENCP085 G G
2593 ENCP086 A G
2593 ENCP087 A G
2593 ENCP088 G G
2593 ENCP089 A G
2593 ENCP090 G G
2593 ENCP091 G G
2593 ENCP092 A G
2593 ENCP093 A A
2593 ENCP094 A A
2593 ENCP118 A G
2593 ENCP119 G G
2593 ENCP120 A G
2593 ENCP121 A G
2593 ENCP122 A G
2593 ENCP123 A A
2593 ENCP124 A A
2593 ENCP125 G G
2593 HNCP001 G G
2593 HNCP002 G G
2593 HNCP003 G G
2593 HNCP004 G G
2593 HNCP005 G G
2593 HNCP006 A G
2593 HNCP007 A G
2593 HNCP008 A G
2593 HNCP009 A G
2593 HNCP010 G G
2593 HNCP011 G G
2593 HNCP012 A A
2593 HNCP013 A G
2593 HNCP014 G G
2593 HNCP015 A A
2593 HNCP016 A G
2593 HNCP017 A G
2593 HNCP018 G G
2593 HNCP019 A G
2593 HNCP020 G G
2593 HNCP021 G G
2593 HNCP022 G G
2593 HNCP023 G G
2593 ONCP049 G G
2593 ONCP050 G G
2593 ONCP051 G G
2593 ONCP052 G G
2593 ONCP053 G G
2593 ONCP054 G G
2593 ONCP055 G G
2593 ONCP056 G G
2593 ONCP057 G G
2593 ONCP058 G G
2593 ONCP059 A G
2593 ONCP060 G G
2593 ONCP061 G G
2593 ONCP062 G G
2593 ONCP063 G G
2593 ONCP064 G G
2593 ONCP065 A G
2593 ONCP066 G G
2593 ONCP067 G G
2593 ONCP068 G G
2593 ONCP069 G G
2593 ONCP070 G G
2593 ONCP071 G G
2704 DNCP024 A A
2704 DNCP025 A A
2704 DNCP026 A A
2704 DNCP027 A A
2704 DNCP028 A A
2704 DNCP029 A A
2704 DNCP030 A A
2704 DNCP031 A A
2704 DNCP032 A G
2704 DNCP033 A G
2704 DNCP034 A A
2704 DNCP035 A G
2704 DNCP036 A A
2704 DNCP037 A A
2704 DNCP038 A A
2704 DNCP039 A A
2704 DNCP040 A A
2704 DNCP041 A A
2704 DNCP042 A A
2704 DNCP043 A A
2704 DNCP044 A A
2704 DNCP045 A A
2704 DNCP046 A A
2704 DNCP047 A A
2704 ENCP072 A A
2704 ENCP073 A A
2704 ENCP074 A A
2704 ENCP075 A A
2704 ENCP076 A A
2704 ENCP077 A A
2704 ENCP078 A A
2704 ENCP079 A A
2704 ENCP080 A A
2704 ENCP081 A A
2704 ENCP082 A A
2704 ENCP083 A A
2704 ENCP084 A A
2704 ENCP085 A A
2704 ENCP086 A A
2704 ENCP087 A A
2704 ENCP088 A A
2704 ENCP089 A A
2704 ENCP090 A A
2704 ENCP091 A A
2704 ENCP092 A A
2704 ENCP093 A A
2704 ENCP094 A A
2704 ENCP118 A A
2704 ENCP119 A A
2704 ENCP120 A A
2704 ENCP121 A A
2704 ENCP122 A A
2704 ENCP123 A A
2704 ENCP124 A A
2704 ENCP125 A A
2704 HNCP001 A A
2704 HNCP002 A A
2704 HNCP003 A A
2704 HNCP004 A A
2704 HNCP005 A A
2704 HNCP006 A A
2704 HNCP007 A A
2704 HNCP008 A A
2704 HNCP009 A A
2704 HNCP010 A A
2704 HNCP011 A A
2704 HNCP012 A A
2704 HNCP013 A A
2704 HNCP014 A A
2704 HNCP015 A A
2704 HNCP016 A A
2704 HNCP017 A A
2704 HNCP018 A A
2704 HNCP019 A A
2704 HNCP020 A A
2704 HNCP021 A A
2704 HNCP022 A A
2704 HNCP023 A A
2704 ONCP049 A A
2704 ONCP050 A A
2704 ONCP051 A A
2704 ONCP052 A A
2704 ONCP053 A A
2704 ONCP054 A A
2704 ONCP055 A A
2704 ONCP056 A A
2704 ONCP057 A A
2704 ONCP058 A A
2704 ONCP059 A A
2704 ONCP060 A A
2704 ONCP061 A A
2704 ONCP062 A A
2704 ONCP063 A A
2704 ONCP064 A A
2704 ONCP065 A A
2704 ONCP066 A A
2704 ONCP067 A A
2704 ONCP068 A A
2704 ONCP069 A A
2704 ONCP070 A A
2704 ONCP071 A A
2905 DNCP024 C C
2905 DNCP025 C C
2905 DNCP026 C C
2905 DNCP027 C C
2905 DNCP028 C C
2905 DNCP029 C C
2905 DNCP030 C C
2905 DNCP031 C C
2905 DNCP032 C C
2905 DNCP033 C C
2905 DNCP034 C C
2905 DNCP035 C C
2905 DNCP036 C C
2905 DNCP037 C C
2905 DNCP038 C C
2905 DNCP039 C C
2905 DNCP040 C C
2905 DNCP041 C C
2905 DNCP042 C C
2905 DNCP043 C C
2905 DNCP044 C C
2905 DNCP045 C C
2905 DNCP046 C C
2905 DNCP047 C C
2905 ENCP072 C C
2905 ENCP073 C C
2905 ENCP074 C C
2905 ENCP075 C C
2905 ENCP076 C C
2905 ENCP077 C C
2905 ENCP078 C C
2905 ENCP079 C C
2905 ENCP080 C C
2905 ENCP081 C C
2905 ENCP082 C C
2905 ENCP083 C C
2905 ENCP084 C C
2905 ENCP085 C C
2905 ENCP086 C C
2905 ENCP087 C C
2905 ENCP088 C C
2905 ENCP089 C C
2905 ENCP090 C C
2905 ENCP091 C C
2905 ENCP092 C C
2905 ENCP093 C C
2905 ENCP094 C C
2905 ENCP118 C C
2905 ENCP119 C C
2905 ENCP120 C C
2905 ENCP121 C C
2905 ENCP122 C C
2905 ENCP123 C C
2905 ENCP124 C C
2905 ENCP125 C C
2905 HNCP001 C C
2905 HNCP002 C C
2905 HNCP003 C C
2905 HNCP004 C C
2905 HNCP005 C C
2905 HNCP006 C C
2905 HNCP007 C C
2905 HNCP008 C C
2905 HNCP009 C C
2905 HNCP010 C C
2905 HNCP011 C C
2905 HNCP012 C C
2905 HNCP013 C C
2905 HNCP014 C C
2905 HNCP015 C C
2905 HNCP016 C C
2905 HNCP017 C C
2905 HNCP018 C C
2905 HNCP019 C C
2905 HNCP020 C C
2905 HNCP021 C C
2905 HNCP022 C C
2905 HNCP023 C T
2905 ONCP049 C C
2905 ONCP050 C C
2905 ONCP051 C C
2905 ONCP052 C C
2905 ONCP053 C C
2905 ONCP054 C C
2905 ONCP055 C C
2905 ONCP056 C C
2905 ONCP057 C C
2905 ONCP058 C C
2905 ONCP059 C C
2905 ONCP060 C C
2905 ONCP061 C C
2905 ONCP062 C C
2905 ONCP063 C C
2905 ONCP064 C C
2905 ONCP065 C C
2905 ONCP066 C C
2905 ONCP067 C C
2905 ONCP068 C C
2905 ONCP069 C C
2905 ONCP070 C C
2905 ONCP071 C C
2984 DNCP024 A G
2984 DNCP025 A A
2984 DNCP026 A G
2984 DNCP027 A G
2984 DNCP028 A G
2984 DNCP029 G G
2984 DNCP030 A G
2984 DNCP031 A A
2984 DNCP032 A G
2984 DNCP033 A A
2984 DNCP034 A A
2984 DNCP035 A A
2984 DNCP036 A G
2984 DNCP037 A A
2984 DNCP038 A A
2984 DNCP039 A G
2984 DNCP040 A A
2984 DNCP041 A A
2984 DNCP042 A A
2984 DNCP043 A A
2984 DNCP044 A A
2984 DNCP045 A A
2984 DNCP046 A G
2984 DNCP047 A A
2984 ENCP072 A A
2984 ENCP073 A A
2984 ENCP074 A A
2984 ENCP075 A A
2984 ENCP076 A A
2984 ENCP077 A A
2984 ENCP078 A A
2984 ENCP079 A G
2984 ENCP080 A A
2984 ENCP081 G G
2984 ENCP082 A A
2984 ENCP083 A A
2984 ENCP084 A A
2984 ENCP085 A A
2984 ENCP086 A G
2984 ENCP087 A G
2984 ENCP088 A A
2984 ENCP089 A A
2984 ENCP090 A G
2984 ENCP091 A G
2984 ENCP092 A A
2984 ENCP093 A A
2984 ENCP094 A A
2984 ENCP118 A A
2984 ENCP119 G G
2984 ENCP120 A G
2984 ENCP121 A G
2984 ENCP122 A A
2984 ENCP123 A A
2984 ENCP124 A A
2984 ENCP125 A G
2984 HNCP001 G G
2984 HNCP002 A G
2984 HNCP003 A A
2984 HNCP004 A A
2984 HNCP005 A G
2984 HNCP006 A A
2984 HNCP007 A G
2984 HNCP008 A A
2984 HNCP009 A A
2984 HNCP010 A A
2984 HNCP011 A A
2984 HNCP012 A A
2984 HNCP013 A A
2984 HNCP014 A G
2984 HNCP015 A A
2984 HNCP016 A A
2984 HNCP017 A A
2984 HNCP018 A G
2984 HNCP019 A A
2984 HNCP020 A A
2984 HNCP021 A A
2984 HNCP022 A A
2984 HNCP023 A A
2984 ONCP049 A A
2984 ONCP050 A A
2984 ONCP051 A A
2984 ONCP052 A A
2984 ONCP053 A G
2984 ONCP054 A A
2984 ONCP055 A A
2984 ONCP056 A A
2984 ONCP057 A A
2984 ONCP058 A A
2984 ONCP059 A A
2984 ONCP060 A A
2984 ONCP061 A A
2984 ONCP062 A A
2984 ONCP063 A A
2984 ONCP064 A G
2984 ONCP065 A A
2984 ONCP066 A A
2984 ONCP067 A A
2984 ONCP068 A A
2984 ONCP069 A A
2984 ONCP070 A A
2984 ONCP071 A A
3528 DNCP024 C G
3528 DNCP025 C C
3528 DNCP026 C C
3528 DNCP027 C C
3528 DNCP028 C C
3528 DNCP029 C C
3528 DNCP030 C G
3528 DNCP031 C C
3528 DNCP032 C C
3528 DNCP033 C C
3528 DNCP034 C C
3528 DNCP035 C C
3528 DNCP036 C C
3528 DNCP037 C C
3528 DNCP038 C C
3528 DNCP039 C C
3528 DNCP040 C C
3528 DNCP041 C C
3528 DNCP042 C C
3528 DNCP043 C C
3528 DNCP044 C C
3528 DNCP045 C C
3528 DNCP046 C C
3528 DNCP047 C C
3528 ENCP072 C C
3528 ENCP073 C C
3528 ENCP074 C C
3528 ENCP075 C C
3528 ENCP076 C C
3528 ENCP077 C C
3528 ENCP078 C C
3528 ENCP079 C C
3528 ENCP080 N N
3528 ENCP081 N N
3528 ENCP082 N N
3528 ENCP083 C C
3528 ENCP084 C C
3528 ENCP085 C C
3528 ENCP086 C C
3528 ENCP087 N N
3528 ENCP088 N N
3528 ENCP089 N N
3528 ENCP090 N N
3528 ENCP091 N N
3528 ENCP092 N N
3528 ENCP093 N N
3528 ENCP094 N N
3528 ENCP118 C C
3528 ENCP119 C C
3528 ENCP120 C C
3528 ENCP121 C C
3528 ENCP122 C C
3528 ENCP123 C C
3528 ENCP124 C C
3528 ENCP125 C C
3528 HNCP001 C C
3528 HNCP002 C C
3528 HNCP003 C C
3528 HNCP004 C C
3528 HNCP005 C C
3528 HNCP006 C C
3528 HNCP007 C C
3528 HNCP008 N N
3528 HNCP009 C C
3528 HNCP010 C C
3528 HNCP011 C C
3528 HNCP012 C C
3528 HNCP013 C C
3528 HNCP014 C C
3528 HNCP015 C C
3528 HNCP016 C C
3528 HNCP017 C C
3528 HNCP018 C C
3528 HNCP019 C C
3528 HNCP020 C C
3528 HNCP021 C C
3528 HNCP022 C C
3528 HNCP023 C C
3528 ONCP049 C C
3528 ONCP050 C C
3528 ONCP051 C C
3528 ONCP052 C C
3528 ONCP053 C C
3528 ONCP054 C C
3528 ONCP055 C C
3528 ONCP056 C C
3528 ONCP057 C C
3528 ONCP058 C C
3528 ONCP059 C C
3528 ONCP060 C C
3528 ONCP061 C C
3528 ONCP062 C C
3528 ONCP063 C C
3528 ONCP064 C C
3528 ONCP065 C C
3528 ONCP066 C C
3528 ONCP067 C C
3528 ONCP068 C C
3528 ONCP069 C C
3528 ONCP070 C C
3528 ONCP071 C C
3587 DNCP024 C T
3587 DNCP025 C C
3587 DNCP026 C T
3587 DNCP027 C T
3587 DNCP028 C T
3587 DNCP029 C T
3587 DNCP030 C T
3587 DNCP031 C C
3587 DNCP032 C C
3587 DNCP033 C C
3587 DNCP034 C C
3587 DNCP035 C C
3587 DNCP036 C T
3587 DNCP037 C C
3587 DNCP038 C C
3587 DNCP039 C T
3587 DNCP040 C T
3587 DNCP041 C C
3587 DNCP042 C C
3587 DNCP043 C C
3587 DNCP044 C C
3587 DNCP045 C C
3587 DNCP046 C T
3587 DNCP047 C C
3587 ENCP072 C C
3587 ENCP073 C C
3587 ENCP074 C C
3587 ENCP075 C C
3587 ENCP076 C C
3587 ENCP077 C C
3587 ENCP078 C C
3587 ENCP079 N N
3587 ENCP080 N N
3587 ENCP081 N N
3587 ENCP082 N N
3587 ENCP083 C C
3587 ENCP084 C C
3587 ENCP085 C C
3587 ENCP086 C T
3587 ENCP087 N N
3587 ENCP088 N N
3587 ENCP089 N N
3587 ENCP090 N N
3587 ENCP091 N N
3587 ENCP092 N N
3587 ENCP093 N N
3587 ENCP094 N N
3587 ENCP118 C C
3587 ENCP119 T T
3587 ENCP120 C T
3587 ENCP121 C C
3587 ENCP122 C C
3587 ENCP123 C C
3587 ENCP124 C C
3587 ENCP125 C T
3587 HNCP001 N N
3587 HNCP002 C T
3587 HNCP003 C C
3587 HNCP004 C C
3587 HNCP005 C T
3587 HNCP006 C C
3587 HNCP007 N N
3587 HNCP008 N N
3587 HNCP009 C C
3587 HNCP010 C C
3587 HNCP011 C C
3587 HNCP012 C C
3587 HNCP013 C C
3587 HNCP014 C T
3587 HNCP015 N N
3587 HNCP016 C C
3587 HNCP017 C C
3587 HNCP018 C T
3587 HNCP019 C C
3587 HNCP020 C C
3587 HNCP021 C C
3587 HNCP022 C C
3587 HNCP023 C C
3587 ONCP049 C C
3587 ONCP050 C C
3587 ONCP051 C C
3587 ONCP052 C C
3587 ONCP053 C T
3587 ONCP054 C C
3587 ONCP055 C C
3587 ONCP056 C C
3587 ONCP057 C C
3587 ONCP058 C C
3587 ONCP059 C C
3587 ONCP060 C C
3587 ONCP061 C C
3587 ONCP062 C C
3587 ONCP063 C C
3587 ONCP064 C C
3587 ONCP065 C C
3587 ONCP066 C C
3587 ONCP067 C C
3587 ONCP068 C C
3587 ONCP069 C C
3587 ONCP070 C C
3587 ONCP071 C C
3862 DNCP024 C C
3862 DNCP025 C C
3862 DNCP026 C C
3862 DNCP027 C C
3862 DNCP028 C G
3862 DNCP029 C C
3862 DNCP030 C C
3862 DNCP031 C C
3862 DNCP032 C C
3862 DNCP033 G G
3862 DNCP034 C C
3862 DNCP035 C C
3862 DNCP036 G G
3862 DNCP037 C G
3862 DNCP038 C G
3862 DNCP039 C C
3862 DNCP040 C G
3862 DNCP041 C C
3862 DNCP042 C C
3862 DNCP043 C G
3862 DNCP044 C C
3862 DNCP045 G G
3862 DNCP046 C G
3862 DNCP047 C C
3862 ENCP072 C C
3862 ENCP073 C C
3862 ENCP074 C G
3862 ENCP075 G G
3862 ENCP076 C G
3862 ENCP077 C G
3862 ENCP078 G G
3862 ENCP079 G G
3862 ENCP080 C G
3862 ENCP081 G G
3862 ENCP082 G G
3862 ENCP083 G G
3862 ENCP084 C G
3862 ENCP085 C G
3862 ENCP086 C G
3862 ENCP087 G G
3862 ENCP088 G G
3862 ENCP089 C C
3862 ENCP090 G G
3862 ENCP091 C G
3862 ENCP092 G G
3862 ENCP093 G G
3862 ENCP094 G G
3862 ENCP118 C G
3862 ENCP119 C C
3862 ENCP120 G G
3862 ENCP121 G G
3862 ENCP122 G G
3862 ENCP123 C G
3862 ENCP124 G G
3862 ENCP125 G G
3862 HNCP001 C C
3862 HNCP002 G G
3862 HNCP003 C G
3862 HNCP004 G G
3862 HNCP005 C C
3862 HNCP006 C C
3862 HNCP007 G G
3862 HNCP008 C G
3862 HNCP009 C C
3862 HNCP010 G G
3862 HNCP011 C G
3862 HNCP012 C C
3862 HNCP013 G G
3862 HNCP014 C G
3862 HNCP015 G G
3862 HNCP016 C C
3862 HNCP017 C G
3862 HNCP018 G G
3862 HNCP019 C C
3862 HNCP020 G G
3862 HNCP021 C C
3862 HNCP022 C C
3862 HNCP023 G G
3862 ONCP049 C C
3862 ONCP050 C C
3862 ONCP051 C C
3862 ONCP052 C C
3862 ONCP053 G G
3862 ONCP054 C C
3862 ONCP055 C C
3862 ONCP056 C C
3862 ONCP057 C G
3862 ONCP058 C C
3862 ONCP059 C C
3862 ONCP060 C G
3862 ONCP061 G G
3862 ONCP062 G G
3862 ONCP063 C C
3862 ONCP064 C C
3862 ONCP065 G G
3862 ONCP066 C C
3862 ONCP067 C C
3862 ONCP068 C C
3862 ONCP069 C C
3862 ONCP070 C C
3862 ONCP071 G G
4188 DNCP024 C C
4188 DNCP025 C C
4188 DNCP026 C C
4188 DNCP027 C C
4188 DNCP028 C C
4188 DNCP029 C C
4188 DNCP030 C C
4188 DNCP031 C C
4188 DNCP032 C C
4188 DNCP033 C C
4188 DNCP034 C C
4188 DNCP035 C C
4188 DNCP036 C C
4188 DNCP037 C C
4188 DNCP038 C C
4188 DNCP039 C C
4188 DNCP040 C C
4188 DNCP041 C C
4188 DNCP042 C C
4188 DNCP043 C C
4188 DNCP044 C C
4188 DNCP045 C C
4188 DNCP046 C C
4188 DNCP047 C T
4188 ENCP072 C C
4188 ENCP073 C C
4188 ENCP074 C C
4188 ENCP075 C C
4188 ENCP076 C C
4188 ENCP077 C C
4188 ENCP078 C C
4188 ENCP079 C C
4188 ENCP080 C C
4188 ENCP081 C C
4188 ENCP082 C C
4188 ENCP083 C C
4188 ENCP084 C C
4188 ENCP085 C C
4188 ENCP086 C C
4188 ENCP087 C C
4188 ENCP088 C C
4188 ENCP089 C C
4188 ENCP090 C C
4188 ENCP091 C C
4188 ENCP092 C C
4188 ENCP093 C C
4188 ENCP094 C C
4188 ENCP118 C C
4188 ENCP119 C C
4188 ENCP120 C C
4188 ENCP121 C C
4188 ENCP122 C C
4188 ENCP123 C C
4188 ENCP124 C C
4188 ENCP125 C C
4188 HNCP001 C C
4188 HNCP002 C C
4188 HNCP003 C C
4188 HNCP004 C C
4188 HNCP005 C C
4188 HNCP006 C C
4188 HNCP007 C C
4188 HNCP008 C C
4188 HNCP009 C C
4188 HNCP010 C C
4188 HNCP011 C C
4188 HNCP012 C C
4188 HNCP013 C C
4188 HNCP014 C C
4188 HNCP015 C C
4188 HNCP016 C C
4188 HNCP017 C C
4188 HNCP018 C C
4188 HNCP019 C C
4188 HNCP020 C C
4188 HNCP021 C C
4188 HNCP022 C C
4188 HNCP023 C C
4188 ONCP049 C C
4188 ONCP050 C C
4188 ONCP051 C C
4188 ONCP052 C C
4188 ONCP053 C C
4188 ONCP054 C C
4188 ONCP055 C C
4188 ONCP056 C C
4188 ONCP057 C C
4188 ONCP058 C C
4188 ONCP059 C C
4188 ONCP060 C C
4188 ONCP061 C C
4188 ONCP062 C C
4188 ONCP063 C C
4188 ONCP064 C C
4188 ONCP065 C C
4188 ONCP066 C C
4188 ONCP067 C C
4188 ONCP068 C C
4188 ONCP069 C C
4188 ONCP070 C C
4188 ONCP071 C C
4491 DNCP024 G G
4491 DNCP025 G G
4491 DNCP026 G G
4491 DNCP027 G G
4491 DNCP028 G G
4491 DNCP029 G G
4491 DNCP030 G G
4491 DNCP031 G G
4491 DNCP032 G G
4491 DNCP033 G G
4491 DNCP034 G G
4491 DNCP035 G G
4491 DNCP036 G G
4491 DNCP037 G G
4491 DNCP038 G G
4491 DNCP039 G G
4491 DNCP040 G G
4491 DNCP041 G G
4491 DNCP042 G G
4491 DNCP043 A G
4491 DNCP044 G G
4491 DNCP045 G G
4491 DNCP046 G G
4491 DNCP047 A G
4491 ENCP072 G G
4491 ENCP073 G G
4491 ENCP074 G G
4491 ENCP075 G G
4491 ENCP076 G G
4491 ENCP077 G G
4491 ENCP078 G G
4491 ENCP079 G G
4491 ENCP080 G G
4491 ENCP081 G G
4491 ENCP082 G G
4491 ENCP083 G G
4491 ENCP084 G G
4491 ENCP085 G G
4491 ENCP086 G G
4491 ENCP087 G G
4491 ENCP088 G G
4491 ENCP089 G G
4491 ENCP090 G G
4491 ENCP091 G G
4491 ENCP092 G G
4491 ENCP093 G G
4491 ENCP094 G G
4491 ENCP118 G G
4491 ENCP119 G G
4491 ENCP120 G G
4491 ENCP121 G G
4491 ENCP122 G G
4491 ENCP123 G G
4491 ENCP124 G G
4491 ENCP125 G G
4491 HNCP001 G G
4491 HNCP002 G G
4491 HNCP003 G G
4491 HNCP004 G G
4491 HNCP005 G G
4491 HNCP006 G G
4491 HNCP007 G G
4491 HNCP008 G G
4491 HNCP009 G G
4491 HNCP010 G G
4491 HNCP011 G G
4491 HNCP012 G G
4491 HNCP013 G G
4491 HNCP014 G G
4491 HNCP015 G G
4491 HNCP016 G G
4491 HNCP017 G G
4491 HNCP018 G G
4491 HNCP019 G G
4491 HNCP020 G G
4491 HNCP021 G G
4491 HNCP022 G G
4491 HNCP023 G G
4491 ONCP049 G G
4491 ONCP050 G G
4491 ONCP051 G G
4491 ONCP052 G G
4491 ONCP053 G G
4491 ONCP054 G G
4491 ONCP055 G G
4491 ONCP056 G G
4491 ONCP057 G G
4491 ONCP058 G G
4491 ONCP059 G G
4491 ONCP060 G G
4491 ONCP061 G G
4491 ONCP062 G G
4491 ONCP063 G G
4491 ONCP064 G G
4491 ONCP065 G G
4491 ONCP066 G G
4491 ONCP067 G G
4491 ONCP068 G G
4491 ONCP069 G G
4491 ONCP070 G G
4491 ONCP071 G G
4510 DNCP024 C T
4510 DNCP025 C C
4510 DNCP026 C T
4510 DNCP027 C T
4510 DNCP028 C T
4510 DNCP029 T T
4510 DNCP030 C T
4510 DNCP031 C C
4510 DNCP032 C T
4510 DNCP033 C C
4510 DNCP034 C C
4510 DNCP035 C C
4510 DNCP036 C T
4510 DNCP037 C C
4510 DNCP038 C C
4510 DNCP039 C T
4510 DNCP040 C T
4510 DNCP041 C C
4510 DNCP042 C C
4510 DNCP043 C C
4510 DNCP044 C C
4510 DNCP045 C C
4510 DNCP046 C T
4510 DNCP047 C C
4510 ENCP072 C C
4510 ENCP073 C C
4510 ENCP074 C C
4510 ENCP075 C C
4510 ENCP076 C C
4510 ENCP077 C C
4510 ENCP078 C C
4510 ENCP079 C T
4510 ENCP080 C C
4510 ENCP081 T T
4510 ENCP082 C C
4510 ENCP083 C C
4510 ENCP084 C C
4510 ENCP085 C C
4510 ENCP086 C T
4510 ENCP087 C T
4510 ENCP088 C C
4510 ENCP089 C C
4510 ENCP090 C T
4510 ENCP091 C T
4510 ENCP092 C C
4510 ENCP093 C C
4510 ENCP094 C C
4510 ENCP118 C C
4510 ENCP119 C C
4510 ENCP120 C T
4510 ENCP121 C T
4510 ENCP122 C C
4510 ENCP123 C C
4510 ENCP124 C C
4510 ENCP125 C T
4510 HNCP001 T T
4510 HNCP002 C T
4510 HNCP003 C C
4510 HNCP004 C C
4510 HNCP005 C T
4510 HNCP006 C C
4510 HNCP007 C T
4510 HNCP008 C C
4510 HNCP009 C C
4510 HNCP010 C C
4510 HNCP011 C C
4510 HNCP012 C C
4510 HNCP013 C C
4510 HNCP014 C T
4510 HNCP015 C C
4510 HNCP016 C C
4510 HNCP017 C C
4510 HNCP018 C T
4510 HNCP019 C C
4510 HNCP020 C C
4510 HNCP021 C C
4510 HNCP022 C C
4510 HNCP023 C C
4510 ONCP049 C C
4510 ONCP050 C C
4510 ONCP051 C C
4510 ONCP052 C C
4510 ONCP053 C T
4510 ONCP054 C C
4510 ONCP055 C C
4510 ONCP056 C C
4510 ONCP057 C C
4510 ONCP058 C C
4510 ONCP059 C C
4510 ONCP060 C C
4510 ONCP061 C C
4510 ONCP062 C C
4510 ONCP063 C C
4510 ONCP064 C T
4510 ONCP065 C C
4510 ONCP066 C C
4510 ONCP067 C C
4510 ONCP068 C C
4510 ONCP069 C C
4510 ONCP070 C C
4510 ONCP071 C C
4790 DNCP024 T T
4790 DNCP025 T T
4790 DNCP026 T T
4790 DNCP027 T T
4790 DNCP028 T T
4790 DNCP029 T T
4790 DNCP030 T T
4790 DNCP031 T T
4790 DNCP032 T T
4790 DNCP033 T T
4790 DNCP034 T T
4790 DNCP035 T T
4790 DNCP036 T T
4790 DNCP037 T T
4790 DNCP038 T T
4790 DNCP039 T T
4790 DNCP040 T T
4790 DNCP041 T T
4790 DNCP042 T T
4790 DNCP043 T T
4790 DNCP044 T T
4790 DNCP045 T T
4790 DNCP046 T T
4790 DNCP047 T T
4790 ENCP072 T T
4790 ENCP073 T T
4790 ENCP074 T T
4790 ENCP075 T T
4790 ENCP076 T T
4790 ENCP077 T T
4790 ENCP078 T T
4790 ENCP079 T T
4790 ENCP080 T T
4790 ENCP081 T T
4790 ENCP082 T T
4790 ENCP083 T T
4790 ENCP084 T T
4790 ENCP085 T T
4790 ENCP086 T T
4790 ENCP087 T T
4790 ENCP088 T T
4790 ENCP089 T T
4790 ENCP090 T T
4790 ENCP091 T T
4790 ENCP092 T T
4790 ENCP093 T T
4790 ENCP094 T T
4790 ENCP118 T T
4790 ENCP119 T T
4790 ENCP120 T T
4790 ENCP121 T T
4790 ENCP122 T T
4790 ENCP123 T T
4790 ENCP124 T T
4790 ENCP125 N N
4790 HNCP001 T T
4790 HNCP002 T T
4790 HNCP003 N N
4790 HNCP004 T T
4790 HNCP005 T T
4790 HNCP006 T T
4790 HNCP007 T T
4790 HNCP008 T T
4790 HNCP009 T T
4790 HNCP010 T T
4790 HNCP011 T T
4790 HNCP012 T T
4790 HNCP013 T T
4790 HNCP014 C T
4790 HNCP015 T T
4790 HNCP016 T T
4790 HNCP017 T T
4790 HNCP018 T T
4790 HNCP019 T T
4790 HNCP020 T T
4790 HNCP021 T T
4790 HNCP022 T T
4790 HNCP023 T T
4790 ONCP049 T T
4790 ONCP050 T T
4790 ONCP051 T T
4790 ONCP052 T T
4790 ONCP053 T T
4790 ONCP054 T T
4790 ONCP055 T T
4790 ONCP056 T T
4790 ONCP057 T T
4790 ONCP058 T T
4790 ONCP059 T T
4790 ONCP060 T T
4790 ONCP061 T T
4790 ONCP062 T T
4790 ONCP063 T T
4790 ONCP064 T T
4790 ONCP065 T T
4790 ONCP066 T T
4790 ONCP067 T T
4790 ONCP068 T T
4790 ONCP069 T T
4790 ONCP070 T T
4790 ONCP071 T T
4948 DNCP024 C C
4948 DNCP025 C C
4948 DNCP026 C C
4948 DNCP027 C C
4948 DNCP028 C C
4948 DNCP029 C C
4948 DNCP030 C C
4948 DNCP031 C C
4948 DNCP032 C C
4948 DNCP033 C C
4948 DNCP034 C C
4948 DNCP035 C C
4948 DNCP036 C C
4948 DNCP037 C C
4948 DNCP038 C C
4948 DNCP039 C C
4948 DNCP040 C C
4948 DNCP041 C C
4948 DNCP042 C C
4948 DNCP043 C C
4948 DNCP044 C C
4948 DNCP045 C C
4948 DNCP046 C C
4948 DNCP047 C C
4948 ENCP072 C C
4948 ENCP073 C C
4948 ENCP074 C C
4948 ENCP075 C C
4948 ENCP076 C C
4948 ENCP077 C C
4948 ENCP078 C C
4948 ENCP079 C C
4948 ENCP080 C C
4948 ENCP081 C C
4948 ENCP082 C C
4948 ENCP083 C C
4948 ENCP084 C C
4948 ENCP085 C C
4948 ENCP086 C C
4948 ENCP087 C C
4948 ENCP088 C C
4948 ENCP089 C C
4948 ENCP090 C C
4948 ENCP091 C C
4948 ENCP092 C C
4948 ENCP093 C C
4948 ENCP094 C C
4948 ENCP118 N N
4948 ENCP119 C C
4948 ENCP120 C C
4948 ENCP121 C C
4948 ENCP122 C C
4948 ENCP123 C C
4948 ENCP124 C C
4948 ENCP125 N N
4948 HNCP001 C C
4948 HNCP002 C C
4948 HNCP003 C C
4948 HNCP004 C C
4948 HNCP005 C C
4948 HNCP006 C C
4948 HNCP007 C T
4948 HNCP008 C C
4948 HNCP009 C C
4948 HNCP010 C C
4948 HNCP011 C C
4948 HNCP012 C C
4948 HNCP013 C C
4948 HNCP014 C C
4948 HNCP015 C C
4948 HNCP016 C C
4948 HNCP017 C C
4948 HNCP018 C C
4948 HNCP019 C C
4948 HNCP020 C C
4948 HNCP021 C C
4948 HNCP022 C C
4948 HNCP023 C C
4948 ONCP049 C C
4948 ONCP050 C C
4948 ONCP051 C C
4948 ONCP052 C C
4948 ONCP053 C C
4948 ONCP054 C C
4948 ONCP055 C C
4948 ONCP056 C C
4948 ONCP057 C C
4948 ONCP058 C C
4948 ONCP059 C C
4948 ONCP060 C C
4948 ONCP061 C C
4948 ONCP062 C C
4948 ONCP063 C C
4948 ONCP064 C C
4948 ONCP065 C C
4948 ONCP066 C C
4948 ONCP067 C C
4948 ONCP068 C C
4948 ONCP069 C C
4948 ONCP070 C C
4948 ONCP071 C C
5087 DNCP024 T T
5087 DNCP025 T T
5087 DNCP026 T T
5087 DNCP027 T T
5087 DNCP028 T T
5087 DNCP029 T T
5087 DNCP030 T T
5087 DNCP031 T T
5087 DNCP032 T T
5087 DNCP033 T T
5087 DNCP034 T T
5087 DNCP035 T T
5087 DNCP036 T T
5087 DNCP037 T T
5087 DNCP038 T T
5087 DNCP039 T T
5087 DNCP040 T T
5087 DNCP041 T T
5087 DNCP042 T T
5087 DNCP043 C T
5087 DNCP044 T T
5087 DNCP045 T T
5087 DNCP046 T T
5087 DNCP047 C T
5087 ENCP072 T T
5087 ENCP073 T T
5087 ENCP074 T T
5087 ENCP075 T T
5087 ENCP076 T T
5087 ENCP077 T T
5087 ENCP078 T T
5087 ENCP079 T T
5087 ENCP080 T T
5087 ENCP081 T T
5087 ENCP082 T T
5087 ENCP083 T T
5087 ENCP084 T T
5087 ENCP085 T T
5087 ENCP086 T T
5087 ENCP087 T T
5087 ENCP088 T T
5087 ENCP089 T T
5087 ENCP090 T T
5087 ENCP091 T T
5087 ENCP092 T T
5087 ENCP093 T T
5087 ENCP094 T T
5087 ENCP118 N N
5087 ENCP119 T T
5087 ENCP120 T T
5087 ENCP121 T T
5087 ENCP122 T T
5087 ENCP123 T T
5087 ENCP124 T T
5087 ENCP125 N N
5087 HNCP001 N N
5087 HNCP002 T T
5087 HNCP003 T T
5087 HNCP004 T T
5087 HNCP005 T T
5087 HNCP006 T T
5087 HNCP007 T T
5087 HNCP008 T T
5087 HNCP009 T T
5087 HNCP010 T T
5087 HNCP011 T T
5087 HNCP012 T T
5087 HNCP013 T T
5087 HNCP014 T T
5087 HNCP015 T T
5087 HNCP016 T T
5087 HNCP017 T T
5087 HNCP018 T T
5087 HNCP019 T T
5087 HNCP020 T T
5087 HNCP021 T T
5087 HNCP022 T T
5087 HNCP023 T T
5087 ONCP049 T T
5087 ONCP050 T T
5087 ONCP051 T T
5087 ONCP052 T T
5087 ONCP053 T T
5087 ONCP054 T T
5087 ONCP055 T T
5087 ONCP056 T T
5087 ONCP057 T T
5087 ONCP058 T T
5087 ONCP059 T T
5087 ONCP060 T T
5087 ONCP061 T T
5087 ONCP062 T T
5087 ONCP063 T T
5087 ONCP064 T T
5087 ONCP065 T T
5087 ONCP066 T T
5087 ONCP067 T T
5087 ONCP068 T T
5087 ONCP069 T T
5087 ONCP070 T T
5087 ONCP071 T T
5671 DNCP024 C C
5671 DNCP025 C C
5671 DNCP026 C C
5671 DNCP027 C C
5671 DNCP028 C C
5671 DNCP029 C C
5671 DNCP030 C C
5671 DNCP031 C C
5671 DNCP032 C C
5671 DNCP033 C C
5671 DNCP034 C C
5671 DNCP035 C C
5671 DNCP036 C C
5671 DNCP037 C C
5671 DNCP038 C C
5671 DNCP039 C C
5671 DNCP040 C C
5671 DNCP041 C C
5671 DNCP042 C C
5671 DNCP043 C C
5671 DNCP044 C C
5671 DNCP045 C C
5671 DNCP046 C C
5671 DNCP047 C C
5671 ENCP072 C C
5671 ENCP073 C C
5671 ENCP074 C C
5671 ENCP075 C C
5671 ENCP076 C C
5671 ENCP077 C C
5671 ENCP078 C C
5671 ENCP079 C C
5671 ENCP080 C C
5671 ENCP081 C C
5671 ENCP082 C C
5671 ENCP083 C C
5671 ENCP084 C C
5671 ENCP085 C C
5671 ENCP086 C C
5671 ENCP087 C C
5671 ENCP088 C C
5671 ENCP089 C C
5671 ENCP090 C C
5671 ENCP091 C C
5671 ENCP092 C C
5671 ENCP093 C C
5671 ENCP094 C C
5671 ENCP118 C C
5671 ENCP119 C C
5671 ENCP120 C C
5671 ENCP121 C C
5671 ENCP122 C C
5671 ENCP123 C C
5671 ENCP124 C C
5671 ENCP125 C C
5671 HNCP001 C C
5671 HNCP002 C C
5671 HNCP003 C C
5671 HNCP004 C C
5671 HNCP005 C C
5671 HNCP006 C C
5671 HNCP007 C C
5671 HNCP008 C C
5671 HNCP009 C C
5671 HNCP010 C C
5671 HNCP011 C C
5671 HNCP012 C C
5671 HNCP013 C C
5671 HNCP014 C C
5671 HNCP015 C C
5671 HNCP016 C C
5671 HNCP017 C C
5671 HNCP018 C C
5671 HNCP019 C C
5671 HNCP020 C C
5671 HNCP021 C C
5671 HNCP022 C C
5671 HNCP023 C C
5671 ONCP049 C C
5671 ONCP050 C C
5671 ONCP051 C T
5671 ONCP052 C C
5671 ONCP053 C C
5671 ONCP054 C C
5671 ONCP055 C C
5671 ONCP056 C C
5671 ONCP057 C C
5671 ONCP058 C C
5671 ONCP059 C C
5671 ONCP060 C C
5671 ONCP061 C C
5671 ONCP062 C C
5671 ONCP063 C C
5671 ONCP064 C C
5671 ONCP065 C C
5671 ONCP066 C C
5671 ONCP067 C C
5671 ONCP068 C C
5671 ONCP069 C C
5671 ONCP070 C C
5671 ONCP071 C C
5823 DNCP024 G G
5823 DNCP025 G G
5823 DNCP026 G G
5823 DNCP027 G G
5823 DNCP028 G G
5823 DNCP029 G G
5823 DNCP030 G G
5823 DNCP031 G G
5823 DNCP032 G G
5823 DNCP033 G G
5823 DNCP034 G G
5823 DNCP035 G G
5823 DNCP036 G G
5823 DNCP037 G G
5823 DNCP038 G G
5823 DNCP039 G G
5823 DNCP040 G G
5823 DNCP041 G G
5823 DNCP042 G G
5823 DNCP043 G G
5823 DNCP044 G G
5823 DNCP045 G G
5823 DNCP046 G G
5823 DNCP047 G G
5823 ENCP072 G G
5823 ENCP073 G G
5823 ENCP074 G G
5823 ENCP075 G G
5823 ENCP076 G G
5823 ENCP077 G G
5823 ENCP078 G G
5823 ENCP079 G G
5823 ENCP080 G G
5823 ENCP081 G G
5823 ENCP082 G G
5823 ENCP083 G G
5823 ENCP084 G G
5823 ENCP085 G G
5823 ENCP086 G G
5823 ENCP087 G G
5823 ENCP088 G G
5823 ENCP089 G G
5823 ENCP090 G G
5823 ENCP091 G G
5823 ENCP092 G G
5823 ENCP093 G G
5823 ENCP094 G G
5823 ENCP118 G G
5823 ENCP119 G G
5823 ENCP120 G G
5823 ENCP121 G G
5823 ENCP122 G G
5823 ENCP123 G G
5823 ENCP124 G G
5823 ENCP125 G G
5823 HNCP001 G G
5823 HNCP002 G G
5823 HNCP003 G G
5823 HNCP004 G G
5823 HNCP005 G G
5823 HNCP006 G G
5823 HNCP007 G G
5823 HNCP008 G G
5823 HNCP009 G G
5823 HNCP010 G G
5823 HNCP011 G G
5823 HNCP012 G G
5823 HNCP013 G G
5823 HNCP014 G G
5823 HNCP015 G G
5823 HNCP016 G G
5823 HNCP017 G G
5823 HNCP018 G G
5823 HNCP019 G G
5823 HNCP020 G G
5823 HNCP021 G G
5823 HNCP022 G G
5823 HNCP023 G G
5823 ONCP049 G G
5823 ONCP050 G G
5823 ONCP051 G G
5823 ONCP052 G G
5823 ONCP053 G G
5823 ONCP054 A G
5823 ONCP055 G G
5823 ONCP056 G G
5823 ONCP057 G G
5823 ONCP058 G G
5823 ONCP059 G G
5823 ONCP060 G G
5823 ONCP061 G G
5823 ONCP062 G G
5823 ONCP063 G G
5823 ONCP064 G G
5823 ONCP065 G G
5823 ONCP066 G G
5823 ONCP067 G G
5823 ONCP068 G G
5823 ONCP069 G G
5823 ONCP070 G G
5823 ONCP071 G G
5889 DNCP024 G G
5889 DNCP025 G G
5889 DNCP026 G G
5889 DNCP027 G G
5889 DNCP028 G G
5889 DNCP029 G G
5889 DNCP030 G G
5889 DNCP031 G G
5889 DNCP032 A G
5889 DNCP033 A G
5889 DNCP034 G G
5889 DNCP035 A G
5889 DNCP036 G G
5889 DNCP037 G G
5889 DNCP038 G G
5889 DNCP039 G G
5889 DNCP040 G G
5889 DNCP041 G G
5889 DNCP042 G G
5889 DNCP043 G G
5889 DNCP044 G G
5889 DNCP045 G G
5889 DNCP046 G G
5889 DNCP047 G G
5889 ENCP072 G G
5889 ENCP073 G G
5889 ENCP074 G G
5889 ENCP075 G G
5889 ENCP076 G G
5889 ENCP077 G G
5889 ENCP078 G G
5889 ENCP079 G G
5889 ENCP080 G G
5889 ENCP081 G G
5889 ENCP082 G G
5889 ENCP083 G G
5889 ENCP084 G G
5889 ENCP085 G G
5889 ENCP086 G G
5889 ENCP087 G G
5889 ENCP088 G G
5889 ENCP089 G G
5889 ENCP090 G G
5889 ENCP091 G G
5889 ENCP092 G G
5889 ENCP093 G G
5889 ENCP094 G G
5889 ENCP118 G G
5889 ENCP119 G G
5889 ENCP120 G G
5889 ENCP121 G G
5889 ENCP122 G G
5889 ENCP123 G G
5889 ENCP124 G G
5889 ENCP125 G G
5889 HNCP001 G G
5889 HNCP002 G G
5889 HNCP003 G G
5889 HNCP004 G G
5889 HNCP005 G G
5889 HNCP006 G G
5889 HNCP007 G G
5889 HNCP008 G G
5889 HNCP009 G G
5889 HNCP010 G G
5889 HNCP011 G G
5889 HNCP012 G G
5889 HNCP013 G G
5889 HNCP014 G G
5889 HNCP015 G G
5889 HNCP016 G G
5889 HNCP017 G G
5889 HNCP018 G G
5889 HNCP019 G G
5889 HNCP020 G G
5889 HNCP021 G G
5889 HNCP022 G G
5889 HNCP023 G G
5889 ONCP049 G G
5889 ONCP050 G G
5889 ONCP051 G G
5889 ONCP052 G G
5889 ONCP053 G G
5889 ONCP054 G G
5889 ONCP055 G G
5889 ONCP056 G G
5889 ONCP057 G G
5889 ONCP058 G G
5889 ONCP059 G G
5889 ONCP060 G G
5889 ONCP061 G G
5889 ONCP062 G G
5889 ONCP063 G G
5889 ONCP064 G G
5889 ONCP065 G G
5889 ONCP066 G G
5889 ONCP067 G G
5889 ONCP068 G G
5889 ONCP069 G G
5889 ONCP070 G G
5889 ONCP071 G G
5935 DNCP024 A A
5935 DNCP025 A A
5935 DNCP026 A G
5935 DNCP027 A G
5935 DNCP028 A G
5935 DNCP029 A A
5935 DNCP030 A A
5935 DNCP031 A G
5935 DNCP032 A A
5935 DNCP033 A G
5935 DNCP034 G G
5935 DNCP035 A G
5935 DNCP036 A G
5935 DNCP037 G G
5935 DNCP038 G G
5935 DNCP039 A G
5935 DNCP040 A G
5935 DNCP041 A G
5935 DNCP042 A G
5935 DNCP043 A G
5935 DNCP044 A G
5935 DNCP045 A G
5935 DNCP046 A G
5935 DNCP047 A A
5935 ENCP072 A G
5935 ENCP073 G G
5935 ENCP074 A G
5935 ENCP075 A G
5935 ENCP076 A G
5935 ENCP077 G G
5935 ENCP078 A G
5935 ENCP079 A G
5935 ENCP080 A A
5935 ENCP081 A A
5935 ENCP082 A G
5935 ENCP083 A A
5935 ENCP084 G G
5935 ENCP085 A A
5935 ENCP086 A G
5935 ENCP087 A G
5935 ENCP088 A A
5935 ENCP089 A G
5935 ENCP090 A A
5935 ENCP091 A A
5935 ENCP092 A G
5935 ENCP093 G G
5935 ENCP094 G G
5935 ENCP118 A G
5935 ENCP119 A A
5935 ENCP120 A G
5935 ENCP121 A G
5935 ENCP122 A G
5935 ENCP123 G G
5935 ENCP124 G G
5935 ENCP125 A A
5935 HNCP001 A A
5935 HNCP002 A A
5935 HNCP003 A A
5935 HNCP004 A A
5935 HNCP005 A A
5935 HNCP006 A G
5935 HNCP007 A G
5935 HNCP008 A G
5935 HNCP009 A G
5935 HNCP010 A A
5935 HNCP011 A A
5935 HNCP012 G G
5935 HNCP013 G G
5935 HNCP014 A A
5935 HNCP015 G G
5935 HNCP016 A G
5935 HNCP017 A G
5935 HNCP018 A A
5935 HNCP019 A G
5935 HNCP020 A A
5935 HNCP021 A A
5935 HNCP022 A A
5935 HNCP023 A A
5935 ONCP049 A A
5935 ONCP050 A A
5935 ONCP051 A A
5935 ONCP052 A A
5935 ONCP053 A A
5935 ONCP054 A A
5935 ONCP055 A A
5935 ONCP056 A A
5935 ONCP057 A A
5935 ONCP058 A A
5935 ONCP059 A G
5935 ONCP060 A A
5935 ONCP061 A A
5935 ONCP062 A A
5935 ONCP063 A A
5935 ONCP064 A A
5935 ONCP065 A G
5935 ONCP066 A A
5935 ONCP067 A A
5935 ONCP068 A A
5935 ONCP069 A A
5935 ONCP070 A A
5935 ONCP071 A A
5948 DNCP024 C C
5948 DNCP025 C C
5948 DNCP026 C C
5948 DNCP027 C C
5948 DNCP028 C C
5948 DNCP029 C C
5948 DNCP030 C C
5948 DNCP031 C C
5948 DNCP032 C C
5948 DNCP033 C C
5948 DNCP034 C C
5948 DNCP035 C C
5948 DNCP036 C C
5948 DNCP037 C C
5948 DNCP038 C C
5948 DNCP039 C C
5948 DNCP040 C C
5948 DNCP041 C C
5948 DNCP042 C C
5948 DNCP043 C C
5948 DNCP044 C C
5948 DNCP045 C T
5948 DNCP046 C C
5948 DNCP047 C C
5948 ENCP072 C C
5948 ENCP073 C C
5948 ENCP074 C C
5948 ENCP075 C C
5948 ENCP076 C C
5948 ENCP077 C C
5948 ENCP078 C C
5948 ENCP079 C C
5948 ENCP080 C C
5948 ENCP081 C C
5948 ENCP082 C C
5948 ENCP083 C C
5948 ENCP084 C C
5948 ENCP085 C C
5948 ENCP086 C C
5948 ENCP087 C C
5948 ENCP088 C C
5948 ENCP089 C C
5948 ENCP090 C C
5948 ENCP091 C C
5948 ENCP092 C C
5948 ENCP093 C C
5948 ENCP094 C C
5948 ENCP118 C C
5948 ENCP119 C C
5948 ENCP120 C C
5948 ENCP121 C C
5948 ENCP122 C C
5948 ENCP123 C C
5948 ENCP124 C C
5948 ENCP125 C C
5948 HNCP001 C C
5948 HNCP002 C C
5948 HNCP003 C C
5948 HNCP004 C C
5948 HNCP005 C C
5948 HNCP006 C C
5948 HNCP007 C C
5948 HNCP008 C C
5948 HNCP009 C C
5948 HNCP010 C C
5948 HNCP011 C C
5948 HNCP012 C C
5948 HNCP013 C C
5948 HNCP014 C C
5948 HNCP015 C C
5948 HNCP016 C C
5948 HNCP017 C C
5948 HNCP018 C C
5948 HNCP019 C C
5948 HNCP020 C C
5948 HNCP021 C C
5948 HNCP022 C C
5948 HNCP023 C C
5948 ONCP049 C C
5948 ONCP050 C C
5948 ONCP051 C C
5948 ONCP052 C C
5948 ONCP053 C C
5948 ONCP054 C C
5948 ONCP055 C T
5948 ONCP056 C C
5948 ONCP057 C C
5948 ONCP058 C C
5948 ONCP059 C C
5948 ONCP060 C T
5948 ONCP061 C C
5948 ONCP062 C C
5948 ONCP063 C C
5948 ONCP064 C C
5948 ONCP065 C C
5948 ONCP066 C C
5948 ONCP067 C C
5948 ONCP068 C C
5948 ONCP069 C C
5948 ONCP070 C C
5948 ONCP071 C C
6077 DNCP024 T T
6077 DNCP025 T T
6077 DNCP026 T T
6077 DNCP027 T T
6077 DNCP028 T T
6077 DNCP029 T T
6077 DNCP030 T T
6077 DNCP031 A T
6077 DNCP032 T T
6077 DNCP033 T T
6077 DNCP034 A T
6077 DNCP035 T T
6077 DNCP036 T T
6077 DNCP037 T T
6077 DNCP038 T T
6077 DNCP039 T T
6077 DNCP040 A T
6077 DNCP041 A T
6077 DNCP042 T T
6077 DNCP043 A T
6077 DNCP044 T T
6077 DNCP045 T T
6077 DNCP046 A T
6077 DNCP047 T T
6077 ENCP072 T T
6077 ENCP073 T T
6077 ENCP074 T T
6077 ENCP075 T T
6077 ENCP076 T T
6077 ENCP077 T T
6077 ENCP078 T T
6077 ENCP079 T T
6077 ENCP080 T T
6077 ENCP081 T T
6077 ENCP082 T T
6077 ENCP083 T T
6077 ENCP084 T T
6077 ENCP085 T T
6077 ENCP086 T T
6077 ENCP087 T T
6077 ENCP088 T T
6077 ENCP089 T T
6077 ENCP090 T T
6077 ENCP091 T T
6077 ENCP092 T T
6077 ENCP093 T T
6077 ENCP094 T T
6077 ENCP118 T T
6077 ENCP119 T T
6077 ENCP120 T T
6077 ENCP121 T T
6077 ENCP122 T T
6077 ENCP123 T T
6077 ENCP124 T T
6077 ENCP125 T T
6077 HNCP001 T T
6077 HNCP002 T T
6077 HNCP003 T T
6077 HNCP004 T T
6077 HNCP005 T T
6077 HNCP006 T T
6077 HNCP007 T T
6077 HNCP008 T T
6077 HNCP009 T T
6077 HNCP010 T T
6077 HNCP011 T T
6077 HNCP012 T T
6077 HNCP013 A T
6077 HNCP014 T T
6077 HNCP015 T T
6077 HNCP016 T T
6077 HNCP017 T T
6077 HNCP018 T T
6077 HNCP019 T T
6077 HNCP020 T T
6077 HNCP021 T T
6077 HNCP022 T T
6077 HNCP023 T T
6077 ONCP049 T T
6077 ONCP050 T T
6077 ONCP051 T T
6077 ONCP052 T T
6077 ONCP053 T T
6077 ONCP054 T T
6077 ONCP055 T T
6077 ONCP056 T T
6077 ONCP057 T T
6077 ONCP058 T T
6077 ONCP059 T T
6077 ONCP060 T T
6077 ONCP061 T T
6077 ONCP062 T T
6077 ONCP063 T T
6077 ONCP064 T T
6077 ONCP065 T T
6077 ONCP066 T T
6077 ONCP067 T T
6077 ONCP068 T T
6077 ONCP069 T T
6077 ONCP070 T T
6077 ONCP071 T T
6284 DNCP024 C C
6284 DNCP025 C C
6284 DNCP026 C C
6284 DNCP027 C C
6284 DNCP028 C C
6284 DNCP029 C C
6284 DNCP030 C C
6284 DNCP031 C C
6284 DNCP032 C C
6284 DNCP033 C C
6284 DNCP034 C C
6284 DNCP035 C C
6284 DNCP036 C C
6284 DNCP037 C C
6284 DNCP038 C C
6284 DNCP039 C C
6284 DNCP040 C C
6284 DNCP041 C C
6284 DNCP042 C C
6284 DNCP043 C C
6284 DNCP044 C C
6284 DNCP045 C C
6284 DNCP046 C C
6284 DNCP047 C C
6284 ENCP072 C C
6284 ENCP073 C C
6284 ENCP074 C C
6284 ENCP075 C C
6284 ENCP076 C C
6284 ENCP077 C C
6284 ENCP078 C C
6284 ENCP079 C C
6284 ENCP080 C C
6284 ENCP081 C C
6284 ENCP082 C C
6284 ENCP083 C C
6284 ENCP084 C C
6284 ENCP085 C C
6284 ENCP086 C C
6284 ENCP087 C C
6284 ENCP088 C C
6284 ENCP089 C C
6284 ENCP090 C C
6284 ENCP091 C C
6284 ENCP092 C C
6284 ENCP093 C C
6284 ENCP094 C C
6284 ENCP118 C C
6284 ENCP119 C C
6284 ENCP120 C C
6284 ENCP121 C C
6284 ENCP122 C C
6284 ENCP123 C C
6284 ENCP124 C C
6284 ENCP125 C C
6284 HNCP001 C C
6284 HNCP002 C C
6284 HNCP003 C C
6284 HNCP004 C C
6284 HNCP005 C C
6284 HNCP006 C C
6284 HNCP007 C T
6284 HNCP008 C C
6284 HNCP009 C C
6284 HNCP010 C C
6284 HNCP011 C C
6284 HNCP012 C C
6284 HNCP013 C C
6284 HNCP014 C C
6284 HNCP015 C C
6284 HNCP016 C C
6284 HNCP017 C C
6284 HNCP018 C C
6284 HNCP019 C C
6284 HNCP020 C C
6284 HNCP021 C C
6284 HNCP022 C C
6284 HNCP023 C C
6284 ONCP049 C C
6284 ONCP050 C C
6284 ONCP051 C C
6284 ONCP052 C C
6284 ONCP053 C C
6284 ONCP054 C C
6284 ONCP055 C C
6284 ONCP056 C C
6284 ONCP057 C C
6284 ONCP058 C C
6284 ONCP059 C C
6284 ONCP060 C C
6284 ONCP061 C C
6284 ONCP062 C C
6284 ONCP063 C C
6284 ONCP064 C C
6284 ONCP065 C C
6284 ONCP066 C C
6284 ONCP067 C C
6284 ONCP068 C C
6284 ONCP069 C C
6284 ONCP070 C C
6284 ONCP071 C C
6321 DNCP024 C C
6321 DNCP025 C C
6321 DNCP026 C C
6321 DNCP027 C C
6321 DNCP028 C C
6321 DNCP029 C C
6321 DNCP030 C C
6321 DNCP031 C C
6321 DNCP032 C C
6321 DNCP033 C C
6321 DNCP034 C T
6321 DNCP035 C C
6321 DNCP036 C C
6321 DNCP037 C C
6321 DNCP038 C C
6321 DNCP039 C C
6321 DNCP040 C C
6321 DNCP041 C C
6321 DNCP042 C C
6321 DNCP043 C T
6321 DNCP044 C C
6321 DNCP045 C C
6321 DNCP046 C C
6321 DNCP047 C C
6321 ENCP072 C C
6321 ENCP073 C C
6321 ENCP074 C C
6321 ENCP075 C C
6321 ENCP076 C C
6321 ENCP077 C C
6321 ENCP078 C C
6321 ENCP079 C C
6321 ENCP080 C C
6321 ENCP081 C C
6321 ENCP082 C C
6321 ENCP083 C C
6321 ENCP084 C C
6321 ENCP085 C C
6321 ENCP086 C C
6321 ENCP087 C C
6321 ENCP088 C C
6321 ENCP089 C C
6321 ENCP090 C C
6321 ENCP091 C C
6321 ENCP092 C C
6321 ENCP093 C C
6321 ENCP094 C C
6321 ENCP118 C C
6321 ENCP119 C C
6321 ENCP120 C C
6321 ENCP121 C C
6321 ENCP122 C C
6321 ENCP123 C C
6321 ENCP124 C C
6321 ENCP125 C C
6321 HNCP001 C C
6321 HNCP002 C C
6321 HNCP003 C C
6321 HNCP004 C C
6321 HNCP005 C C
6321 HNCP006 C C
6321 HNCP007 C C
6321 HNCP008 C C
6321 HNCP009 C C
6321 HNCP010 C C
6321 HNCP011 C C
6321 HNCP012 C C
6321 HNCP013 C C
6321 HNCP014 C C
6321 HNCP015 C C
6321 HNCP016 C C
6321 HNCP017 C C
6321 HNCP018 C C
6321 HNCP019 C C
6321 HNCP020 C C
6321 HNCP021 C C
6321 HNCP022 C C
6321 HNCP023 C C
6321 ONCP049 C C
6321 ONCP050 C C
6321 ONCP051 C C
6321 ONCP052 C C
6321 ONCP053 C C
6321 ONCP054 C C
6321 ONCP055 C C
6321 ONCP056 C C
6321 ONCP057 C C
6321 ONCP058 C C
6321 ONCP059 C C
6321 ONCP060 C C
6321 ONCP061 C C
6321 ONCP062 C C
6321 ONCP063 C C
6321 ONCP064 C C
6321 ONCP065 C C
6321 ONCP066 C C
6321 ONCP067 C C
6321 ONCP068 C C
6321 ONCP069 C C
6321 ONCP070 C C
6321 ONCP071 C C
6525 DNCP024 G G
6525 DNCP025 G G
6525 DNCP026 G G
6525 DNCP027 G G
6525 DNCP028 G G
6525 DNCP029 G G
6525 DNCP030 G G
6525 DNCP031 G G
6525 DNCP032 G G
6525 DNCP033 G G
6525 DNCP034 G G
6525 DNCP035 G G
6525 DNCP036 G G
6525 DNCP037 G G
6525 DNCP038 G G
6525 DNCP039 G G
6525 DNCP040 G G
6525 DNCP041 G G
6525 DNCP042 G G
6525 DNCP043 G G
6525 DNCP044 G G
6525 DNCP045 G G
6525 DNCP046 G G
6525 DNCP047 G G
6525 ENCP072 G G
6525 ENCP073 G G
6525 ENCP074 G G
6525 ENCP075 G G
6525 ENCP076 G G
6525 ENCP077 G G
6525 ENCP078 G G
6525 ENCP079 G G
6525 ENCP080 G G
6525 ENCP081 G G
6525 ENCP082 G G
6525 ENCP083 G G
6525 ENCP084 G G
6525 ENCP085 G G
6525 ENCP086 G G
6525 ENCP087 G G
6525 ENCP088 A G
6525 ENCP089 G G
6525 ENCP090 G G
6525 ENCP091 G G
6525 ENCP092 G G
6525 ENCP093 G G
6525 ENCP094 G G
6525 ENCP118 G G
6525 ENCP119 G G
6525 ENCP120 G G
6525 ENCP121 G G
6525 ENCP122 G G
6525 ENCP123 G G
6525 ENCP124 G G
6525 ENCP125 G G
6525 HNCP001 G G
6525 HNCP002 G G
6525 HNCP003 G G
6525 HNCP004 G G
6525 HNCP005 G G
6525 HNCP006 G G
6525 HNCP007 G G
6525 HNCP008 G G
6525 HNCP009 G G
6525 HNCP010 G G
6525 HNCP011 G G
6525 HNCP012 G G
6525 HNCP013 G G
6525 HNCP014 A G
6525 HNCP015 G G
6525 HNCP016 G G
6525 HNCP017 G G
6525 HNCP018 G G
6525 HNCP019 G G
6525 HNCP020 G G
6525 HNCP021 G G
6525 HNCP022 G G
6525 HNCP023 G G
6525 ONCP049 G G
6525 ONCP050 G G
6525 ONCP051 G G
6525 ONCP052 G G
6525 ONCP053 A G
6525 ONCP054 G G
6525 ONCP055 G G
6525 ONCP056 G G
6525 ONCP057 G G
6525 ONCP058 G G
6525 ONCP059 G G
6525 ONCP060 G G
6525 ONCP061 G G
6525 ONCP062 G G
6525 ONCP063 G G
6525 ONCP064 G G
6525 ONCP065 G G
6525 ONCP066 G G
6525 ONCP067 G G
6525 ONCP068 G G
6525 ONCP069 G G
6525 ONCP070 G G
6525 ONCP071 G G
6680 DNCP024 G G
6680 DNCP025 G G
6680 DNCP026 G G
6680 DNCP027 G G
6680 DNCP028 G G
6680 DNCP029 G G
6680 DNCP030 G G
6680 DNCP031 G G
6680 DNCP032 G G
6680 DNCP033 G G
6680 DNCP034 G G
6680 DNCP035 G G
6680 DNCP036 G G
6680 DNCP037 G G
6680 DNCP038 G G
6680 DNCP039 G G
6680 DNCP040 G G
6680 DNCP041 G G
6680 DNCP042 G G
6680 DNCP043 G G
6680 DNCP044 G G
6680 DNCP045 G G
6680 DNCP046 G G
6680 DNCP047 G G
6680 ENCP072 G G
6680 ENCP073 G G
6680 ENCP074 G G
6680 ENCP075 G G
6680 ENCP076 G G
6680 ENCP077 G G
6680 ENCP078 G G
6680 ENCP079 G G
6680 ENCP080 G G
6680 ENCP081 G G
6680 ENCP082 G G
6680 ENCP083 G G
6680 ENCP084 G G
6680 ENCP085 G G
6680 ENCP086 G G
6680 ENCP087 G G
6680 ENCP088 C G
6680 ENCP089 G G
6680 ENCP090 G G
6680 ENCP091 G G
6680 ENCP092 G G
6680 ENCP093 G G
6680 ENCP094 G G
6680 ENCP118 G G
6680 ENCP119 G G
6680 ENCP120 G G
6680 ENCP121 G G
6680 ENCP122 G G
6680 ENCP123 G G
6680 ENCP124 G G
6680 ENCP125 G G
6680 HNCP001 G G
6680 HNCP002 G G
6680 HNCP003 G G
6680 HNCP004 G G
6680 HNCP005 G G
6680 HNCP006 G G
6680 HNCP007 G G
6680 HNCP008 G G
6680 HNCP009 G G
6680 HNCP010 G G
6680 HNCP011 G G
6680 HNCP012 G G
6680 HNCP013 G G
6680 HNCP014 C G
6680 HNCP015 G G
6680 HNCP016 G G
6680 HNCP017 G G
6680 HNCP018 G G
6680 HNCP019 G G
6680 HNCP020 C C
6680 HNCP021 G G
6680 HNCP022 G G
6680 HNCP023 G G
6680 ONCP049 G G
6680 ONCP050 G G
6680 ONCP051 G G
6680 ONCP052 G G
6680 ONCP053 C G
6680 ONCP054 G G
6680 ONCP055 G G
6680 ONCP056 G G
6680 ONCP057 G G
6680 ONCP058 G G
6680 ONCP059 G G
6680 ONCP060 G G
6680 ONCP061 G G
6680 ONCP062 G G
6680 ONCP063 G G
6680 ONCP064 G G
6680 ONCP065 G G
6680 ONCP066 G G
6680 ONCP067 G G
6680 ONCP068 G G
6680 ONCP069 G G
6680 ONCP070 G G
6680 ONCP071 G G
6724 DNCP024 C C
6724 DNCP025 C C
6724 DNCP026 C T
6724 DNCP027 C T
6724 DNCP028 C T
6724 DNCP029 C C
6724 DNCP030 C C
6724 DNCP031 C C
6724 DNCP032 C C
6724 DNCP033 C T
6724 DNCP034 C T
6724 DNCP035 C T
6724 DNCP036 C T
6724 DNCP037 T T
6724 DNCP038 T T
6724 DNCP039 C T
6724 DNCP040 C C
6724 DNCP041 C C
6724 DNCP042 C T
6724 DNCP043 C C
6724 DNCP044 C T
6724 DNCP045 C T
6724 DNCP046 C C
6724 DNCP047 C C
6724 ENCP072 C T
6724 ENCP073 T T
6724 ENCP074 C T
6724 ENCP075 C T
6724 ENCP076 C T
6724 ENCP077 T T
6724 ENCP078 C T
6724 ENCP079 C T
6724 ENCP080 C C
6724 ENCP081 C C
6724 ENCP082 C T
6724 ENCP083 C C
6724 ENCP084 T T
6724 ENCP085 C C
6724 ENCP086 C T
6724 ENCP087 C T
6724 ENCP088 C C
6724 ENCP089 C T
6724 ENCP090 C C
6724 ENCP091 C C
6724 ENCP092 C T
6724 ENCP093 T T
6724 ENCP094 T T
6724 ENCP118 C T
6724 ENCP119 C C
6724 ENCP120 C T
6724 ENCP121 C T
6724 ENCP122 C T
6724 ENCP123 T T
6724 ENCP124 T T
6724 ENCP125 C C
6724 HNCP001 C C
6724 HNCP002 C C
6724 HNCP003 C C
6724 HNCP004 C C
6724 HNCP005 C C
6724 HNCP006 C T
6724 HNCP007 C T
6724 HNCP008 C T
6724 HNCP009 C T
6724 HNCP010 C C
6724 HNCP011 C C
6724 HNCP012 T T
6724 HNCP013 C T
6724 HNCP014 C C
6724 HNCP015 T T
6724 HNCP016 C T
6724 HNCP017 C T
6724 HNCP018 C C
6724 HNCP019 C T
6724 HNCP020 C C
6724 HNCP021 C C
6724 HNCP022 C C
6724 HNCP023 C C
6724 ONCP049 C C
6724 ONCP050 C C
6724 ONCP051 C C
6724 ONCP052 C C
6724 ONCP053 C C
6724 ONCP054 C C
6724 ONCP055 C C
6724 ONCP056 C C
6724 ONCP057 C C
6724 ONCP058 C C
6724 ONCP059 C T
6724 ONCP060 C C
6724 ONCP061 C C
6724 ONCP062 C C
6724 ONCP063 C C
6724 ONCP064 C C
6724 ONCP065 C T
6724 ONCP066 C C
6724 ONCP067 C C
6724 ONCP068 C C
6724 ONCP069 C C
6724 ONCP070 C C
6724 ONCP071 C C
6845 DNCP024 C C
6845 DNCP025 C C
6845 DNCP026 C C
6845 DNCP027 C C
6845 DNCP028 C C
6845 DNCP029 C C
6845 DNCP030 C C
6845 DNCP031 C C
6845 DNCP032 C C
6845 DNCP033 C C
6845 DNCP034 C C
6845 DNCP035 C C
6845 DNCP036 C C
6845 DNCP037 C C
6845 DNCP038 C C
6845 DNCP039 C C
6845 DNCP040 C C
6845 DNCP041 C C
6845 DNCP042 C C
6845 DNCP043 C C
6845 DNCP044 C C
6845 DNCP045 C C
6845 DNCP046 C C
6845 DNCP047 C C
6845 ENCP072 C C
6845 ENCP073 C C
6845 ENCP074 C C
6845 ENCP075 C C
6845 ENCP076 C C
6845 ENCP077 C C
6845 ENCP078 C C
6845 ENCP079 C C
6845 ENCP080 C C
6845 ENCP081 C C
6845 ENCP082 C C
6845 ENCP083 C C
6845 ENCP084 C C
6845 ENCP085 C C
6845 ENCP086 C C
6845 ENCP087 C C
6845 ENCP088 C C
6845 ENCP089 C C
6845 ENCP090 C C
6845 ENCP091 C C
6845 ENCP092 C C
6845 ENCP093 C C
6845 ENCP094 C C
6845 ENCP118 C C
6845 ENCP119 C C
6845 ENCP120 C C
6845 ENCP121 C C
6845 ENCP122 C C
6845 ENCP123 C C
6845 ENCP124 C C
6845 ENCP125 C C
6845 HNCP001 C C
6845 HNCP002 C C
6845 HNCP003 C C
6845 HNCP004 C C
6845 HNCP005 C C
6845 HNCP006 C C
6845 HNCP007 C C
6845 HNCP008 C C
6845 HNCP009 C C
6845 HNCP010 C C
6845 HNCP011 C C
6845 HNCP012 C C
6845 HNCP013 C C
6845 HNCP014 C C
6845 HNCP015 C C
6845 HNCP016 C C
6845 HNCP017 C C
6845 HNCP018 C C
6845 HNCP019 C C
6845 HNCP020 C C
6845 HNCP021 C C
6845 HNCP022 C C
6845 HNCP023 C C
6845 ONCP049 C C
6845 ONCP050 C C
6845 ONCP051 C C
6845 ONCP052 C C
6845 ONCP053 C C
6845 ONCP054 C C
6845 ONCP055 C C
6845 ONCP056 C C
6845 ONCP057 C C
6845 ONCP058 C C
6845 ONCP059 C C
6845 ONCP060 C C
6845 ONCP061 C C
6845 ONCP062 C C
6845 ONCP063 C C
6845 ONCP064 C C
6845 ONCP065 C C
6845 ONCP066 C C
6845 ONCP067 C C
6845 ONCP068 C C
6845 ONCP069 C T
6845 ONCP070 C C
6845 ONCP071 C C
7140 DNCP024 G G
7140 DNCP025 G G
7140 DNCP026 G G
7140 DNCP027 G G
7140 DNCP028 G G
7140 DNCP029 G G
7140 DNCP030 G G
7140 DNCP031 G G
7140 DNCP032 G G
7140 DNCP033 G G
7140 DNCP034 G G
7140 DNCP035 G G
7140 DNCP036 G G
7140 DNCP037 G G
7140 DNCP038 G G
7140 DNCP039 G G
7140 DNCP040 G G
7140 DNCP041 G G
7140 DNCP042 G G
7140 DNCP043 G G
7140 DNCP044 G G
7140 DNCP045 G G
7140 DNCP046 G G
7140 DNCP047 G G
7140 ENCP072 G G
7140 ENCP073 G G
7140 ENCP074 G G
7140 ENCP075 G G
7140 ENCP076 G G
7140 ENCP077 G G
7140 ENCP078 G G
7140 ENCP079 G G
7140 ENCP080 G G
7140 ENCP081 G G
7140 ENCP082 G G
7140 ENCP083 C G
7140 ENCP084 G G
7140 ENCP085 C G
7140 ENCP086 G G
7140 ENCP087 G G
7140 ENCP088 G G
7140 ENCP089 G G
7140 ENCP090 G G
7140 ENCP091 G G
7140 ENCP092 C C
7140 ENCP093 G G
7140 ENCP094 G G
7140 ENCP118 G G
7140 ENCP119 G G
7140 ENCP120 G G
7140 ENCP121 G G
7140 ENCP122 G G
7140 ENCP123 G G
7140 ENCP124 G G
7140 ENCP125 G G
7140 HNCP001 G G
7140 HNCP002 G G
7140 HNCP003 G G
7140 HNCP004 G G
7140 HNCP005 G G
7140 HNCP006 G G
7140 HNCP007 G G
7140 HNCP008 G G
7140 HNCP009 G G
7140 HNCP010 G G
7140 HNCP011 G G
7140 HNCP012 G G
7140 HNCP013 G G
7140 HNCP014 G G
7140 HNCP015 G G
7140 HNCP016 G G
7140 HNCP017 G G
7140 HNCP018 G G
7140 HNCP019 G G
7140 HNCP020 G G
7140 HNCP021 C G
7140 HNCP022 G G
7140 HNCP023 G G
7140 ONCP049 G G
7140 ONCP050 G G
7140 ONCP051 G G
7140 ONCP052 G G
7140 ONCP053 G G
7140 ONCP054 G G
7140 ONCP055 G G
7140 ONCP056 G G
7140 ONCP057 G G
7140 ONCP058 G G
7140 ONCP059 G G
7140 ONCP060 G G
7140 ONCP061 G G
7140 ONCP062 G G
7140 ONCP063 G G
7140 ONCP064 G G
7140 ONCP065 G G
7140 ONCP066 G G
7140 ONCP067 G G
7140 ONCP068 G G
7140 ONCP069 G G
7140 ONCP070 G G
7140 ONCP071 G G
7626 DNCP024 N N
7626 DNCP025 N N
7626 DNCP026 C C
7626 DNCP027 C C
7626 DNCP028 C C
7626 DNCP029 C C
7626 DNCP030 C C
7626 DNCP031 N N
7626 DNCP032 C C
7626 DNCP033 C C
7626 DNCP034 N N
7626 DNCP035 C C
7626 DNCP036 C C
7626 DNCP037 C C
7626 DNCP038 C C
7626 DNCP039 C C
7626 DNCP040 N N
7626 DNCP041 N N
7626 DNCP042 C T
7626 DNCP043 N N
7626 DNCP044 C T
7626 DNCP045 C T
7626 DNCP046 N N
7626 DNCP047 C T
7626 ENCP072 C T
7626 ENCP073 C C
7626 ENCP074 C T
7626 ENCP075 C T
7626 ENCP076 C T
7626 ENCP077 C C
7626 ENCP078 C T
7626 ENCP079 C C
7626 ENCP080 T T
7626 ENCP081 C C
7626 ENCP082 C T
7626 ENCP083 T T
7626 ENCP084 C C
7626 ENCP085 T T
7626 ENCP086 C C
7626 ENCP087 C C
7626 ENCP088 T T
7626 ENCP089 C T
7626 ENCP090 C T
7626 ENCP091 C T
7626 ENCP092 C T
7626 ENCP093 C C
7626 ENCP094 C C
7626 ENCP118 C T
7626 ENCP119 C C
7626 ENCP120 C C
7626 ENCP121 C C
7626 ENCP122 C T
7626 ENCP123 C C
7626 ENCP124 C C
7626 ENCP125 C T
7626 HNCP001 N N
7626 HNCP002 C T
7626 HNCP003 T T
7626 HNCP004 T T
7626 HNCP005 C T
7626 HNCP006 C T
7626 HNCP007 C C
7626 HNCP008 C T
7626 HNCP009 C T
7626 HNCP010 C T
7626 HNCP011 T T
7626 HNCP012 N N
7626 HNCP013 N N
7626 HNCP014 C T
7626 HNCP015 C C
7626 HNCP016 C T
7626 HNCP017 C T
7626 HNCP018 C T
7626 HNCP019 C T
7626 HNCP020 T T
7626 HNCP021 T T
7626 HNCP022 T T
7626 HNCP023 T T
7626 ONCP049 C T
7626 ONCP050 T T
7626 ONCP051 T T
7626 ONCP052 T T
7626 ONCP053 C T
7626 ONCP054 T T
7626 ONCP055 T T
7626 ONCP056 C T
7626 ONCP057 T T
7626 ONCP058 C T
7626 ONCP059 T T
7626 ONCP060 T T
7626 ONCP061 T T
7626 ONCP062 T T
7626 ONCP063 T T
7626 ONCP064 C T
7626 ONCP065 C T
7626 ONCP066 T T
7626 ONCP067 T T
7626 ONCP068 T T
7626 ONCP069 T T
7626 ONCP070 T T
7626 ONCP071 T T
7630 DNCP024 N N
7630 DNCP025 N N
7630 DNCP026 C C
7630 DNCP027 C C
7630 DNCP028 C C
7630 DNCP029 C C
7630 DNCP030 C C
7630 DNCP031 N N
7630 DNCP032 C C
7630 DNCP033 C C
7630 DNCP034 N N
7630 DNCP035 C C
7630 DNCP036 C C
7630 DNCP037 C C
7630 DNCP038 C C
7630 DNCP039 C C
7630 DNCP040 N N
7630 DNCP041 N N
7630 DNCP042 C C
7630 DNCP043 N N
7630 DNCP044 C C
7630 DNCP045 C C
7630 DNCP046 N N
7630 DNCP047 C C
7630 ENCP072 C C
7630 ENCP073 C C
7630 ENCP074 C C
7630 ENCP075 C C
7630 ENCP076 C C
7630 ENCP077 C C
7630 ENCP078 C C
7630 ENCP079 C C
7630 ENCP080 C C
7630 ENCP081 C C
7630 ENCP082 C C
7630 ENCP083 C C
7630 ENCP084 C C
7630 ENCP085 C C
7630 ENCP086 C C
7630 ENCP087 C C
7630 ENCP088 C C
7630 ENCP089 C T
7630 ENCP090 C T
7630 ENCP091 C C
7630 ENCP092 C C
7630 ENCP093 C C
7630 ENCP094 C C
7630 ENCP118 C C
7630 ENCP119 C C
7630 ENCP120 C C
7630 ENCP121 C C
7630 ENCP122 C C
7630 ENCP123 C C
7630 ENCP124 C C
7630 ENCP125 C C
7630 HNCP001 N N
7630 HNCP002 C C
7630 HNCP003 C C
7630 HNCP004 C C
7630 HNCP005 C C
7630 HNCP006 C C
7630 HNCP007 C C
7630 HNCP008 C C
7630 HNCP009 C C
7630 HNCP010 C C
7630 HNCP011 C C
7630 HNCP012 N N
7630 HNCP013 N N
7630 HNCP014 C C
7630 HNCP015 C C
7630 HNCP016 C C
7630 HNCP017 C C
7630 HNCP018 C C
7630 HNCP019 C C
7630 HNCP020 C C
7630 HNCP021 C C
7630 HNCP022 C C
7630 HNCP023 C C
7630 ONCP049 C C
7630 ONCP050 C C
7630 ONCP051 C C
7630 ONCP052 C C
7630 ONCP053 C C
7630 ONCP054 C C
7630 ONCP055 C C
7630 ONCP056 C C
7630 ONCP057 C C
7630 ONCP058 C C
7630 ONCP059 C C
7630 ONCP060 C C
7630 ONCP061 C C
7630 ONCP062 C C
7630 ONCP063 C C
7630 ONCP064 C C
7630 ONCP065 C C
7630 ONCP066 C C
7630 ONCP067 C C
7630 ONCP068 C C
7630 ONCP069 C C
7630 ONCP070 C C
7630 ONCP071 C C
