# Supplementary material for: Polymorphism analysis of six selenoprotein genes: support for a selective sweep at the glutathione peroxidase 1 locus (3p21) in Asian populations
Source: BMC Genet. 2006 Dec 11;7:56. doi: 10.1186/1471-2156-7-56 (PMC1769511; doi:10.1186/1471-2156-7-56)
Supplement: Additional File 16 — GPX2 Prettybase File. This file is in prettybase format and provides SNP location in the reference sequence, SNP500 sample ID number, and genotype calls for each identified SNP at the GPX2 locus. [file 1471-2156-7-56-S16.txt]

00059	DNCP024	G	G
00059	DNCP025	G	G
00059	DNCP026	G	G
00059	DNCP027	G	G
00059	DNCP028	G	G
00059	DNCP029	G	G
00059	DNCP030	G	G
00059	DNCP031	G	G
00059	DNCP032	G	G
00059	DNCP033	G	G
00059	DNCP034	G	G
00059	DNCP035	G	G
00059	DNCP036	G	G
00059	DNCP037	G	G
00059	DNCP038	G	G
00059	DNCP039	G	G
00059	DNCP040	G	G
00059	DNCP041	G	G
00059	DNCP042	G	G
00059	DNCP043	G	G
00059	DNCP044	G	G
00059	DNCP045	G	G
00059	DNCP046	G	G
00059	DNCP047	G	G
00059	ENCP072	G	G
00059	ENCP073	G	G
00059	ENCP074	G	G
00059	ENCP075	G	G
00059	ENCP076	G	G
00059	ENCP077	G	G
00059	ENCP078	G	G
00059	ENCP079	G	G
00059	ENCP080	G	G
00059	ENCP081	G	G
00059	ENCP082	G	G
00059	ENCP083	G	G
00059	ENCP084	G	G
00059	ENCP085	G	G
00059	ENCP086	G	G
00059	ENCP087	G	G
00059	ENCP088	N	N
00059	ENCP089	N	N
00059	ENCP090	N	N
00059	ENCP091	N	N
00059	ENCP092	N	N
00059	ENCP093	G	G
00059	ENCP094	G	G
00059	ENCP118	G	G
00059	ENCP119	G	G
00059	ENCP120	G	G
00059	ENCP121	G	G
00059	ENCP122	G	G
00059	ENCP123	G	G
00059	ENCP124	G	G
00059	ENCP125	G	G
00059	HNCP001	G	G
00059	HNCP002	G	G
00059	HNCP003	G	G
00059	HNCP004	G	G
00059	HNCP005	G	G
00059	HNCP006	G	G
00059	HNCP007	G	G
00059	HNCP008	G	G
00059	HNCP009	G	G
00059	HNCP010	G	G
00059	HNCP011	G	G
00059	HNCP012	G	G
00059	HNCP013	G	G
00059	HNCP014	G	G
00059	HNCP015	G	G
00059	HNCP016	G	G
00059	HNCP017	G	G
00059	HNCP018	G	G
00059	HNCP019	G	G
00059	HNCP020	G	G
00059	HNCP021	G	G
00059	HNCP022	G	G
00059	HNCP023	G	G
00059	ONCP049	G	G
00059	ONCP050	A	G
00059	ONCP051	G	G
00059	ONCP052	G	G
00059	ONCP053	G	G
00059	ONCP054	G	G
00059	ONCP055	G	G
00059	ONCP056	G	G
00059	ONCP057	G	G
00059	ONCP058	G	G
00059	ONCP059	G	G
00059	ONCP060	G	G
00059	ONCP061	G	G
00059	ONCP062	G	G
00059	ONCP063	G	G
00059	ONCP064	G	G
00059	ONCP065	G	G
00059	ONCP066	G	G
00059	ONCP067	G	G
00059	ONCP068	G	G
00059	ONCP069	G	G
00059	ONCP070	G	G
00059	ONCP071	G	G
00059	ONCP126	G	G
00168	DNCP024	G	G
00168	DNCP025	G	G
00168	DNCP026	G	G
00168	DNCP027	G	G
00168	DNCP028	G	G
00168	DNCP029	G	G
00168	DNCP030	G	G
00168	DNCP031	G	G
00168	DNCP032	G	G
00168	DNCP033	G	G
00168	DNCP034	G	G
00168	DNCP035	G	G
00168	DNCP036	G	G
00168	DNCP037	G	G
00168	DNCP038	G	G
00168	DNCP039	G	G
00168	DNCP040	G	G
00168	DNCP041	G	G
00168	DNCP042	G	G
00168	DNCP043	G	G
00168	DNCP044	G	G
00168	DNCP045	G	G
00168	DNCP046	G	G
00168	DNCP047	G	G
00168	ENCP072	G	G
00168	ENCP073	G	G
00168	ENCP074	A	A
00168	ENCP075	G	G
00168	ENCP076	G	G
00168	ENCP077	G	G
00168	ENCP078	G	G
00168	ENCP079	G	G
00168	ENCP080	A	G
00168	ENCP081	G	G
00168	ENCP082	N	N
00168	ENCP083	G	G
00168	ENCP084	G	G
00168	ENCP085	G	G
00168	ENCP086	A	G
00168	ENCP087	G	G
00168	ENCP088	N	N
00168	ENCP089	N	N
00168	ENCP090	N	N
00168	ENCP091	N	N
00168	ENCP092	N	N
00168	ENCP093	G	G
00168	ENCP094	G	G
00168	ENCP118	A	G
00168	ENCP119	G	G
00168	ENCP120	G	G
00168	ENCP121	G	G
00168	ENCP122	G	G
00168	ENCP123	G	G
00168	ENCP124	G	G
00168	ENCP125	G	G
00168	HNCP001	G	G
00168	HNCP002	A	G
00168	HNCP003	G	G
00168	HNCP004	G	G
00168	HNCP005	G	G
00168	HNCP006	G	G
00168	HNCP007	G	G
00168	HNCP008	G	G
00168	HNCP009	G	G
00168	HNCP010	G	G
00168	HNCP011	G	G
00168	HNCP012	G	G
00168	HNCP013	G	G
00168	HNCP014	G	G
00168	HNCP015	G	G
00168	HNCP016	G	G
00168	HNCP017	A	G
00168	HNCP018	G	G
00168	HNCP019	G	G
00168	HNCP020	G	G
00168	HNCP021	A	A
00168	HNCP022	G	G
00168	HNCP023	G	G
00168	ONCP049	G	G
00168	ONCP050	G	G
00168	ONCP051	A	G
00168	ONCP052	G	G
00168	ONCP053	G	G
00168	ONCP054	G	G
00168	ONCP055	A	G
00168	ONCP056	G	G
00168	ONCP057	G	G
00168	ONCP058	G	G
00168	ONCP059	G	G
00168	ONCP060	G	G
00168	ONCP061	G	G
00168	ONCP062	A	G
00168	ONCP063	G	G
00168	ONCP064	G	G
00168	ONCP065	G	G
00168	ONCP066	G	G
00168	ONCP067	G	G
00168	ONCP068	G	G
00168	ONCP069	G	G
00168	ONCP070	G	G
00168	ONCP071	G	G
00168	ONCP126	G	G
00538	DNCP024	G	G
00538	DNCP025	G	G
00538	DNCP026	G	G
00538	DNCP027	G	G
00538	DNCP028	G	G
00538	DNCP029	G	G
00538	DNCP030	G	G
00538	DNCP031	G	G
00538	DNCP032	G	G
00538	DNCP033	G	T
00538	DNCP034	G	T
00538	DNCP035	G	G
00538	DNCP036	T	T
00538	DNCP037	G	G
00538	DNCP038	G	G
00538	DNCP039	G	T
00538	DNCP040	G	G
00538	DNCP041	G	G
00538	DNCP042	G	G
00538	DNCP043	G	G
00538	DNCP044	G	G
00538	DNCP045	G	T
00538	DNCP046	G	G
00538	DNCP047	G	G
00538	ENCP072	G	G
00538	ENCP073	G	G
00538	ENCP074	T	T
00538	ENCP075	G	T
00538	ENCP076	G	G
00538	ENCP077	G	G
00538	ENCP078	G	G
00538	ENCP079	G	G
00538	ENCP080	G	T
00538	ENCP081	G	G
00538	ENCP082	G	T
00538	ENCP083	G	G
00538	ENCP084	G	G
00538	ENCP085	G	G
00538	ENCP086	G	T
00538	ENCP087	G	G
00538	ENCP088	G	G
00538	ENCP089	G	G
00538	ENCP090	G	G
00538	ENCP091	G	G
00538	ENCP092	G	G
00538	ENCP093	G	G
00538	ENCP094	G	G
00538	ENCP118	G	T
00538	ENCP119	N	N
00538	ENCP120	G	T
00538	ENCP121	G	G
00538	ENCP122	G	G
00538	ENCP123	G	G
00538	ENCP124	G	G
00538	ENCP125	G	G
00538	HNCP001	G	G
00538	HNCP002	G	T
00538	HNCP003	G	G
00538	HNCP004	G	G
00538	HNCP005	G	G
00538	HNCP006	G	G
00538	HNCP007	G	G
00538	HNCP008	G	G
00538	HNCP009	G	G
00538	HNCP010	G	T
00538	HNCP011	G	G
00538	HNCP012	G	T
00538	HNCP013	G	G
00538	HNCP014	G	G
00538	HNCP015	G	G
00538	HNCP016	T	T
00538	HNCP017	G	T
00538	HNCP018	T	T
00538	HNCP019	G	G
00538	HNCP020	G	G
00538	HNCP021	T	T
00538	HNCP022	G	G
00538	HNCP023	G	G
00538	ONCP049	G	G
00538	ONCP050	G	G
00538	ONCP051	G	T
00538	ONCP052	G	G
00538	ONCP053	G	G
00538	ONCP054	G	G
00538	ONCP055	G	T
00538	ONCP056	G	G
00538	ONCP057	G	G
00538	ONCP058	G	G
00538	ONCP059	G	G
00538	ONCP060	G	G
00538	ONCP061	G	G
00538	ONCP062	G	T
00538	ONCP063	G	G
00538	ONCP064	G	G
00538	ONCP065	G	G
00538	ONCP066	G	G
00538	ONCP067	G	G
00538	ONCP068	G	G
00538	ONCP069	G	G
00538	ONCP070	G	G
00538	ONCP071	G	G
00538	ONCP126	G	G
00628	DNCP024	C	C
00628	DNCP025	C	C
00628	DNCP026	C	C
00628	DNCP027	C	T
00628	DNCP028	C	T
00628	DNCP029	C	T
00628	DNCP030	C	C
00628	DNCP031	C	T
00628	DNCP032	C	T
00628	DNCP033	C	C
00628	DNCP034	C	C
00628	DNCP035	C	C
00628	DNCP036	C	C
00628	DNCP037	C	T
00628	DNCP038	C	C
00628	DNCP039	C	C
00628	DNCP040	C	C
00628	DNCP041	C	T
00628	DNCP042	C	T
00628	DNCP043	C	C
00628	DNCP044	C	T
00628	DNCP045	C	C
00628	DNCP046	C	C
00628	DNCP047	C	C
00628	ENCP072	C	C
00628	ENCP073	C	C
00628	ENCP074	C	C
00628	ENCP075	C	C
00628	ENCP076	C	C
00628	ENCP077	C	C
00628	ENCP078	C	C
00628	ENCP079	C	C
00628	ENCP080	C	C
00628	ENCP081	C	C
00628	ENCP082	C	C
00628	ENCP083	C	C
00628	ENCP084	C	C
00628	ENCP085	C	C
00628	ENCP086	C	C
00628	ENCP087	C	C
00628	ENCP088	C	C
00628	ENCP089	C	C
00628	ENCP090	C	C
00628	ENCP091	C	C
00628	ENCP092	C	C
00628	ENCP093	C	C
00628	ENCP094	C	C
00628	ENCP118	C	C
00628	ENCP119	C	C
00628	ENCP120	C	C
00628	ENCP121	C	C
00628	ENCP122	C	C
00628	ENCP123	C	C
00628	ENCP124	C	C
00628	ENCP125	C	C
00628	HNCP001	C	C
00628	HNCP002	C	C
00628	HNCP003	C	C
00628	HNCP004	C	C
00628	HNCP005	C	C
00628	HNCP006	C	C
00628	HNCP007	C	C
00628	HNCP008	C	C
00628	HNCP009	C	C
00628	HNCP010	C	C
00628	HNCP011	C	C
00628	HNCP012	C	C
00628	HNCP013	C	T
00628	HNCP014	C	C
00628	HNCP015	C	C
00628	HNCP016	C	C
00628	HNCP017	C	C
00628	HNCP018	C	C
00628	HNCP019	C	T
00628	HNCP020	C	C
00628	HNCP021	C	C
00628	HNCP022	C	C
00628	HNCP023	C	C
00628	ONCP049	C	C
00628	ONCP050	C	C
00628	ONCP051	C	C
00628	ONCP052	C	C
00628	ONCP053	C	C
00628	ONCP054	C	C
00628	ONCP055	C	C
00628	ONCP056	C	C
00628	ONCP057	C	C
00628	ONCP058	C	C
00628	ONCP059	C	C
00628	ONCP060	C	C
00628	ONCP061	C	C
00628	ONCP062	C	C
00628	ONCP063	C	C
00628	ONCP064	C	C
00628	ONCP065	C	C
00628	ONCP066	C	C
00628	ONCP067	C	C
00628	ONCP068	C	C
00628	ONCP069	C	C
00628	ONCP070	C	C
00628	ONCP071	C	C
00628	ONCP126	C	C
00680	DNCP024	T	T
00680	DNCP025	C	T
00680	DNCP026	T	T
00680	DNCP027	T	T
00680	DNCP028	T	T
00680	DNCP029	T	T
00680	DNCP030	T	T
00680	DNCP031	T	T
00680	DNCP032	T	T
00680	DNCP033	T	T
00680	DNCP034	T	T
00680	DNCP035	T	T
00680	DNCP036	T	T
00680	DNCP037	T	T
00680	DNCP038	T	T
00680	DNCP039	T	T
00680	DNCP040	T	T
00680	DNCP041	T	T
00680	DNCP042	T	T
00680	DNCP043	T	T
00680	DNCP044	T	T
00680	DNCP045	T	T
00680	DNCP046	T	T
00680	DNCP047	T	T
00680	ENCP072	T	T
00680	ENCP073	T	T
00680	ENCP074	T	T
00680	ENCP075	T	T
00680	ENCP076	T	T
00680	ENCP077	T	T
00680	ENCP078	T	T
00680	ENCP079	T	T
00680	ENCP080	T	T
00680	ENCP081	T	T
00680	ENCP082	T	T
00680	ENCP083	T	T
00680	ENCP084	T	T
00680	ENCP085	T	T
00680	ENCP086	T	T
00680	ENCP087	T	T
00680	ENCP088	T	T
00680	ENCP089	T	T
00680	ENCP090	T	T
00680	ENCP091	T	T
00680	ENCP092	T	T
00680	ENCP093	T	T
00680	ENCP094	T	T
00680	ENCP118	T	T
00680	ENCP119	T	T
00680	ENCP120	T	T
00680	ENCP121	T	T
00680	ENCP122	T	T
00680	ENCP123	T	T
00680	ENCP124	T	T
00680	ENCP125	T	T
00680	HNCP001	T	T
00680	HNCP002	T	T
00680	HNCP003	T	T
00680	HNCP004	T	T
00680	HNCP005	T	T
00680	HNCP006	T	T
00680	HNCP007	T	T
00680	HNCP008	T	T
00680	HNCP009	T	T
00680	HNCP010	T	T
00680	HNCP011	T	T
00680	HNCP012	T	T
00680	HNCP013	T	T
00680	HNCP014	T	T
00680	HNCP015	T	T
00680	HNCP016	T	T
00680	HNCP017	T	T
00680	HNCP018	T	T
00680	HNCP019	T	T
00680	HNCP020	T	T
00680	HNCP021	T	T
00680	HNCP022	T	T
00680	HNCP023	T	T
00680	ONCP049	T	T
00680	ONCP050	T	T
00680	ONCP051	T	T
00680	ONCP052	T	T
00680	ONCP053	T	T
00680	ONCP054	T	T
00680	ONCP055	T	T
00680	ONCP056	T	T
00680	ONCP057	T	T
00680	ONCP058	T	T
00680	ONCP059	T	T
00680	ONCP060	T	T
00680	ONCP061	T	T
00680	ONCP062	T	T
00680	ONCP063	T	T
00680	ONCP064	T	T
00680	ONCP065	T	T
00680	ONCP066	T	T
00680	ONCP067	T	T
00680	ONCP068	T	T
00680	ONCP069	T	T
00680	ONCP070	T	T
00680	ONCP071	T	T
00680	ONCP126	T	T
00922	DNCP024	G	G
00922	DNCP025	G	G
00922	DNCP026	G	G
00922	DNCP027	G	G
00922	DNCP028	G	G
00922	DNCP029	G	G
00922	DNCP030	G	G
00922	DNCP031	G	G
00922	DNCP032	G	G
00922	DNCP033	G	G
00922	DNCP034	G	G
00922	DNCP035	G	G
00922	DNCP036	G	G
00922	DNCP037	G	G
00922	DNCP038	G	G
00922	DNCP039	G	G
00922	DNCP040	G	G
00922	DNCP041	G	G
00922	DNCP042	G	G
00922	DNCP043	G	G
00922	DNCP044	G	G
00922	DNCP045	G	G
00922	DNCP046	G	G
00922	DNCP047	G	G
00922	ENCP072	G	G
00922	ENCP073	G	G
00922	ENCP074	G	G
00922	ENCP075	G	G
00922	ENCP076	G	G
00922	ENCP077	G	G
00922	ENCP078	G	G
00922	ENCP079	G	G
00922	ENCP080	G	G
00922	ENCP081	G	G
00922	ENCP082	G	G
00922	ENCP083	G	G
00922	ENCP084	G	G
00922	ENCP085	G	G
00922	ENCP086	G	G
00922	ENCP087	G	G
00922	ENCP088	G	G
00922	ENCP089	G	G
00922	ENCP090	G	G
00922	ENCP091	G	G
00922	ENCP092	G	G
00922	ENCP093	G	G
00922	ENCP094	G	G
00922	ENCP118	G	G
00922	ENCP119	G	G
00922	ENCP120	G	G
00922	ENCP121	G	G
00922	ENCP122	G	G
00922	ENCP123	G	G
00922	ENCP124	G	G
00922	ENCP125	G	G
00922	HNCP001	G	G
00922	HNCP002	G	G
00922	HNCP003	G	G
00922	HNCP004	G	G
00922	HNCP005	G	G
00922	HNCP006	G	G
00922	HNCP007	G	G
00922	HNCP008	G	G
00922	HNCP009	G	G
00922	HNCP010	G	G
00922	HNCP011	G	G
00922	HNCP012	G	G
00922	HNCP013	G	G
00922	HNCP014	G	G
00922	HNCP015	G	G
00922	HNCP016	G	G
00922	HNCP017	G	G
00922	HNCP018	G	G
00922	HNCP019	G	G
00922	HNCP020	G	G
00922	HNCP021	G	G
00922	HNCP022	G	G
00922	HNCP023	G	G
00922	ONCP049	A	A
00922	ONCP050	G	G
00922	ONCP051	A	G
00922	ONCP052	G	G
00922	ONCP053	G	G
00922	ONCP054	G	G
00922	ONCP055	G	G
00922	ONCP056	G	G
00922	ONCP057	G	G
00922	ONCP058	G	G
00922	ONCP059	G	G
00922	ONCP060	G	G
00922	ONCP061	G	G
00922	ONCP062	G	G
00922	ONCP063	G	G
00922	ONCP064	G	G
00922	ONCP065	G	G
00922	ONCP066	G	G
00922	ONCP067	G	G
00922	ONCP068	G	G
00922	ONCP069	G	G
00922	ONCP070	G	G
00922	ONCP071	G	G
00922	ONCP126	G	G
00930	DNCP024	T	T
00930	DNCP025	T	T
00930	DNCP026	T	T
00930	DNCP027	T	T
00930	DNCP028	T	T
00930	DNCP029	T	T
00930	DNCP030	T	T
00930	DNCP031	T	T
00930	DNCP032	T	T
00930	DNCP033	T	T
00930	DNCP034	C	T
00930	DNCP035	T	T
00930	DNCP036	T	T
00930	DNCP037	C	T
00930	DNCP038	T	T
00930	DNCP039	T	T
00930	DNCP040	T	T
00930	DNCP041	T	T
00930	DNCP042	T	T
00930	DNCP043	T	T
00930	DNCP044	T	T
00930	DNCP045	T	T
00930	DNCP046	T	T
00930	DNCP047	T	T
00930	ENCP072	T	T
00930	ENCP073	T	T
00930	ENCP074	T	T
00930	ENCP075	T	T
00930	ENCP076	T	T
00930	ENCP077	T	T
00930	ENCP078	T	T
00930	ENCP079	T	T
00930	ENCP080	T	T
00930	ENCP081	T	T
00930	ENCP082	T	T
00930	ENCP083	T	T
00930	ENCP084	T	T
00930	ENCP085	T	T
00930	ENCP086	T	T
00930	ENCP087	T	T
00930	ENCP088	T	T
00930	ENCP089	T	T
00930	ENCP090	T	T
00930	ENCP091	T	T
00930	ENCP092	T	T
00930	ENCP093	T	T
00930	ENCP094	T	T
00930	ENCP118	T	T
00930	ENCP119	T	T
00930	ENCP120	T	T
00930	ENCP121	T	T
00930	ENCP122	T	T
00930	ENCP123	T	T
00930	ENCP124	T	T
00930	ENCP125	T	T
00930	HNCP001	T	T
00930	HNCP002	T	T
00930	HNCP003	T	T
00930	HNCP004	T	T
00930	HNCP005	T	T
00930	HNCP006	T	T
00930	HNCP007	T	T
00930	HNCP008	T	T
00930	HNCP009	T	T
00930	HNCP010	T	T
00930	HNCP011	T	T
00930	HNCP012	T	T
00930	HNCP013	T	T
00930	HNCP014	T	T
00930	HNCP015	T	T
00930	HNCP016	T	T
00930	HNCP017	T	T
00930	HNCP018	T	T
00930	HNCP019	T	T
00930	HNCP020	T	T
00930	HNCP021	T	T
00930	HNCP022	T	T
00930	HNCP023	T	T
00930	ONCP049	T	T
00930	ONCP050	T	T
00930	ONCP051	T	T
00930	ONCP052	T	T
00930	ONCP053	T	T
00930	ONCP054	T	T
00930	ONCP055	T	T
00930	ONCP056	T	T
00930	ONCP057	T	T
00930	ONCP058	T	T
00930	ONCP059	T	T
00930	ONCP060	T	T
00930	ONCP061	T	T
00930	ONCP062	T	T
00930	ONCP063	T	T
00930	ONCP064	T	T
00930	ONCP065	T	T
00930	ONCP066	T	T
00930	ONCP067	T	T
00930	ONCP068	T	T
00930	ONCP069	T	T
00930	ONCP070	T	T
00930	ONCP071	T	T
00930	ONCP126	T	T
00947	DNCP024	A	A
00947	DNCP025	A	A
00947	DNCP026	A	A
00947	DNCP027	A	C
00947	DNCP028	A	C
00947	DNCP029	C	C
00947	DNCP030	A	C
00947	DNCP031	A	C
00947	DNCP032	A	C
00947	DNCP033	A	A
00947	DNCP034	A	A
00947	DNCP035	A	A
00947	DNCP036	A	A
00947	DNCP037	A	C
00947	DNCP038	A	C
00947	DNCP039	A	A
00947	DNCP040	A	A
00947	DNCP041	A	C
00947	DNCP042	A	C
00947	DNCP043	A	A
00947	DNCP044	A	C
00947	DNCP045	A	A
00947	DNCP046	A	A
00947	DNCP047	A	C
00947	ENCP072	A	C
00947	ENCP073	A	A
00947	ENCP074	A	A
00947	ENCP075	A	A
00947	ENCP076	A	A
00947	ENCP077	A	A
00947	ENCP078	A	A
00947	ENCP079	A	A
00947	ENCP080	A	A
00947	ENCP081	A	A
00947	ENCP082	A	A
00947	ENCP083	A	A
00947	ENCP084	A	A
00947	ENCP085	A	A
00947	ENCP086	A	A
00947	ENCP087	A	A
00947	ENCP088	A	A
00947	ENCP089	A	A
00947	ENCP090	A	A
00947	ENCP091	A	A
00947	ENCP092	A	A
00947	ENCP093	A	A
00947	ENCP094	A	A
00947	ENCP118	A	A
00947	ENCP119	A	A
00947	ENCP120	A	A
00947	ENCP121	A	A
00947	ENCP122	A	A
00947	ENCP123	A	A
00947	ENCP124	A	A
00947	ENCP125	A	A
00947	HNCP001	A	A
00947	HNCP002	A	A
00947	HNCP003	A	A
00947	HNCP004	A	C
00947	HNCP005	A	A
00947	HNCP006	A	A
00947	HNCP007	A	A
00947	HNCP008	A	A
00947	HNCP009	A	A
00947	HNCP010	A	A
00947	HNCP011	A	A
00947	HNCP012	A	A
00947	HNCP013	A	C
00947	HNCP014	A	A
00947	HNCP015	A	A
00947	HNCP016	A	A
00947	HNCP017	A	A
00947	HNCP018	A	A
00947	HNCP019	C	C
00947	HNCP020	A	A
00947	HNCP021	A	A
00947	HNCP022	A	A
00947	HNCP023	A	C
00947	ONCP049	A	A
00947	ONCP050	A	A
00947	ONCP051	A	A
00947	ONCP052	A	A
00947	ONCP053	A	A
00947	ONCP054	A	C
00947	ONCP055	A	A
00947	ONCP056	A	A
00947	ONCP057	A	A
00947	ONCP058	A	A
00947	ONCP059	A	A
00947	ONCP060	A	A
00947	ONCP061	A	A
00947	ONCP062	A	A
00947	ONCP063	A	A
00947	ONCP064	A	A
00947	ONCP065	A	A
00947	ONCP066	A	A
00947	ONCP067	A	A
00947	ONCP068	A	A
00947	ONCP069	A	A
00947	ONCP070	A	A
00947	ONCP071	A	A
00947	ONCP126	A	A
00965	DNCP024	C	C
00965	DNCP025	C	C
00965	DNCP026	C	C
00965	DNCP027	C	C
00965	DNCP028	C	C
00965	DNCP029	C	C
00965	DNCP030	C	C
00965	DNCP031	C	C
00965	DNCP032	C	C
00965	DNCP033	C	C
00965	DNCP034	C	C
00965	DNCP035	C	C
00965	DNCP036	C	C
00965	DNCP037	C	C
00965	DNCP038	C	C
00965	DNCP039	C	C
00965	DNCP040	C	C
00965	DNCP041	C	C
00965	DNCP042	C	C
00965	DNCP043	C	C
00965	DNCP044	C	C
00965	DNCP045	C	C
00965	DNCP046	C	C
00965	DNCP047	C	C
00965	ENCP072	C	C
00965	ENCP073	C	C
00965	ENCP074	C	C
00965	ENCP075	C	C
00965	ENCP076	C	C
00965	ENCP077	C	C
00965	ENCP078	C	C
00965	ENCP079	C	C
00965	ENCP080	C	C
00965	ENCP081	C	C
00965	ENCP082	C	C
00965	ENCP083	C	C
00965	ENCP084	C	C
00965	ENCP085	C	C
00965	ENCP086	C	C
00965	ENCP087	C	C
00965	ENCP088	C	C
00965	ENCP089	C	C
00965	ENCP090	C	C
00965	ENCP091	C	C
00965	ENCP092	C	C
00965	ENCP093	C	C
00965	ENCP094	C	C
00965	ENCP118	C	C
00965	ENCP119	C	C
00965	ENCP120	C	C
00965	ENCP121	C	C
00965	ENCP122	C	C
00965	ENCP123	C	C
00965	ENCP124	C	C
00965	ENCP125	C	C
00965	HNCP001	C	C
00965	HNCP002	C	C
00965	HNCP003	C	C
00965	HNCP004	C	C
00965	HNCP005	C	C
00965	HNCP006	C	C
00965	HNCP007	C	C
00965	HNCP008	C	C
00965	HNCP009	C	C
00965	HNCP010	C	C
00965	HNCP011	C	C
00965	HNCP012	C	C
00965	HNCP013	C	C
00965	HNCP014	C	C
00965	HNCP015	C	C
00965	HNCP016	A	C
00965	HNCP017	C	C
00965	HNCP018	C	C
00965	HNCP019	C	C
00965	HNCP020	C	C
00965	HNCP021	C	C
00965	HNCP022	C	C
00965	HNCP023	C	C
00965	ONCP049	C	C
00965	ONCP050	C	C
00965	ONCP051	C	C
00965	ONCP052	C	C
00965	ONCP053	C	C
00965	ONCP054	C	C
00965	ONCP055	C	C
00965	ONCP056	C	C
00965	ONCP057	C	C
00965	ONCP058	C	C
00965	ONCP059	C	C
00965	ONCP060	C	C
00965	ONCP061	C	C
00965	ONCP062	C	C
00965	ONCP063	C	C
00965	ONCP064	C	C
00965	ONCP065	C	C
00965	ONCP066	C	C
00965	ONCP067	C	C
00965	ONCP068	C	C
00965	ONCP069	C	C
00965	ONCP070	C	C
00965	ONCP071	C	C
00965	ONCP126	C	C
01058	DNCP024	C	C
01058	DNCP025	C	C
01058	DNCP026	C	C
01058	DNCP027	C	C
01058	DNCP028	C	C
01058	DNCP029	C	C
01058	DNCP030	C	C
01058	DNCP031	C	C
01058	DNCP032	C	C
01058	DNCP033	C	C
01058	DNCP034	C	C
01058	DNCP035	C	C
01058	DNCP036	C	C
01058	DNCP037	C	C
01058	DNCP038	C	C
01058	DNCP039	C	C
01058	DNCP040	C	C
01058	DNCP041	C	C
01058	DNCP042	C	C
01058	DNCP043	C	C
01058	DNCP044	C	C
01058	DNCP045	C	C
01058	DNCP046	C	C
01058	DNCP047	C	C
01058	ENCP072	C	C
01058	ENCP073	C	C
01058	ENCP074	C	C
01058	ENCP075	C	C
01058	ENCP076	C	C
01058	ENCP077	C	C
01058	ENCP078	C	C
01058	ENCP079	C	C
01058	ENCP080	C	C
01058	ENCP081	C	C
01058	ENCP082	C	C
01058	ENCP083	C	C
01058	ENCP084	C	C
01058	ENCP085	C	C
01058	ENCP086	C	C
01058	ENCP087	C	C
01058	ENCP088	C	C
01058	ENCP089	C	C
01058	ENCP090	C	C
01058	ENCP091	C	C
01058	ENCP092	C	C
01058	ENCP093	C	C
01058	ENCP094	C	C
01058	ENCP118	G	C
01058	ENCP119	C	C
01058	ENCP120	C	C
01058	ENCP121	C	C
01058	ENCP122	C	C
01058	ENCP123	C	C
01058	ENCP124	C	C
01058	ENCP125	C	C
01058	HNCP001	C	C
01058	HNCP002	C	C
01058	HNCP003	C	C
01058	HNCP004	C	C
01058	HNCP005	C	C
01058	HNCP006	C	C
01058	HNCP007	C	C
01058	HNCP008	C	C
01058	HNCP009	C	C
01058	HNCP010	C	C
01058	HNCP011	C	C
01058	HNCP012	C	C
01058	HNCP013	C	C
01058	HNCP014	C	C
01058	HNCP015	C	C
01058	HNCP016	C	C
01058	HNCP017	C	C
01058	HNCP018	C	C
01058	HNCP019	C	C
01058	HNCP020	C	C
01058	HNCP021	C	C
01058	HNCP022	C	C
01058	HNCP023	C	C
01058	ONCP049	C	C
01058	ONCP050	C	C
01058	ONCP051	C	C
01058	ONCP052	C	C
01058	ONCP053	C	C
01058	ONCP054	C	C
01058	ONCP055	C	C
01058	ONCP056	C	C
01058	ONCP057	C	C
01058	ONCP058	C	C
01058	ONCP059	C	C
01058	ONCP060	C	C
01058	ONCP061	C	C
01058	ONCP062	C	C
01058	ONCP063	C	C
01058	ONCP064	C	C
01058	ONCP065	C	C
01058	ONCP066	C	C
01058	ONCP067	C	C
01058	ONCP068	C	C
01058	ONCP069	C	C
01058	ONCP070	C	C
01058	ONCP071	C	C
01058	ONCP126	C	C
01059	DNCP024	T	T
01059	DNCP025	T	T
01059	DNCP026	T	T
01059	DNCP027	T	T
01059	DNCP028	T	T
01059	DNCP029	T	T
01059	DNCP030	T	T
01059	DNCP031	T	T
01059	DNCP032	T	T
01059	DNCP033	T	T
01059	DNCP034	T	T
01059	DNCP035	T	T
01059	DNCP036	T	T
01059	DNCP037	T	T
01059	DNCP038	T	T
01059	DNCP039	T	T
01059	DNCP040	T	T
01059	DNCP041	T	T
01059	DNCP042	T	T
01059	DNCP043	T	T
01059	DNCP044	T	T
01059	DNCP045	T	T
01059	DNCP046	T	T
01059	DNCP047	T	T
01059	ENCP072	T	T
01059	ENCP073	T	T
01059	ENCP074	T	T
01059	ENCP075	T	T
01059	ENCP076	T	T
01059	ENCP077	T	T
01059	ENCP078	T	T
01059	ENCP079	T	T
01059	ENCP080	T	T
01059	ENCP081	T	T
01059	ENCP082	T	T
01059	ENCP083	T	T
01059	ENCP084	T	T
01059	ENCP085	T	T
01059	ENCP086	T	T
01059	ENCP087	T	T
01059	ENCP088	T	T
01059	ENCP089	T	T
01059	ENCP090	T	T
01059	ENCP091	T	T
01059	ENCP092	T	T
01059	ENCP093	T	T
01059	ENCP094	T	T
01059	ENCP118	G	T
01059	ENCP119	T	T
01059	ENCP120	T	T
01059	ENCP121	T	T
01059	ENCP122	T	T
01059	ENCP123	T	T
01059	ENCP124	T	T
01059	ENCP125	T	T
01059	HNCP001	T	T
01059	HNCP002	T	T
01059	HNCP003	T	T
01059	HNCP004	T	T
01059	HNCP005	T	T
01059	HNCP006	T	T
01059	HNCP007	T	T
01059	HNCP008	T	T
01059	HNCP009	T	T
01059	HNCP010	T	T
01059	HNCP011	T	T
01059	HNCP012	T	T
01059	HNCP013	T	T
01059	HNCP014	T	T
01059	HNCP015	T	T
01059	HNCP016	T	T
01059	HNCP017	T	T
01059	HNCP018	T	T
01059	HNCP019	T	T
01059	HNCP020	T	T
01059	HNCP021	T	T
01059	HNCP022	T	T
01059	HNCP023	T	T
01059	ONCP049	T	T
01059	ONCP050	T	T
01059	ONCP051	T	T
01059	ONCP052	T	T
01059	ONCP053	T	T
01059	ONCP054	T	T
01059	ONCP055	T	T
01059	ONCP056	T	T
01059	ONCP057	T	T
01059	ONCP058	T	T
01059	ONCP059	T	T
01059	ONCP060	T	T
01059	ONCP061	T	T
01059	ONCP062	T	T
01059	ONCP063	T	T
01059	ONCP064	T	T
01059	ONCP065	T	T
01059	ONCP066	T	T
01059	ONCP067	T	T
01059	ONCP068	T	T
01059	ONCP069	T	T
01059	ONCP070	T	T
01059	ONCP071	T	T
01059	ONCP126	T	T
01065	DNCP024	G	G
01065	DNCP025	G	G
01065	DNCP026	G	G
01065	DNCP027	G	G
01065	DNCP028	G	G
01065	DNCP029	G	G
01065	DNCP030	G	G
01065	DNCP031	G	G
01065	DNCP032	G	G
01065	DNCP033	G	G
01065	DNCP034	G	G
01065	DNCP035	G	G
01065	DNCP036	G	G
01065	DNCP037	G	G
01065	DNCP038	G	G
01065	DNCP039	G	G
01065	DNCP040	G	G
01065	DNCP041	G	G
01065	DNCP042	G	G
01065	DNCP043	G	G
01065	DNCP044	G	G
01065	DNCP045	G	G
01065	DNCP046	G	G
01065	DNCP047	G	G
01065	ENCP072	G	G
01065	ENCP073	G	G
01065	ENCP074	G	G
01065	ENCP075	G	G
01065	ENCP076	G	G
01065	ENCP077	G	G
01065	ENCP078	G	G
01065	ENCP079	G	G
01065	ENCP080	G	G
01065	ENCP081	G	G
01065	ENCP082	G	G
01065	ENCP083	G	G
01065	ENCP084	G	G
01065	ENCP085	G	G
01065	ENCP086	G	G
01065	ENCP087	G	G
01065	ENCP088	G	G
01065	ENCP089	G	G
01065	ENCP090	G	G
01065	ENCP091	G	G
01065	ENCP092	G	G
01065	ENCP093	G	G
01065	ENCP094	G	G
01065	ENCP118	G	G
01065	ENCP119	G	G
01065	ENCP120	G	G
01065	ENCP121	G	G
01065	ENCP122	G	G
01065	ENCP123	G	G
01065	ENCP124	G	G
01065	ENCP125	G	G
01065	HNCP001	G	G
01065	HNCP002	G	G
01065	HNCP003	G	G
01065	HNCP004	G	G
01065	HNCP005	G	G
01065	HNCP006	G	G
01065	HNCP007	G	G
01065	HNCP008	G	G
01065	HNCP009	G	G
01065	HNCP010	G	G
01065	HNCP011	G	G
01065	HNCP012	G	G
01065	HNCP013	G	G
01065	HNCP014	G	G
01065	HNCP015	G	G
01065	HNCP016	G	G
01065	HNCP017	G	G
01065	HNCP018	G	G
01065	HNCP019	G	G
01065	HNCP020	G	G
01065	HNCP021	G	G
01065	HNCP022	G	G
01065	HNCP023	G	G
01065	ONCP049	G	G
01065	ONCP050	G	C
01065	ONCP051	G	G
01065	ONCP052	G	G
01065	ONCP053	G	G
01065	ONCP054	G	G
01065	ONCP055	G	G
01065	ONCP056	G	G
01065	ONCP057	G	G
01065	ONCP058	G	G
01065	ONCP059	G	G
01065	ONCP060	G	G
01065	ONCP061	G	G
01065	ONCP062	G	G
01065	ONCP063	G	G
01065	ONCP064	G	G
01065	ONCP065	G	G
01065	ONCP066	G	G
01065	ONCP067	G	G
01065	ONCP068	G	G
01065	ONCP069	G	G
01065	ONCP070	G	G
01065	ONCP071	G	G
01065	ONCP126	G	G
01246	DNCP024	G	G
01246	DNCP025	G	G
01246	DNCP026	G	G
01246	DNCP027	G	G
01246	DNCP028	G	G
01246	DNCP029	G	G
01246	DNCP030	G	G
01246	DNCP031	G	G
01246	DNCP032	G	G
01246	DNCP033	G	G
01246	DNCP034	G	G
01246	DNCP035	G	G
01246	DNCP036	G	G
01246	DNCP037	G	G
01246	DNCP038	G	G
01246	DNCP039	G	G
01246	DNCP040	G	G
01246	DNCP041	G	G
01246	DNCP042	G	G
01246	DNCP043	G	G
01246	DNCP044	G	G
01246	DNCP045	G	G
01246	DNCP046	G	G
01246	DNCP047	G	G
01246	ENCP072	G	G
01246	ENCP073	G	G
01246	ENCP074	A	A
01246	ENCP075	G	G
01246	ENCP076	G	G
01246	ENCP077	G	G
01246	ENCP078	G	G
01246	ENCP079	G	G
01246	ENCP080	A	G
01246	ENCP081	G	G
01246	ENCP082	A	G
01246	ENCP083	G	G
01246	ENCP084	G	G
01246	ENCP085	G	G
01246	ENCP086	A	G
01246	ENCP087	G	G
01246	ENCP088	G	G
01246	ENCP089	G	G
01246	ENCP090	G	G
01246	ENCP091	G	G
01246	ENCP092	G	G
01246	ENCP093	G	G
01246	ENCP094	G	G
01246	ENCP118	A	G
01246	ENCP119	A	G
01246	ENCP120	G	G
01246	ENCP121	G	G
01246	ENCP122	G	G
01246	ENCP123	G	G
01246	ENCP124	G	G
01246	ENCP125	G	G
01246	HNCP001	G	G
01246	HNCP002	A	G
01246	HNCP003	G	G
01246	HNCP004	G	G
01246	HNCP005	G	G
01246	HNCP006	G	G
01246	HNCP007	G	G
01246	HNCP008	G	G
01246	HNCP009	G	G
01246	HNCP010	G	G
01246	HNCP011	G	G
01246	HNCP012	G	G
01246	HNCP013	G	G
01246	HNCP014	G	G
01246	HNCP015	G	G
01246	HNCP016	A	G
01246	HNCP017	A	G
01246	HNCP018	G	G
01246	HNCP019	G	G
01246	HNCP020	G	G
01246	HNCP021	A	A
01246	HNCP022	G	G
01246	HNCP023	G	G
01246	ONCP049	G	G
01246	ONCP050	G	G
01246	ONCP051	A	G
01246	ONCP052	G	G
01246	ONCP053	G	G
01246	ONCP054	G	G
01246	ONCP055	A	G
01246	ONCP056	G	G
01246	ONCP057	G	G
01246	ONCP058	G	G
01246	ONCP059	G	G
01246	ONCP060	G	G
01246	ONCP061	G	G
01246	ONCP062	A	G
01246	ONCP063	G	G
01246	ONCP064	G	G
01246	ONCP065	G	G
01246	ONCP066	G	G
01246	ONCP067	G	G
01246	ONCP068	G	G
01246	ONCP069	G	G
01246	ONCP070	G	G
01246	ONCP071	G	G
01246	ONCP126	G	G
01310	DNCP024	A	A
01310	DNCP025	A	A
01310	DNCP026	A	A
01310	DNCP027	A	A
01310	DNCP028	A	A
01310	DNCP029	A	A
01310	DNCP030	A	A
01310	DNCP031	A	A
01310	DNCP032	A	A
01310	DNCP033	A	A
01310	DNCP034	A	A
01310	DNCP035	A	A
01310	DNCP036	A	A
01310	DNCP037	A	A
01310	DNCP038	A	A
01310	DNCP039	A	A
01310	DNCP040	A	A
01310	DNCP041	A	A
01310	DNCP042	A	G
01310	DNCP043	A	A
01310	DNCP044	A	A
01310	DNCP045	A	A
01310	DNCP046	A	A
01310	DNCP047	A	A
01310	ENCP072	A	A
01310	ENCP073	A	A
01310	ENCP074	A	A
01310	ENCP075	A	A
01310	ENCP076	A	A
01310	ENCP077	A	A
01310	ENCP078	A	A
01310	ENCP079	A	A
01310	ENCP080	A	A
01310	ENCP081	A	A
01310	ENCP082	A	A
01310	ENCP083	A	A
01310	ENCP084	A	A
01310	ENCP085	A	A
01310	ENCP086	A	A
01310	ENCP087	A	A
01310	ENCP088	A	A
01310	ENCP089	A	A
01310	ENCP090	A	A
01310	ENCP091	A	A
01310	ENCP092	A	A
01310	ENCP093	A	A
01310	ENCP094	A	A
01310	ENCP118	A	A
01310	ENCP119	A	A
01310	ENCP120	A	A
01310	ENCP121	A	A
01310	ENCP122	A	A
01310	ENCP123	A	A
01310	ENCP124	A	A
01310	ENCP125	A	A
01310	HNCP001	A	A
01310	HNCP002	A	A
01310	HNCP003	A	A
01310	HNCP004	A	A
01310	HNCP005	A	A
01310	HNCP006	A	A
01310	HNCP007	A	A
01310	HNCP008	A	A
01310	HNCP009	A	A
01310	HNCP010	A	A
01310	HNCP011	A	A
01310	HNCP012	A	A
01310	HNCP013	A	A
01310	HNCP014	A	A
01310	HNCP015	A	A
01310	HNCP016	A	A
01310	HNCP017	A	A
01310	HNCP018	A	A
01310	HNCP019	A	A
01310	HNCP020	A	A
01310	HNCP021	A	A
01310	HNCP022	A	A
01310	HNCP023	A	A
01310	ONCP049	A	A
01310	ONCP050	A	A
01310	ONCP051	A	A
01310	ONCP052	A	A
01310	ONCP053	A	A
01310	ONCP054	A	A
01310	ONCP055	A	A
01310	ONCP056	A	A
01310	ONCP057	A	A
01310	ONCP058	A	A
01310	ONCP059	A	A
01310	ONCP060	A	A
01310	ONCP061	A	A
01310	ONCP062	A	A
01310	ONCP063	A	A
01310	ONCP064	A	A
01310	ONCP065	A	A
01310	ONCP066	A	A
01310	ONCP067	A	A
01310	ONCP068	A	A
01310	ONCP069	A	A
01310	ONCP070	A	A
01310	ONCP071	A	A
01310	ONCP126	A	A
01378	DNCP024	C	C
01378	DNCP025	C	C
01378	DNCP026	C	C
01378	DNCP027	C	C
01378	DNCP028	C	C
01378	DNCP029	C	C
01378	DNCP030	C	C
01378	DNCP031	C	C
01378	DNCP032	C	C
01378	DNCP033	C	C
01378	DNCP034	C	C
01378	DNCP035	C	C
01378	DNCP036	C	C
01378	DNCP037	C	C
01378	DNCP038	C	C
01378	DNCP039	C	C
01378	DNCP040	C	C
01378	DNCP041	C	C
01378	DNCP042	C	C
01378	DNCP043	C	C
01378	DNCP044	C	C
01378	DNCP045	C	C
01378	DNCP046	C	C
01378	DNCP047	C	C
01378	ENCP072	C	C
01378	ENCP073	C	C
01378	ENCP074	C	C
01378	ENCP075	C	C
01378	ENCP076	C	C
01378	ENCP077	C	C
01378	ENCP078	C	C
01378	ENCP079	C	C
01378	ENCP080	C	C
01378	ENCP081	G	C
01378	ENCP082	C	C
01378	ENCP083	C	C
01378	ENCP084	C	C
01378	ENCP085	C	C
01378	ENCP086	C	C
01378	ENCP087	C	C
01378	ENCP088	C	C
01378	ENCP089	C	C
01378	ENCP090	C	C
01378	ENCP091	C	C
01378	ENCP092	C	C
01378	ENCP093	C	C
01378	ENCP094	C	C
01378	ENCP118	C	C
01378	ENCP119	C	C
01378	ENCP120	C	C
01378	ENCP121	C	C
01378	ENCP122	C	C
01378	ENCP123	C	C
01378	ENCP124	C	C
01378	ENCP125	C	C
01378	HNCP001	C	C
01378	HNCP002	C	C
01378	HNCP003	C	C
01378	HNCP004	C	C
01378	HNCP005	C	C
01378	HNCP006	C	C
01378	HNCP007	C	C
01378	HNCP008	C	C
01378	HNCP009	C	C
01378	HNCP010	C	C
01378	HNCP011	C	C
01378	HNCP012	C	C
01378	HNCP013	C	C
01378	HNCP014	C	C
01378	HNCP015	C	C
01378	HNCP016	G	C
01378	HNCP017	C	C
01378	HNCP018	C	C
01378	HNCP019	C	C
01378	HNCP020	C	C
01378	HNCP021	C	C
01378	HNCP022	C	C
01378	HNCP023	C	C
01378	ONCP049	C	C
01378	ONCP050	C	C
01378	ONCP051	C	C
01378	ONCP052	C	C
01378	ONCP053	C	C
01378	ONCP054	C	C
01378	ONCP055	C	C
01378	ONCP056	C	C
01378	ONCP057	C	C
01378	ONCP058	C	C
01378	ONCP059	C	C
01378	ONCP060	C	C
01378	ONCP061	C	C
01378	ONCP062	C	C
01378	ONCP063	C	C
01378	ONCP064	C	C
01378	ONCP065	C	C
01378	ONCP066	C	C
01378	ONCP067	C	C
01378	ONCP068	C	C
01378	ONCP069	C	C
01378	ONCP070	C	C
01378	ONCP071	C	C
01378	ONCP126	C	C
01898	DNCP024	C	C
01898	DNCP025	C	C
01898	DNCP026	C	C
01898	DNCP027	C	C
01898	DNCP028	C	C
01898	DNCP029	C	C
01898	DNCP030	C	C
01898	DNCP031	C	C
01898	DNCP032	C	C
01898	DNCP033	C	C
01898	DNCP034	C	C
01898	DNCP035	C	C
01898	DNCP036	C	C
01898	DNCP037	C	C
01898	DNCP038	C	C
01898	DNCP039	C	C
01898	DNCP040	C	C
01898	DNCP041	C	C
01898	DNCP042	C	C
01898	DNCP043	C	C
01898	DNCP044	C	C
01898	DNCP045	C	C
01898	DNCP046	C	C
01898	DNCP047	C	C
01898	ENCP072	N	N
01898	ENCP073	C	C
01898	ENCP074	C	C
01898	ENCP075	C	C
01898	ENCP076	C	C
01898	ENCP077	C	C
01898	ENCP078	C	T
01898	ENCP079	C	C
01898	ENCP080	C	C
01898	ENCP081	C	C
01898	ENCP082	C	C
01898	ENCP083	C	C
01898	ENCP084	C	C
01898	ENCP085	C	C
01898	ENCP086	C	C
01898	ENCP087	C	C
01898	ENCP088	C	C
01898	ENCP089	C	C
01898	ENCP090	C	C
01898	ENCP091	C	C
01898	ENCP092	C	C
01898	ENCP093	C	C
01898	ENCP094	C	C
01898	ENCP118	C	C
01898	ENCP119	C	C
01898	ENCP120	C	C
01898	ENCP121	C	C
01898	ENCP122	C	C
01898	ENCP123	C	T
01898	ENCP124	C	C
01898	ENCP125	C	C
01898	HNCP001	C	C
01898	HNCP002	C	C
01898	HNCP003	C	C
01898	HNCP004	C	C
01898	HNCP005	C	C
01898	HNCP006	C	C
01898	HNCP007	C	C
01898	HNCP008	N	N
01898	HNCP009	C	C
01898	HNCP010	C	C
01898	HNCP011	C	C
01898	HNCP012	C	C
01898	HNCP013	C	C
01898	HNCP014	C	C
01898	HNCP015	C	C
01898	HNCP016	C	C
01898	HNCP017	C	C
01898	HNCP018	C	C
01898	HNCP019	C	C
01898	HNCP020	C	C
01898	HNCP021	C	C
01898	HNCP022	C	C
01898	HNCP023	C	C
01898	ONCP049	C	C
01898	ONCP050	C	C
01898	ONCP051	C	C
01898	ONCP052	C	C
01898	ONCP053	C	C
01898	ONCP054	C	C
01898	ONCP055	C	C
01898	ONCP056	C	C
01898	ONCP057	C	C
01898	ONCP058	C	C
01898	ONCP059	C	C
01898	ONCP060	C	C
01898	ONCP061	C	C
01898	ONCP062	C	C
01898	ONCP063	C	C
01898	ONCP064	C	C
01898	ONCP065	C	C
01898	ONCP066	C	C
01898	ONCP067	C	C
01898	ONCP068	C	C
01898	ONCP069	C	C
01898	ONCP070	C	C
01898	ONCP071	C	C
01898	ONCP126	C	C
01899	DNCP024	G	G
01899	DNCP025	G	G
01899	DNCP026	A	G
01899	DNCP027	G	G
01899	DNCP028	G	G
01899	DNCP029	A	G
01899	DNCP030	A	G
01899	DNCP031	G	G
01899	DNCP032	N	N
01899	DNCP033	A	G
01899	DNCP034	A	A
01899	DNCP035	G	G
01899	DNCP036	A	A
01899	DNCP037	A	G
01899	DNCP038	A	G
01899	DNCP039	A	G
01899	DNCP040	A	G
01899	DNCP041	A	G
01899	DNCP042	A	G
01899	DNCP043	A	G
01899	DNCP044	G	G
01899	DNCP045	A	G
01899	DNCP046	G	G
01899	DNCP047	G	G
01899	ENCP072	N	N
01899	ENCP073	G	G
01899	ENCP074	A	A
01899	ENCP075	G	G
01899	ENCP076	G	G
01899	ENCP077	G	G
01899	ENCP078	A	G
01899	ENCP079	G	G
01899	ENCP080	A	G
01899	ENCP081	G	G
01899	ENCP082	A	G
01899	ENCP083	G	G
01899	ENCP084	G	G
01899	ENCP085	G	G
01899	ENCP086	A	G
01899	ENCP087	G	G
01899	ENCP088	G	G
01899	ENCP089	G	G
01899	ENCP090	G	G
01899	ENCP091	G	G
01899	ENCP092	G	G
01899	ENCP093	G	G
01899	ENCP094	G	G
01899	ENCP118	A	G
01899	ENCP119	A	A
01899	ENCP120	G	G
01899	ENCP121	G	G
01899	ENCP122	G	G
01899	ENCP123	G	G
01899	ENCP124	G	G
01899	ENCP125	G	G
01899	HNCP001	G	G
01899	HNCP002	A	G
01899	HNCP003	G	G
01899	HNCP004	A	G
01899	HNCP005	G	G
01899	HNCP006	G	G
01899	HNCP007	G	G
01899	HNCP008	N	N
01899	HNCP009	G	G
01899	HNCP010	G	G
01899	HNCP011	G	G
01899	HNCP012	A	G
01899	HNCP013	G	G
01899	HNCP014	G	G
01899	HNCP015	G	G
01899	HNCP016	A	G
01899	HNCP017	A	G
01899	HNCP018	A	G
01899	HNCP019	A	G
01899	HNCP020	G	G
01899	HNCP021	A	A
01899	HNCP022	G	G
01899	HNCP023	A	G
01899	ONCP049	A	A
01899	ONCP050	A	A
01899	ONCP051	A	A
01899	ONCP052	A	G
01899	ONCP053	G	G
01899	ONCP054	A	G
01899	ONCP055	A	A
01899	ONCP056	A	G
01899	ONCP057	A	G
01899	ONCP058	A	A
01899	ONCP059	G	G
01899	ONCP060	A	A
01899	ONCP061	A	A
01899	ONCP062	A	A
01899	ONCP063	A	G
01899	ONCP064	A	G
01899	ONCP065	G	G
01899	ONCP066	A	G
01899	ONCP067	A	G
01899	ONCP068	A	G
01899	ONCP069	A	A
01899	ONCP070	A	G
01899	ONCP071	A	A
01899	ONCP126	G	G
02126	DNCP024	T	T
02126	DNCP025	T	T
02126	DNCP026	T	T
02126	DNCP027	T	T
02126	DNCP028	T	T
02126	DNCP029	C	T
02126	DNCP030	C	T
02126	DNCP031	T	T
02126	DNCP032	N	N
02126	DNCP033	T	T
02126	DNCP034	T	T
02126	DNCP035	T	T
02126	DNCP036	T	T
02126	DNCP037	T	T
02126	DNCP038	C	T
02126	DNCP039	T	T
02126	DNCP040	T	T
02126	DNCP041	T	T
02126	DNCP042	T	T
02126	DNCP043	T	T
02126	DNCP044	T	T
02126	DNCP045	T	T
02126	DNCP046	T	T
02126	DNCP047	C	T
02126	ENCP072	N	N
02126	ENCP073	T	T
02126	ENCP074	T	T
02126	ENCP075	T	T
02126	ENCP076	T	T
02126	ENCP077	T	T
02126	ENCP078	T	T
02126	ENCP079	T	T
02126	ENCP080	T	T
02126	ENCP081	T	T
02126	ENCP082	T	T
02126	ENCP083	T	T
02126	ENCP084	T	T
02126	ENCP085	T	T
02126	ENCP086	T	T
02126	ENCP087	T	T
02126	ENCP088	T	T
02126	ENCP089	T	T
02126	ENCP090	T	T
02126	ENCP091	T	T
02126	ENCP092	T	T
02126	ENCP093	T	T
02126	ENCP094	T	T
02126	ENCP118	T	T
02126	ENCP119	T	T
02126	ENCP120	T	T
02126	ENCP121	T	T
02126	ENCP122	T	T
02126	ENCP123	T	T
02126	ENCP124	T	T
02126	ENCP125	T	T
02126	HNCP001	T	T
02126	HNCP002	T	T
02126	HNCP003	T	T
02126	HNCP004	C	T
02126	HNCP005	T	T
02126	HNCP006	T	T
02126	HNCP007	T	T
02126	HNCP008	N	N
02126	HNCP009	T	T
02126	HNCP010	T	T
02126	HNCP011	T	T
02126	HNCP012	C	T
02126	HNCP013	T	T
02126	HNCP014	T	T
02126	HNCP015	T	T
02126	HNCP016	T	T
02126	HNCP017	T	T
02126	HNCP018	T	T
02126	HNCP019	C	T
02126	HNCP020	T	T
02126	HNCP021	T	T
02126	HNCP022	T	T
02126	HNCP023	T	T
02126	ONCP049	T	T
02126	ONCP050	T	T
02126	ONCP051	T	T
02126	ONCP052	T	T
02126	ONCP053	T	T
02126	ONCP054	C	T
02126	ONCP055	T	T
02126	ONCP056	T	T
02126	ONCP057	T	T
02126	ONCP058	T	T
02126	ONCP059	T	T
02126	ONCP060	T	T
02126	ONCP061	T	T
02126	ONCP062	T	T
02126	ONCP063	T	T
02126	ONCP064	T	T
02126	ONCP065	T	T
02126	ONCP066	T	T
02126	ONCP067	T	T
02126	ONCP068	T	T
02126	ONCP069	T	T
02126	ONCP070	T	T
02126	ONCP071	T	T
02126	ONCP126	T	T
02445	DNCP024	A	A
02445	DNCP025	A	A
02445	DNCP026	A	A
02445	DNCP027	A	A
02445	DNCP028	A	A
02445	DNCP029	A	A
02445	DNCP030	A	A
02445	DNCP031	A	A
02445	DNCP032	A	A
02445	DNCP033	A	A
02445	DNCP034	A	A
02445	DNCP035	A	A
02445	DNCP036	A	A
02445	DNCP037	A	A
02445	DNCP038	A	A
02445	DNCP039	A	A
02445	DNCP040	A	A
02445	DNCP041	A	A
02445	DNCP042	A	A
02445	DNCP043	A	A
02445	DNCP044	A	A
02445	DNCP045	A	A
02445	DNCP046	A	A
02445	DNCP047	A	A
02445	ENCP072	A	A
02445	ENCP073	A	A
02445	ENCP074	G	G
02445	ENCP075	A	A
02445	ENCP076	A	A
02445	ENCP077	A	A
02445	ENCP078	A	A
02445	ENCP079	A	A
02445	ENCP080	A	G
02445	ENCP081	A	A
02445	ENCP082	A	G
02445	ENCP083	A	A
02445	ENCP084	A	A
02445	ENCP085	A	A
02445	ENCP086	A	G
02445	ENCP087	A	A
02445	ENCP088	A	A
02445	ENCP089	N	N
02445	ENCP090	A	A
02445	ENCP091	A	A
02445	ENCP092	A	A
02445	ENCP093	A	A
02445	ENCP094	A	A
02445	ENCP118	A	G
02445	ENCP119	A	G
02445	ENCP120	A	A
02445	ENCP121	A	A
02445	ENCP122	A	A
02445	ENCP123	A	A
02445	ENCP124	A	A
02445	ENCP125	A	A
02445	HNCP001	A	A
02445	HNCP002	A	G
02445	HNCP003	A	A
02445	HNCP004	A	A
02445	HNCP005	A	A
02445	HNCP006	A	A
02445	HNCP007	A	A
02445	HNCP008	N	N
02445	HNCP009	A	A
02445	HNCP010	A	A
02445	HNCP011	A	A
02445	HNCP012	A	A
02445	HNCP013	A	A
02445	HNCP014	A	A
02445	HNCP015	A	A
02445	HNCP016	A	G
02445	HNCP017	A	G
02445	HNCP018	A	A
02445	HNCP019	A	A
02445	HNCP020	A	A
02445	HNCP021	G	G
02445	HNCP022	A	A
02445	HNCP023	A	A
02445	ONCP049	A	A
02445	ONCP050	A	A
02445	ONCP051	A	G
02445	ONCP052	A	A
02445	ONCP053	A	A
02445	ONCP054	A	A
02445	ONCP055	A	G
02445	ONCP056	A	A
02445	ONCP057	A	A
02445	ONCP058	A	A
02445	ONCP059	A	A
02445	ONCP060	A	A
02445	ONCP061	A	A
02445	ONCP062	A	G
02445	ONCP063	A	A
02445	ONCP064	A	A
02445	ONCP065	A	A
02445	ONCP066	A	A
02445	ONCP067	A	A
02445	ONCP068	A	A
02445	ONCP069	A	A
02445	ONCP070	A	A
02445	ONCP071	A	A
02445	ONCP126	A	A
02457	DNCP024	G	G
02457	DNCP025	G	G
02457	DNCP026	G	G
02457	DNCP027	G	G
02457	DNCP028	G	G
02457	DNCP029	G	G
02457	DNCP030	G	G
02457	DNCP031	G	G
02457	DNCP032	G	G
02457	DNCP033	G	G
02457	DNCP034	G	G
02457	DNCP035	G	G
02457	DNCP036	G	G
02457	DNCP037	G	G
02457	DNCP038	G	G
02457	DNCP039	G	G
02457	DNCP040	G	G
02457	DNCP041	G	G
02457	DNCP042	G	G
02457	DNCP043	G	G
02457	DNCP044	G	G
02457	DNCP045	G	G
02457	DNCP046	G	G
02457	DNCP047	G	G
02457	ENCP072	G	G
02457	ENCP073	N	N
02457	ENCP074	G	G
02457	ENCP075	G	G
02457	ENCP076	G	G
02457	ENCP077	G	G
02457	ENCP078	G	G
02457	ENCP079	G	G
02457	ENCP080	G	G
02457	ENCP081	G	G
02457	ENCP082	G	G
02457	ENCP083	G	G
02457	ENCP084	G	G
02457	ENCP085	G	G
02457	ENCP086	G	G
02457	ENCP087	G	G
02457	ENCP088	G	G
02457	ENCP089	N	N
02457	ENCP090	G	G
02457	ENCP091	G	G
02457	ENCP092	G	G
02457	ENCP093	G	G
02457	ENCP094	G	G
02457	ENCP118	G	G
02457	ENCP119	G	T
02457	ENCP120	G	G
02457	ENCP121	G	G
02457	ENCP122	G	G
02457	ENCP123	G	G
02457	ENCP124	G	G
02457	ENCP125	G	G
02457	HNCP001	G	G
02457	HNCP002	G	G
02457	HNCP003	G	G
02457	HNCP004	G	G
02457	HNCP005	G	G
02457	HNCP006	G	G
02457	HNCP007	G	G
[truncated: 2,794 more rows]
