# Supplementary material for: Polymorphism analysis of six selenoprotein genes: support for a selective sweep at the glutathione peroxidase 1 locus (3p21) in Asian populations
Source: BMC Genet. 2006 Dec 11;7:56. doi: 10.1186/1471-2156-7-56 (PMC1769511; doi:10.1186/1471-2156-7-56)
Supplement: Additional File 17 — GPX3 Prettybase File. This file is in prettybase format and provides SNP location in the reference sequence, SNP500 sample ID number, and genotype calls for each identified SNP at the GPX3 locus. [file 1471-2156-7-56-S17.txt]

00173	DNCP024	C	C
00173	DNCP025	C	C
00173	DNCP026	C	C
00173	DNCP027	C	C
00173	DNCP028	C	C
00173	DNCP029	C	C
00173	DNCP030	C	C
00173	DNCP031	C	C
00173	DNCP032	C	C
00173	DNCP033	C	C
00173	DNCP034	C	C
00173	DNCP035	C	C
00173	DNCP036	C	C
00173	DNCP037	C	C
00173	DNCP038	C	C
00173	DNCP039	C	C
00173	DNCP040	C	C
00173	DNCP041	C	C
00173	DNCP042	C	C
00173	DNCP043	C	C
00173	DNCP044	C	C
00173	DNCP045	C	C
00173	DNCP046	C	C
00173	DNCP047	C	C
00173	ENCP072	C	C
00173	ENCP073	C	C
00173	ENCP074	C	C
00173	ENCP075	C	C
00173	ENCP076	C	C
00173	ENCP077	C	C
00173	ENCP078	N	N
00173	ENCP079	N	N
00173	ENCP080	C	C
00173	ENCP081	C	C
00173	ENCP082	C	C
00173	ENCP083	C	C
00173	ENCP084	C	C
00173	ENCP085	C	C
00173	ENCP086	C	C
00173	ENCP087	C	C
00173	ENCP088	C	C
00173	ENCP089	C	C
00173	ENCP090	C	C
00173	ENCP091	C	C
00173	ENCP092	N	N
00173	ENCP093	C	C
00173	ENCP094	C	C
00173	ENCP118	C	C
00173	ENCP119	C	C
00173	ENCP120	C	C
00173	ENCP121	C	C
00173	ENCP122	C	C
00173	ENCP123	C	C
00173	ENCP124	C	C
00173	ENCP125	C	C
00173	HNCP001	C	C
00173	HNCP002	C	C
00173	HNCP003	C	C
00173	HNCP004	C	C
00173	HNCP005	C	C
00173	HNCP006	C	C
00173	HNCP007	C	C
00173	HNCP008	C	C
00173	HNCP009	C	C
00173	HNCP010	C	C
00173	HNCP011	C	C
00173	HNCP012	C	C
00173	HNCP013	C	C
00173	HNCP014	C	C
00173	HNCP015	C	C
00173	HNCP016	C	C
00173	HNCP017	C	C
00173	HNCP018	C	C
00173	HNCP019	C	C
00173	HNCP020	C	C
00173	HNCP021	C	C
00173	HNCP022	C	C
00173	HNCP023	C	C
00173	ONCP049	C	C
00173	ONCP050	T	T
00173	ONCP051	C	T
00173	ONCP052	C	C
00173	ONCP053	C	C
00173	ONCP054	C	C
00173	ONCP055	C	C
00173	ONCP056	C	C
00173	ONCP057	C	C
00173	ONCP058	C	C
00173	ONCP059	C	C
00173	ONCP060	C	C
00173	ONCP061	C	C
00173	ONCP062	C	C
00173	ONCP063	C	C
00173	ONCP064	C	C
00173	ONCP065	C	C
00173	ONCP066	C	C
00173	ONCP067	C	C
00173	ONCP068	C	C
00173	ONCP069	C	C
00173	ONCP070	C	C
00173	ONCP071	C	C
00173	ONCP126	C	C
00196	DNCP024	G	G
00196	DNCP025	A	G
00196	DNCP026	G	G
00196	DNCP027	G	G
00196	DNCP028	G	G
00196	DNCP029	G	G
00196	DNCP030	G	G
00196	DNCP031	G	G
00196	DNCP032	G	G
00196	DNCP033	G	G
00196	DNCP034	G	G
00196	DNCP035	G	G
00196	DNCP036	G	G
00196	DNCP037	G	G
00196	DNCP038	G	G
00196	DNCP039	G	G
00196	DNCP040	G	G
00196	DNCP041	A	G
00196	DNCP042	G	G
00196	DNCP043	A	A
00196	DNCP044	G	G
00196	DNCP045	G	G
00196	DNCP046	G	G
00196	DNCP047	G	G
00196	ENCP072	G	G
00196	ENCP073	G	G
00196	ENCP074	G	G
00196	ENCP075	G	G
00196	ENCP076	G	G
00196	ENCP077	G	G
00196	ENCP078	G	G
00196	ENCP079	G	G
00196	ENCP080	G	G
00196	ENCP081	G	G
00196	ENCP082	G	G
00196	ENCP083	G	G
00196	ENCP084	G	G
00196	ENCP085	G	G
00196	ENCP086	G	G
00196	ENCP087	G	G
00196	ENCP088	G	G
00196	ENCP089	G	G
00196	ENCP090	G	G
00196	ENCP091	G	G
00196	ENCP092	N	N
00196	ENCP093	G	G
00196	ENCP094	G	G
00196	ENCP118	G	G
00196	ENCP119	G	G
00196	ENCP120	G	G
00196	ENCP121	G	G
00196	ENCP122	G	G
00196	ENCP123	G	G
00196	ENCP124	G	G
00196	ENCP125	G	G
00196	HNCP001	G	G
00196	HNCP002	N	N
00196	HNCP003	G	G
00196	HNCP004	G	G
00196	HNCP005	G	G
00196	HNCP006	G	G
00196	HNCP007	G	G
00196	HNCP008	G	G
00196	HNCP009	G	G
00196	HNCP010	G	G
00196	HNCP011	G	G
00196	HNCP012	G	G
00196	HNCP013	G	G
00196	HNCP014	G	G
00196	HNCP015	G	G
00196	HNCP016	G	G
00196	HNCP017	G	G
00196	HNCP018	G	G
00196	HNCP019	G	G
00196	HNCP020	G	G
00196	HNCP021	G	G
00196	HNCP022	G	G
00196	HNCP023	G	G
00196	ONCP049	G	G
00196	ONCP050	G	G
00196	ONCP051	G	G
00196	ONCP052	G	G
00196	ONCP053	G	G
00196	ONCP054	G	G
00196	ONCP055	G	G
00196	ONCP056	G	G
00196	ONCP057	G	G
00196	ONCP058	G	G
00196	ONCP059	G	G
00196	ONCP060	G	G
00196	ONCP061	G	G
00196	ONCP062	G	G
00196	ONCP063	G	G
00196	ONCP064	G	G
00196	ONCP065	G	G
00196	ONCP066	G	G
00196	ONCP067	G	G
00196	ONCP068	G	G
00196	ONCP069	G	G
00196	ONCP070	G	G
00196	ONCP071	G	G
00196	ONCP126	G	G
00629	DNCP024	N	N
00629	DNCP025	N	N
00629	DNCP026	C	T
00629	DNCP027	C	T
00629	DNCP028	C	T
00629	DNCP029	C	T
00629	DNCP030	C	C
00629	DNCP031	T	T
00629	DNCP032	N	N
00629	DNCP033	N	N
00629	DNCP034	T	T
00629	DNCP035	T	T
00629	DNCP036	T	T
00629	DNCP037	T	T
00629	DNCP038	T	T
00629	DNCP039	C	T
00629	DNCP040	C	T
00629	DNCP041	C	C
00629	DNCP042	C	T
00629	DNCP043	C	C
00629	DNCP044	T	T
00629	DNCP045	C	T
00629	DNCP046	C	C
00629	DNCP047	C	T
00629	ENCP072	C	C
00629	ENCP073	C	T
00629	ENCP074	C	C
00629	ENCP075	C	C
00629	ENCP076	C	C
00629	ENCP077	C	C
00629	ENCP078	C	C
00629	ENCP079	C	C
00629	ENCP080	N	N
00629	ENCP081	C	C
00629	ENCP082	C	C
00629	ENCP083	C	T
00629	ENCP084	N	N
00629	ENCP085	N	N
00629	ENCP086	C	C
00629	ENCP087	C	C
00629	ENCP088	N	N
00629	ENCP089	N	N
00629	ENCP090	N	N
00629	ENCP091	C	C
00629	ENCP092	N	N
00629	ENCP093	C	C
00629	ENCP094	C	C
00629	ENCP118	C	T
00629	ENCP119	C	C
00629	ENCP120	C	T
00629	ENCP121	C	C
00629	ENCP122	T	T
00629	ENCP123	C	C
00629	ENCP124	C	T
00629	ENCP125	T	T
00629	HNCP001	C	T
00629	HNCP002	C	C
00629	HNCP003	C	T
00629	HNCP004	C	C
00629	HNCP005	C	C
00629	HNCP006	C	C
00629	HNCP007	T	T
00629	HNCP008	C	C
00629	HNCP009	C	C
00629	HNCP010	T	T
00629	HNCP011	C	C
00629	HNCP012	C	T
00629	HNCP013	C	T
00629	HNCP014	C	C
00629	HNCP015	C	T
00629	HNCP016	N	N
00629	HNCP017	C	C
00629	HNCP018	C	C
00629	HNCP019	C	C
00629	HNCP020	C	T
00629	HNCP021	C	C
00629	HNCP022	C	C
00629	HNCP023	C	C
00629	ONCP049	C	C
00629	ONCP050	T	T
00629	ONCP051	C	T
00629	ONCP052	C	C
00629	ONCP053	T	T
00629	ONCP054	C	C
00629	ONCP055	C	C
00629	ONCP056	C	C
00629	ONCP057	C	C
00629	ONCP058	C	C
00629	ONCP059	C	C
00629	ONCP060	C	T
00629	ONCP061	C	C
00629	ONCP062	C	C
00629	ONCP063	C	T
00629	ONCP064	C	C
00629	ONCP065	C	C
00629	ONCP066	C	C
00629	ONCP067	C	C
00629	ONCP068	C	C
00629	ONCP069	C	T
00629	ONCP070	C	T
00629	ONCP071	C	C
00629	ONCP126	C	C
00676	DNCP024	N	N
00676	DNCP025	N	N
00676	DNCP026	C	T
00676	DNCP027	C	C
00676	DNCP028	C	T
00676	DNCP029	C	C
00676	DNCP030	C	C
00676	DNCP031	N	N
00676	DNCP032	N	N
00676	DNCP033	N	N
00676	DNCP034	C	C
00676	DNCP035	C	C
00676	DNCP036	C	C
00676	DNCP037	C	C
00676	DNCP038	C	C
00676	DNCP039	C	T
00676	DNCP040	C	C
00676	DNCP041	T	T
00676	DNCP042	C	C
00676	DNCP043	T	T
00676	DNCP044	C	C
00676	DNCP045	C	C
00676	DNCP046	C	C
00676	DNCP047	C	T
00676	ENCP072	T	T
00676	ENCP073	C	T
00676	ENCP074	T	T
00676	ENCP075	T	T
00676	ENCP076	C	T
00676	ENCP077	C	T
00676	ENCP078	T	T
00676	ENCP079	T	T
00676	ENCP080	N	N
00676	ENCP081	T	T
00676	ENCP082	T	T
00676	ENCP083	C	T
00676	ENCP084	N	N
00676	ENCP085	N	N
00676	ENCP086	T	T
00676	ENCP087	T	T
00676	ENCP088	N	N
00676	ENCP089	N	N
00676	ENCP090	N	N
00676	ENCP091	T	T
00676	ENCP092	N	N
00676	ENCP093	C	T
00676	ENCP094	C	T
00676	ENCP118	C	T
00676	ENCP119	T	T
00676	ENCP120	C	T
00676	ENCP121	T	T
00676	ENCP122	C	C
00676	ENCP123	T	T
00676	ENCP124	C	T
00676	ENCP125	C	C
00676	HNCP001	C	T
00676	HNCP002	T	T
00676	HNCP003	C	C
00676	HNCP004	T	T
00676	HNCP005	T	T
00676	HNCP006	T	T
00676	HNCP007	C	C
00676	HNCP008	T	T
00676	HNCP009	C	T
00676	HNCP010	C	C
00676	HNCP011	T	T
00676	HNCP012	C	C
00676	HNCP013	C	T
00676	HNCP014	T	T
00676	HNCP015	N	N
00676	HNCP016	T	T
00676	HNCP017	T	T
00676	HNCP018	T	T
00676	HNCP019	C	T
00676	HNCP020	C	T
00676	HNCP021	C	T
00676	HNCP022	C	T
00676	HNCP023	N	N
00676	ONCP049	T	T
00676	ONCP050	C	C
00676	ONCP051	C	T
00676	ONCP052	T	T
00676	ONCP053	C	C
00676	ONCP054	T	T
00676	ONCP055	T	T
00676	ONCP056	T	T
00676	ONCP057	T	T
00676	ONCP058	T	T
00676	ONCP059	T	T
00676	ONCP060	C	T
00676	ONCP061	C	T
00676	ONCP062	C	T
00676	ONCP063	C	T
00676	ONCP064	T	T
00676	ONCP065	T	T
00676	ONCP066	T	T
00676	ONCP067	T	T
00676	ONCP068	T	T
00676	ONCP069	C	C
00676	ONCP070	C	C
00676	ONCP071	C	T
00676	ONCP126	T	T
01925	DNCP024	A	A
01925	DNCP025	A	C
01925	DNCP026	A	A
01925	DNCP027	A	C
01925	DNCP028	A	A
01925	DNCP029	A	C
01925	DNCP030	C	C
01925	DNCP031	A	C
01925	DNCP032	A	A
01925	DNCP033	A	C
01925	DNCP034	A	A
01925	DNCP035	A	A
01925	DNCP036	A	A
01925	DNCP037	A	A
01925	DNCP038	A	A
01925	DNCP039	A	A
01925	DNCP040	N	N
01925	DNCP041	A	A
01925	DNCP042	A	C
01925	DNCP043	A	A
01925	DNCP044	A	A
01925	DNCP045	A	C
01925	DNCP046	C	C
01925	DNCP047	A	A
01925	ENCP072	A	A
01925	ENCP073	A	A
01925	ENCP074	A	A
01925	ENCP075	A	A
01925	ENCP076	A	C
01925	ENCP077	A	C
01925	ENCP078	A	A
01925	ENCP079	A	C
01925	ENCP080	A	A
01925	ENCP081	A	A
01925	ENCP082	A	A
01925	ENCP083	A	A
01925	ENCP084	A	A
01925	ENCP085	A	C
01925	ENCP086	A	A
01925	ENCP087	A	A
01925	ENCP088	N	N
01925	ENCP089	A	A
01925	ENCP090	A	A
01925	ENCP091	A	A
01925	ENCP092	A	A
01925	ENCP093	A	C
01925	ENCP094	A	C
01925	ENCP118	A	A
01925	ENCP119	A	A
01925	ENCP120	A	A
01925	ENCP121	A	A
01925	ENCP122	A	A
01925	ENCP123	A	A
01925	ENCP124	A	A
01925	ENCP125	A	A
01925	HNCP001	A	A
01925	HNCP002	A	A
01925	HNCP003	A	C
01925	HNCP004	A	A
01925	HNCP005	A	A
01925	HNCP006	A	A
01925	HNCP007	A	A
01925	HNCP008	A	A
01925	HNCP009	A	C
01925	HNCP010	A	A
01925	HNCP011	A	A
01925	HNCP012	A	C
01925	HNCP013	A	A
01925	HNCP014	A	A
01925	HNCP015	A	C
01925	HNCP016	A	A
01925	HNCP017	A	A
01925	HNCP018	A	A
01925	HNCP019	A	C
01925	HNCP020	A	A
01925	HNCP021	A	C
01925	HNCP022	A	A
01925	HNCP023	A	C
01925	ONCP049	A	A
01925	ONCP050	A	A
01925	ONCP051	A	A
01925	ONCP052	A	A
01925	ONCP053	A	A
01925	ONCP054	A	A
01925	ONCP055	A	A
01925	ONCP056	A	A
01925	ONCP057	A	A
01925	ONCP058	A	A
01925	ONCP059	A	A
01925	ONCP060	A	A
01925	ONCP061	A	C
01925	ONCP062	A	A
01925	ONCP063	A	A
01925	ONCP064	A	A
01925	ONCP065	A	A
01925	ONCP066	A	A
01925	ONCP067	A	A
01925	ONCP068	A	A
01925	ONCP069	A	C
01925	ONCP070	A	C
01925	ONCP071	A	C
01925	ONCP126	A	A
01940	DNCP024	T	T
01940	DNCP025	C	T
01940	DNCP026	T	T
01940	DNCP027	C	T
01940	DNCP028	T	T
01940	DNCP029	C	T
01940	DNCP030	C	C
01940	DNCP031	C	T
01940	DNCP032	C	T
01940	DNCP033	C	T
01940	DNCP034	T	T
01940	DNCP035	T	T
01940	DNCP036	T	T
01940	DNCP037	T	T
01940	DNCP038	T	T
01940	DNCP039	T	T
01940	DNCP040	N	N
01940	DNCP041	T	T
01940	DNCP042	C	T
01940	DNCP043	T	T
01940	DNCP044	T	T
01940	DNCP045	C	T
01940	DNCP046	C	C
01940	DNCP047	T	T
01940	ENCP072	T	T
01940	ENCP073	T	T
01940	ENCP074	T	T
01940	ENCP075	T	T
01940	ENCP076	C	T
01940	ENCP077	C	T
01940	ENCP078	T	T
01940	ENCP079	C	T
01940	ENCP080	T	T
01940	ENCP081	T	T
01940	ENCP082	T	T
01940	ENCP083	T	T
01940	ENCP084	T	T
01940	ENCP085	C	T
01940	ENCP086	T	T
01940	ENCP087	T	T
01940	ENCP088	N	N
01940	ENCP089	T	T
01940	ENCP090	T	T
01940	ENCP091	T	T
01940	ENCP092	T	T
01940	ENCP093	C	T
01940	ENCP094	C	T
01940	ENCP118	T	T
01940	ENCP119	T	T
01940	ENCP120	T	T
01940	ENCP121	T	T
01940	ENCP122	T	T
01940	ENCP123	T	T
01940	ENCP124	T	T
01940	ENCP125	T	T
01940	HNCP001	T	T
01940	HNCP002	T	T
01940	HNCP003	C	T
01940	HNCP004	T	T
01940	HNCP005	T	T
01940	HNCP006	T	T
01940	HNCP007	T	T
01940	HNCP008	T	T
01940	HNCP009	C	T
01940	HNCP010	T	T
01940	HNCP011	T	T
01940	HNCP012	C	T
01940	HNCP013	T	T
01940	HNCP014	T	T
01940	HNCP015	C	T
01940	HNCP016	T	T
01940	HNCP017	T	T
01940	HNCP018	T	T
01940	HNCP019	C	T
01940	HNCP020	T	T
01940	HNCP021	C	T
01940	HNCP022	T	T
01940	HNCP023	C	T
01940	ONCP049	T	T
01940	ONCP050	T	T
01940	ONCP051	T	T
01940	ONCP052	T	T
01940	ONCP053	T	T
01940	ONCP054	T	T
01940	ONCP055	T	T
01940	ONCP056	T	T
01940	ONCP057	T	T
01940	ONCP058	T	T
01940	ONCP059	T	T
01940	ONCP060	T	T
01940	ONCP061	C	T
01940	ONCP062	T	T
01940	ONCP063	T	T
01940	ONCP064	T	T
01940	ONCP065	T	T
01940	ONCP066	T	T
01940	ONCP067	T	T
01940	ONCP068	T	T
01940	ONCP069	C	T
01940	ONCP070	C	T
01940	ONCP071	C	T
01940	ONCP126	T	T
02006	DNCP024	A	A
02006	DNCP025	A	T
02006	DNCP026	A	A
02006	DNCP027	A	T
02006	DNCP028	A	A
02006	DNCP029	A	T
02006	DNCP030	T	T
02006	DNCP031	A	T
02006	DNCP032	A	T
02006	DNCP033	A	T
02006	DNCP034	A	A
02006	DNCP035	A	A
02006	DNCP036	A	A
02006	DNCP037	A	A
02006	DNCP038	A	A
02006	DNCP039	A	A
02006	DNCP040	N	N
02006	DNCP041	A	A
02006	DNCP042	A	T
02006	DNCP043	A	A
02006	DNCP044	A	A
02006	DNCP045	A	T
02006	DNCP046	T	T
02006	DNCP047	A	A
02006	ENCP072	A	A
02006	ENCP073	A	A
02006	ENCP074	A	A
02006	ENCP075	A	A
02006	ENCP076	A	T
02006	ENCP077	A	T
02006	ENCP078	A	A
02006	ENCP079	A	T
02006	ENCP080	A	A
02006	ENCP081	A	A
02006	ENCP082	A	A
02006	ENCP083	A	A
02006	ENCP084	A	A
02006	ENCP085	A	T
02006	ENCP086	A	A
02006	ENCP087	A	A
02006	ENCP088	N	N
02006	ENCP089	A	A
02006	ENCP090	A	A
02006	ENCP091	A	A
02006	ENCP092	A	A
02006	ENCP093	A	T
02006	ENCP094	A	T
02006	ENCP118	A	A
02006	ENCP119	A	A
02006	ENCP120	A	A
02006	ENCP121	A	A
02006	ENCP122	A	A
02006	ENCP123	A	A
02006	ENCP124	A	A
02006	ENCP125	A	A
02006	HNCP001	A	A
02006	HNCP002	A	A
02006	HNCP003	A	T
02006	HNCP004	A	A
02006	HNCP005	A	A
02006	HNCP006	A	A
02006	HNCP007	A	A
02006	HNCP008	A	A
02006	HNCP009	A	T
02006	HNCP010	A	A
02006	HNCP011	A	A
02006	HNCP012	A	T
02006	HNCP013	A	A
02006	HNCP014	A	A
02006	HNCP015	A	T
02006	HNCP016	A	A
02006	HNCP017	A	A
02006	HNCP018	A	A
02006	HNCP019	A	T
02006	HNCP020	A	A
02006	HNCP021	A	T
02006	HNCP022	A	A
02006	HNCP023	A	T
02006	ONCP049	A	A
02006	ONCP050	A	A
02006	ONCP051	A	A
02006	ONCP052	A	A
02006	ONCP053	A	A
02006	ONCP054	A	A
02006	ONCP055	A	A
02006	ONCP056	A	A
02006	ONCP057	A	A
02006	ONCP058	A	A
02006	ONCP059	A	A
02006	ONCP060	A	A
02006	ONCP061	A	T
02006	ONCP062	A	A
02006	ONCP063	A	A
02006	ONCP064	A	A
02006	ONCP065	A	A
02006	ONCP066	A	A
02006	ONCP067	A	A
02006	ONCP068	A	A
02006	ONCP069	A	T
02006	ONCP070	A	T
02006	ONCP071	A	T
02006	ONCP126	A	A
02017	DNCP024	C	C
02017	DNCP025	C	T
02017	DNCP026	C	C
02017	DNCP027	C	T
02017	DNCP028	C	C
02017	DNCP029	C	C
02017	DNCP030	C	T
02017	DNCP031	C	C
02017	DNCP032	C	C
02017	DNCP033	C	C
02017	DNCP034	C	C
02017	DNCP035	C	C
02017	DNCP036	C	C
02017	DNCP037	C	C
02017	DNCP038	C	C
02017	DNCP039	C	C
02017	DNCP040	N	N
02017	DNCP041	C	C
02017	DNCP042	C	C
02017	DNCP043	C	C
02017	DNCP044	C	C
02017	DNCP045	C	T
02017	DNCP046	C	T
02017	DNCP047	C	C
02017	ENCP072	C	C
02017	ENCP073	C	C
02017	ENCP074	C	C
02017	ENCP075	C	C
02017	ENCP076	C	C
02017	ENCP077	C	C
02017	ENCP078	C	C
02017	ENCP079	C	C
02017	ENCP080	C	C
02017	ENCP081	C	C
02017	ENCP082	C	C
02017	ENCP083	C	C
02017	ENCP084	C	C
02017	ENCP085	C	C
02017	ENCP086	C	C
02017	ENCP087	C	C
02017	ENCP088	N	N
02017	ENCP089	C	C
02017	ENCP090	C	C
02017	ENCP091	C	C
02017	ENCP092	C	C
02017	ENCP093	C	C
02017	ENCP094	C	C
02017	ENCP118	C	C
02017	ENCP119	C	C
02017	ENCP120	C	C
02017	ENCP121	C	C
02017	ENCP122	C	C
02017	ENCP123	C	C
02017	ENCP124	C	C
02017	ENCP125	C	C
02017	HNCP001	C	C
02017	HNCP002	C	C
02017	HNCP003	C	C
02017	HNCP004	C	C
02017	HNCP005	C	C
02017	HNCP006	C	C
02017	HNCP007	C	C
02017	HNCP008	C	C
02017	HNCP009	C	C
02017	HNCP010	C	C
02017	HNCP011	C	C
02017	HNCP012	C	T
02017	HNCP013	C	C
02017	HNCP014	C	C
02017	HNCP015	C	C
02017	HNCP016	C	C
02017	HNCP017	C	C
02017	HNCP018	C	C
02017	HNCP019	C	C
02017	HNCP020	C	C
02017	HNCP021	C	C
02017	HNCP022	C	C
02017	HNCP023	C	T
02017	ONCP049	C	C
02017	ONCP050	C	C
02017	ONCP051	C	C
02017	ONCP052	C	C
02017	ONCP053	C	C
02017	ONCP054	C	C
02017	ONCP055	C	C
02017	ONCP056	C	C
02017	ONCP057	C	C
02017	ONCP058	C	C
02017	ONCP059	C	C
02017	ONCP060	C	C
02017	ONCP061	C	C
02017	ONCP062	C	C
02017	ONCP063	C	C
02017	ONCP064	C	C
02017	ONCP065	C	C
02017	ONCP066	C	C
02017	ONCP067	C	C
02017	ONCP068	C	C
02017	ONCP069	C	C
02017	ONCP070	C	C
02017	ONCP071	C	C
02017	ONCP126	C	C
02299	DNCP024	T	T
02299	DNCP025	C	T
02299	DNCP026	T	T
02299	DNCP027	C	T
02299	DNCP028	T	T
02299	DNCP029	C	T
02299	DNCP030	C	C
02299	DNCP031	T	T
02299	DNCP032	C	T
02299	DNCP033	C	T
02299	DNCP034	T	T
02299	DNCP035	T	T
02299	DNCP036	T	T
02299	DNCP037	T	T
02299	DNCP038	T	T
02299	DNCP039	T	T
02299	DNCP040	N	N
02299	DNCP041	T	T
02299	DNCP042	C	T
02299	DNCP043	T	T
02299	DNCP044	T	T
02299	DNCP045	C	T
02299	DNCP046	C	C
02299	DNCP047	T	T
02299	ENCP072	T	T
02299	ENCP073	T	T
02299	ENCP074	T	T
02299	ENCP075	T	T
02299	ENCP076	C	T
02299	ENCP077	C	T
02299	ENCP078	T	T
02299	ENCP079	C	T
02299	ENCP080	T	T
02299	ENCP081	T	T
02299	ENCP082	T	T
02299	ENCP083	T	T
02299	ENCP084	T	T
02299	ENCP085	C	T
02299	ENCP086	T	T
02299	ENCP087	T	T
02299	ENCP088	N	N
02299	ENCP089	T	T
02299	ENCP090	T	T
02299	ENCP091	T	T
02299	ENCP092	T	T
02299	ENCP093	C	T
02299	ENCP094	C	T
02299	ENCP118	T	T
02299	ENCP119	T	T
02299	ENCP120	T	T
02299	ENCP121	T	T
02299	ENCP122	T	T
02299	ENCP123	T	T
02299	ENCP124	T	T
02299	ENCP125	T	T
02299	HNCP001	T	T
02299	HNCP002	N	N
02299	HNCP003	C	T
02299	HNCP004	T	T
02299	HNCP005	T	T
02299	HNCP006	T	T
02299	HNCP007	T	T
02299	HNCP008	T	T
02299	HNCP009	C	T
02299	HNCP010	T	T
02299	HNCP011	T	T
02299	HNCP012	C	T
02299	HNCP013	T	T
02299	HNCP014	T	T
02299	HNCP015	C	T
02299	HNCP016	T	T
02299	HNCP017	T	T
02299	HNCP018	T	T
02299	HNCP019	C	T
02299	HNCP020	T	T
02299	HNCP021	C	T
02299	HNCP022	T	T
02299	HNCP023	C	T
02299	ONCP049	T	T
02299	ONCP050	T	T
02299	ONCP051	T	T
02299	ONCP052	T	T
02299	ONCP053	T	T
02299	ONCP054	T	T
02299	ONCP055	T	T
02299	ONCP056	T	T
02299	ONCP057	T	T
02299	ONCP058	T	T
02299	ONCP059	T	T
02299	ONCP060	T	T
02299	ONCP061	C	T
02299	ONCP062	T	T
02299	ONCP063	T	T
02299	ONCP064	T	T
02299	ONCP065	T	T
02299	ONCP066	T	T
02299	ONCP067	T	T
02299	ONCP068	T	T
02299	ONCP069	C	T
02299	ONCP070	C	T
02299	ONCP071	C	T
02299	ONCP126	T	T
02349	DNCP024	T	T
02349	DNCP025	C	T
02349	DNCP026	T	T
02349	DNCP027	C	T
02349	DNCP028	T	T
02349	DNCP029	C	T
02349	DNCP030	C	C
02349	DNCP031	T	T
02349	DNCP032	C	T
02349	DNCP033	C	T
02349	DNCP034	T	T
02349	DNCP035	T	T
02349	DNCP036	T	T
02349	DNCP037	T	T
02349	DNCP038	T	T
02349	DNCP039	T	T
02349	DNCP040	N	N
02349	DNCP041	T	T
02349	DNCP042	C	T
02349	DNCP043	T	T
02349	DNCP044	T	T
02349	DNCP045	C	T
02349	DNCP046	C	C
02349	DNCP047	T	T
02349	ENCP072	T	T
02349	ENCP073	T	T
02349	ENCP074	T	T
02349	ENCP075	T	T
02349	ENCP076	C	T
02349	ENCP077	C	T
02349	ENCP078	T	T
02349	ENCP079	C	T
02349	ENCP080	T	T
02349	ENCP081	T	T
02349	ENCP082	T	T
02349	ENCP083	T	T
02349	ENCP084	T	T
02349	ENCP085	N	N
02349	ENCP086	T	T
02349	ENCP087	T	T
02349	ENCP088	N	N
02349	ENCP089	T	T
02349	ENCP090	T	T
02349	ENCP091	T	T
02349	ENCP092	T	T
02349	ENCP093	C	T
02349	ENCP094	C	T
02349	ENCP118	C	C
02349	ENCP119	C	C
02349	ENCP120	C	C
02349	ENCP121	C	C
02349	ENCP122	C	C
02349	ENCP123	C	C
02349	ENCP124	C	C
02349	ENCP125	C	C
02349	HNCP001	T	T
02349	HNCP002	N	N
02349	HNCP003	C	T
02349	HNCP004	T	T
02349	HNCP005	T	T
02349	HNCP006	T	T
02349	HNCP007	T	T
02349	HNCP008	T	T
02349	HNCP009	C	T
02349	HNCP010	T	T
02349	HNCP011	T	T
02349	HNCP012	C	T
02349	HNCP013	T	T
02349	HNCP014	T	T
02349	HNCP015	C	T
02349	HNCP016	T	T
02349	HNCP017	T	T
02349	HNCP018	T	T
02349	HNCP019	C	T
02349	HNCP020	T	T
02349	HNCP021	C	T
02349	HNCP022	T	T
02349	HNCP023	C	T
02349	ONCP049	T	T
02349	ONCP050	T	T
02349	ONCP051	T	T
02349	ONCP052	T	T
02349	ONCP053	T	T
02349	ONCP054	T	T
02349	ONCP055	T	T
02349	ONCP056	T	T
02349	ONCP057	T	T
02349	ONCP058	T	T
02349	ONCP059	T	T
02349	ONCP060	T	T
02349	ONCP061	C	T
02349	ONCP062	T	T
02349	ONCP063	T	T
02349	ONCP064	T	T
02349	ONCP065	T	T
02349	ONCP066	T	T
02349	ONCP067	T	T
02349	ONCP068	T	T
02349	ONCP069	C	T
02349	ONCP070	C	T
02349	ONCP071	C	T
02349	ONCP126	T	T
02440	DNCP024	G	G
02440	DNCP025	G	G
02440	DNCP026	G	G
02440	DNCP027	G	G
02440	DNCP028	G	G
02440	DNCP029	G	G
02440	DNCP030	G	G
02440	DNCP031	G	G
02440	DNCP032	N	N
02440	DNCP033	G	G
02440	DNCP034	G	G
02440	DNCP035	G	G
02440	DNCP036	G	G
02440	DNCP037	G	G
02440	DNCP038	G	G
02440	DNCP039	G	G
02440	DNCP040	G	G
02440	DNCP041	G	G
02440	DNCP042	G	G
02440	DNCP043	G	G
02440	DNCP044	G	G
02440	DNCP045	G	G
02440	DNCP046	G	G
02440	DNCP047	G	G
02440	ENCP072	N	N
02440	ENCP073	G	G
02440	ENCP074	G	G
02440	ENCP075	G	G
02440	ENCP076	G	G
02440	ENCP077	G	G
02440	ENCP078	G	G
02440	ENCP079	G	G
02440	ENCP080	N	N
02440	ENCP081	G	G
02440	ENCP082	G	G
02440	ENCP083	G	G
02440	ENCP084	G	G
02440	ENCP085	G	G
02440	ENCP086	G	G
02440	ENCP087	G	G
02440	ENCP088	N	N
02440	ENCP089	G	G
02440	ENCP090	G	G
02440	ENCP091	G	G
02440	ENCP092	N	N
02440	ENCP093	G	G
02440	ENCP094	G	G
02440	ENCP118	G	G
02440	ENCP119	G	G
02440	ENCP120	G	G
02440	ENCP121	G	G
02440	ENCP122	G	G
02440	ENCP123	G	G
02440	ENCP124	G	G
02440	ENCP125	G	G
02440	HNCP001	G	G
02440	HNCP002	G	G
02440	HNCP003	G	G
02440	HNCP004	N	N
02440	HNCP005	N	N
02440	HNCP006	G	G
02440	HNCP007	N	N
02440	HNCP008	G	G
02440	HNCP009	G	G
02440	HNCP010	A	G
02440	HNCP011	G	G
02440	HNCP012	G	G
02440	HNCP013	G	G
02440	HNCP014	G	G
02440	HNCP015	G	G
02440	HNCP016	G	G
02440	HNCP017	G	G
02440	HNCP018	G	G
02440	HNCP019	G	G
02440	HNCP020	G	G
02440	HNCP021	G	G
02440	HNCP022	G	G
02440	HNCP023	G	G
02440	ONCP049	G	G
02440	ONCP050	G	G
02440	ONCP051	G	G
02440	ONCP052	G	G
02440	ONCP053	G	G
02440	ONCP054	G	G
02440	ONCP055	G	G
02440	ONCP056	G	G
02440	ONCP057	G	G
02440	ONCP058	G	G
02440	ONCP059	G	G
02440	ONCP060	G	G
02440	ONCP061	G	G
02440	ONCP062	G	G
02440	ONCP063	G	G
02440	ONCP064	G	G
02440	ONCP065	G	G
02440	ONCP066	G	G
02440	ONCP067	G	G
02440	ONCP068	G	G
02440	ONCP069	G	G
02440	ONCP070	G	G
02440	ONCP071	G	G
02440	ONCP126	G	G
02565	DNCP024	A	A
02565	DNCP025	A	T
02565	DNCP026	A	A
02565	DNCP027	A	T
02565	DNCP028	A	A
02565	DNCP029	A	T
02565	DNCP030	T	T
02565	DNCP031	A	A
02565	DNCP032	N	N
02565	DNCP033	A	T
02565	DNCP034	A	A
02565	DNCP035	A	A
02565	DNCP036	A	A
02565	DNCP037	A	A
02565	DNCP038	A	A
02565	DNCP039	A	A
02565	DNCP040	A	T
02565	DNCP041	A	A
02565	DNCP042	A	T
02565	DNCP043	A	A
02565	DNCP044	A	A
02565	DNCP045	A	T
02565	DNCP046	T	T
02565	DNCP047	A	A
02565	ENCP072	N	N
02565	ENCP073	A	A
02565	ENCP074	A	A
02565	ENCP075	A	A
02565	ENCP076	A	T
02565	ENCP077	A	T
02565	ENCP078	A	A
02565	ENCP079	A	T
02565	ENCP080	N	N
02565	ENCP081	A	A
02565	ENCP082	A	A
02565	ENCP083	A	A
02565	ENCP084	A	A
02565	ENCP085	A	T
02565	ENCP086	A	A
02565	ENCP087	A	A
02565	ENCP088	N	N
02565	ENCP089	A	A
02565	ENCP090	N	N
02565	ENCP091	A	A
02565	ENCP092	N	N
02565	ENCP093	A	T
02565	ENCP094	N	N
02565	ENCP118	A	A
02565	ENCP119	A	A
02565	ENCP120	A	A
02565	ENCP121	A	A
02565	ENCP122	A	A
02565	ENCP123	A	A
02565	ENCP124	A	A
02565	ENCP125	A	A
02565	HNCP001	A	A
02565	HNCP002	A	A
02565	HNCP003	A	T
02565	HNCP004	N	N
02565	HNCP005	N	N
02565	HNCP006	A	A
02565	HNCP007	N	N
02565	HNCP008	A	A
02565	HNCP009	A	T
02565	HNCP010	A	A
02565	HNCP011	A	A
02565	HNCP012	A	T
02565	HNCP013	A	A
02565	HNCP014	A	A
02565	HNCP015	A	T
02565	HNCP016	A	A
02565	HNCP017	A	A
02565	HNCP018	A	A
02565	HNCP019	A	T
02565	HNCP020	A	A
02565	HNCP021	A	T
02565	HNCP022	A	A
02565	HNCP023	A	T
02565	ONCP049	A	A
02565	ONCP050	A	A
02565	ONCP051	A	A
02565	ONCP052	A	A
02565	ONCP053	A	A
02565	ONCP054	A	A
02565	ONCP055	A	A
02565	ONCP056	A	A
02565	ONCP057	A	A
02565	ONCP058	A	A
02565	ONCP059	A	A
02565	ONCP060	A	A
02565	ONCP061	A	T
02565	ONCP062	A	A
02565	ONCP063	A	A
02565	ONCP064	A	A
02565	ONCP065	A	A
02565	ONCP066	A	A
02565	ONCP067	A	A
02565	ONCP068	A	A
02565	ONCP069	A	T
02565	ONCP070	A	T
02565	ONCP071	A	T
02565	ONCP126	A	A
02583	DNCP024	T	T
02583	DNCP025	T	T
02583	DNCP026	T	T
02583	DNCP027	T	T
02583	DNCP028	T	T
02583	DNCP029	A	T
02583	DNCP030	T	T
02583	DNCP031	T	T
02583	DNCP032	N	N
02583	DNCP033	T	T
02583	DNCP034	T	T
02583	DNCP035	T	T
02583	DNCP036	T	T
02583	DNCP037	T	T
02583	DNCP038	A	T
02583	DNCP039	T	T
02583	DNCP040	T	T
02583	DNCP041	A	T
02583	DNCP042	T	T
02583	DNCP043	A	A
02583	DNCP044	T	T
02583	DNCP045	T	T
02583	DNCP046	T	T
02583	DNCP047	A	T
02583	ENCP072	N	N
02583	ENCP073	T	T
02583	ENCP074	T	T
02583	ENCP075	T	T
02583	ENCP076	T	T
02583	ENCP077	T	T
02583	ENCP078	T	T
02583	ENCP079	T	T
02583	ENCP080	N	N
02583	ENCP081	T	T
02583	ENCP082	T	T
02583	ENCP083	T	T
02583	ENCP084	T	T
02583	ENCP085	T	T
02583	ENCP086	T	T
02583	ENCP087	T	T
02583	ENCP088	N	N
02583	ENCP089	T	T
02583	ENCP090	N	N
02583	ENCP091	T	T
02583	ENCP092	N	N
02583	ENCP093	T	T
02583	ENCP094	N	N
02583	ENCP118	T	T
02583	ENCP119	T	T
02583	ENCP120	T	T
02583	ENCP121	T	T
02583	ENCP122	T	T
02583	ENCP123	T	T
02583	ENCP124	T	T
02583	ENCP125	T	T
02583	HNCP001	T	T
02583	HNCP002	T	T
02583	HNCP003	T	T
02583	HNCP004	N	N
02583	HNCP005	N	N
02583	HNCP006	T	T
02583	HNCP007	N	N
02583	HNCP008	T	T
02583	HNCP009	N	N
02583	HNCP010	T	T
02583	HNCP011	T	T
02583	HNCP012	T	T
02583	HNCP013	T	T
02583	HNCP014	T	T
02583	HNCP015	T	T
02583	HNCP016	T	T
02583	HNCP017	T	T
02583	HNCP018	T	T
02583	HNCP019	T	T
02583	HNCP020	T	T
02583	HNCP021	T	T
02583	HNCP022	T	T
02583	HNCP023	T	T
02583	ONCP049	T	T
02583	ONCP050	T	T
02583	ONCP051	T	T
02583	ONCP052	T	T
02583	ONCP053	A	T
02583	ONCP054	T	T
02583	ONCP055	T	T
02583	ONCP056	T	T
02583	ONCP057	T	T
02583	ONCP058	T	T
02583	ONCP059	T	T
02583	ONCP060	T	T
02583	ONCP061	T	T
02583	ONCP062	T	T
02583	ONCP063	A	T
02583	ONCP064	T	T
02583	ONCP065	T	T
02583	ONCP066	T	T
02583	ONCP067	T	T
02583	ONCP068	T	T
02583	ONCP069	A	T
02583	ONCP070	A	T
02583	ONCP071	T	T
02583	ONCP126	T	T
02802	DNCP024	T	T
02802	DNCP025	C	T
02802	DNCP026	T	T
02802	DNCP027	C	T
02802	DNCP028	T	T
02802	DNCP029	C	T
02802	DNCP030	C	C
02802	DNCP031	T	T
02802	DNCP032	N	N
02802	DNCP033	C	T
02802	DNCP034	T	T
02802	DNCP035	T	T
02802	DNCP036	T	T
02802	DNCP037	T	T
02802	DNCP038	T	T
02802	DNCP039	T	T
02802	DNCP040	C	T
02802	DNCP041	T	T
02802	DNCP042	C	T
02802	DNCP043	T	T
02802	DNCP044	T	T
02802	DNCP045	C	T
02802	DNCP046	C	C
02802	DNCP047	T	T
02802	ENCP072	N	N
02802	ENCP073	T	T
02802	ENCP074	T	T
02802	ENCP075	T	T
02802	ENCP076	C	T
02802	ENCP077	C	T
02802	ENCP078	T	T
02802	ENCP079	C	T
02802	ENCP080	N	N
02802	ENCP081	T	T
02802	ENCP082	T	T
02802	ENCP083	T	T
02802	ENCP084	T	T
02802	ENCP085	C	T
02802	ENCP086	T	T
02802	ENCP087	T	T
02802	ENCP088	N	N
02802	ENCP089	T	T
02802	ENCP090	N	N
02802	ENCP091	T	T
02802	ENCP092	N	N
02802	ENCP093	C	T
02802	ENCP094	N	N
02802	ENCP118	T	T
02802	ENCP119	T	T
02802	ENCP120	T	T
02802	ENCP121	T	T
02802	ENCP122	T	T
02802	ENCP123	T	T
02802	ENCP124	T	T
02802	ENCP125	T	T
02802	HNCP001	T	T
02802	HNCP002	T	T
02802	HNCP003	C	T
02802	HNCP004	N	N
02802	HNCP005	N	N
02802	HNCP006	T	T
02802	HNCP007	N	N
02802	HNCP008	T	T
02802	HNCP009	C	T
02802	HNCP010	T	T
02802	HNCP011	T	T
02802	HNCP012	C	T
02802	HNCP013	T	T
02802	HNCP014	T	T
02802	HNCP015	C	T
02802	HNCP016	T	T
02802	HNCP017	T	T
02802	HNCP018	T	T
02802	HNCP019	C	T
02802	HNCP020	T	T
02802	HNCP021	C	T
02802	HNCP022	T	T
02802	HNCP023	C	T
02802	ONCP049	T	T
02802	ONCP050	T	T
02802	ONCP051	T	T
02802	ONCP052	T	T
02802	ONCP053	C	T
02802	ONCP054	T	T
02802	ONCP055	T	T
02802	ONCP056	T	T
02802	ONCP057	T	T
02802	ONCP058	T	T
02802	ONCP059	T	T
02802	ONCP060	T	T
02802	ONCP061	C	T
02802	ONCP062	T	T
02802	ONCP063	T	T
02802	ONCP064	T	T
02802	ONCP065	T	T
02802	ONCP066	T	T
02802	ONCP067	T	T
02802	ONCP068	T	T
02802	ONCP069	C	T
02802	ONCP070	C	T
02802	ONCP071	C	T
02802	ONCP126	T	T
02969	DNCP024	N	N
02969	DNCP025	G	C
02969	DNCP026	G	G
02969	DNCP027	G	G
02969	DNCP028	G	G
02969	DNCP029	G	G
02969	DNCP030	G	G
02969	DNCP031	G	G
02969	DNCP032	G	G
02969	DNCP033	G	G
02969	DNCP034	G	G
02969	DNCP035	G	G
02969	DNCP036	G	G
02969	DNCP037	G	G
02969	DNCP038	G	G
02969	DNCP039	G	G
02969	DNCP040	G	G
02969	DNCP041	G	G
02969	DNCP042	G	G
02969	DNCP043	G	G
02969	DNCP044	G	G
02969	DNCP045	G	G
02969	DNCP046	G	G
02969	DNCP047	G	G
02969	ENCP072	G	G
02969	ENCP073	G	G
02969	ENCP074	G	G
02969	ENCP075	G	G
02969	ENCP076	G	G
02969	ENCP077	G	G
02969	ENCP078	G	G
02969	ENCP079	G	G
02969	ENCP080	N	N
02969	ENCP081	G	G
02969	ENCP082	G	G
02969	ENCP083	G	G
02969	ENCP084	G	G
02969	ENCP085	G	G
02969	ENCP086	N	N
02969	ENCP087	N	N
02969	ENCP088	N	N
02969	ENCP089	G	G
02969	ENCP090	G	G
02969	ENCP091	G	G
02969	ENCP092	N	N
02969	ENCP093	N	N
02969	ENCP094	G	G
02969	ENCP118	G	G
02969	ENCP119	G	G
02969	ENCP120	G	G
02969	ENCP121	G	G
02969	ENCP122	G	G
02969	ENCP123	G	G
02969	ENCP124	G	G
02969	ENCP125	G	G
02969	HNCP001	N	N
02969	HNCP002	N	N
02969	HNCP003	N	N
02969	HNCP004	N	N
02969	HNCP005	N	N
02969	HNCP006	N	N
02969	HNCP007	N	N
02969	HNCP008	N	N
02969	HNCP009	N	N
02969	HNCP010	G	G
02969	HNCP011	G	G
02969	HNCP012	G	G
02969	HNCP013	G	G
02969	HNCP014	G	G
02969	HNCP015	N	N
02969	HNCP016	N	N
02969	HNCP017	G	G
02969	HNCP018	G	G
02969	HNCP019	G	G
02969	HNCP020	G	G
02969	HNCP021	G	G
02969	HNCP022	G	C
02969	HNCP023	G	G
02969	ONCP049	G	G
02969	ONCP050	G	G
02969	ONCP051	G	G
02969	ONCP052	G	G
02969	ONCP053	G	G
02969	ONCP054	G	G
02969	ONCP055	G	G
02969	ONCP056	G	G
02969	ONCP057	G	G
02969	ONCP058	G	G
02969	ONCP059	G	G
02969	ONCP060	G	G
02969	ONCP061	G	G
02969	ONCP062	G	C
02969	ONCP063	G	G
02969	ONCP064	N	N
02969	ONCP065	G	G
02969	ONCP066	G	G
02969	ONCP067	G	G
02969	ONCP068	G	G
02969	ONCP069	G	G
02969	ONCP070	G	G
02969	ONCP071	G	G
02969	ONCP126	G	G
04480	DNCP024	A	G
04480	DNCP025	A	G
04480	DNCP026	A	G
04480	DNCP027	A	G
04480	DNCP028	G	G
04480	DNCP029	A	G
04480	DNCP030	A	G
04480	DNCP031	G	G
04480	DNCP032	G	G
04480	DNCP033	A	G
04480	DNCP034	G	G
04480	DNCP035	A	G
04480	DNCP036	G	G
04480	DNCP037	G	G
04480	DNCP038	G	G
04480	DNCP039	A	G
04480	DNCP040	G	G
04480	DNCP041	A	G
04480	DNCP042	A	G
04480	DNCP043	G	G
04480	DNCP044	G	G
04480	DNCP045	A	G
04480	DNCP046	G	G
04480	DNCP047	A	G
04480	ENCP072	A	G
04480	ENCP073	G	G
04480	ENCP074	A	G
04480	ENCP075	G	G
04480	ENCP076	G	G
04480	ENCP077	G	G
04480	ENCP078	A	G
04480	ENCP079	G	G
04480	ENCP080	A	G
04480	ENCP081	A	G
04480	ENCP082	A	G
04480	ENCP083	G	G
04480	ENCP084	A	G
04480	ENCP085	G	G
04480	ENCP086	A	G
04480	ENCP087	G	G
04480	ENCP088	A	G
04480	ENCP089	G	G
04480	ENCP090	G	G
04480	ENCP091	G	G
04480	ENCP092	G	G
04480	ENCP093	G	G
04480	ENCP094	G	G
04480	ENCP118	G	G
04480	ENCP119	A	G
04480	ENCP120	G	G
04480	ENCP121	G	G
04480	ENCP122	G	G
04480	ENCP123	G	G
04480	ENCP124	G	G
04480	ENCP125	G	G
04480	HNCP001	G	G
04480	HNCP002	G	G
04480	HNCP003	G	G
04480	HNCP004	A	G
04480	HNCP005	A	G
04480	HNCP006	A	G
04480	HNCP007	G	G
04480	HNCP008	G	G
04480	HNCP009	A	G
04480	HNCP010	A	G
04480	HNCP011	G	G
04480	HNCP012	G	G
04480	HNCP013	A	G
04480	HNCP014	G	G
04480	HNCP015	G	G
04480	HNCP016	G	G
04480	HNCP017	N	N
04480	HNCP018	G	G
04480	HNCP019	G	G
04480	HNCP020	G	G
04480	HNCP021	G	G
04480	HNCP022	A	A
04480	HNCP023	G	G
04480	ONCP049	G	G
04480	ONCP050	G	G
04480	ONCP051	G	G
04480	ONCP052	G	G
04480	ONCP053	G	G
04480	ONCP054	A	G
04480	ONCP055	A	A
04480	ONCP056	A	G
04480	ONCP057	G	G
04480	ONCP058	A	A
04480	ONCP059	G	G
04480	ONCP060	A	G
04480	ONCP061	A	G
04480	ONCP062	A	G
04480	ONCP063	A	G
04480	ONCP064	A	G
04480	ONCP065	G	G
04480	ONCP066	A	A
04480	ONCP067	A	A
04480	ONCP068	G	G
04480	ONCP069	G	G
04480	ONCP070	G	G
04480	ONCP071	A	G
04480	ONCP126	N	N
04511	DNCP024	A	G
04511	DNCP025	A	A
04511	DNCP026	A	A
04511	DNCP027	A	A
04511	DNCP028	G	G
04511	DNCP029	A	G
04511	DNCP030	A	G
04511	DNCP031	A	G
04511	DNCP032	G	G
04511	DNCP033	A	G
04511	DNCP034	A	G
04511	DNCP035	A	G
04511	DNCP036	A	A
04511	DNCP037	A	G
04511	DNCP038	A	G
04511	DNCP039	A	G
04511	DNCP040	A	G
04511	DNCP041	A	G
04511	DNCP042	A	A
04511	DNCP043	G	G
04511	DNCP044	A	A
04511	DNCP045	A	G
04511	DNCP046	A	G
04511	DNCP047	A	G
04511	ENCP072	A	G
04511	ENCP073	G	G
04511	ENCP074	A	G
04511	ENCP075	G	G
04511	ENCP076	G	G
04511	ENCP077	G	G
04511	ENCP078	A	G
04511	ENCP079	G	G
04511	ENCP080	A	G
04511	ENCP081	A	G
04511	ENCP082	A	G
04511	ENCP083	G	G
04511	ENCP084	A	G
04511	ENCP085	A	G
04511	ENCP086	A	G
04511	ENCP087	G	G
04511	ENCP088	A	G
04511	ENCP089	G	G
04511	ENCP090	A	G
04511	ENCP091	G	G
04511	ENCP092	G	G
04511	ENCP093	G	G
04511	ENCP094	G	G
04511	ENCP118	A	G
04511	ENCP119	A	G
04511	ENCP120	G	G
04511	ENCP121	A	A
04511	ENCP122	A	G
04511	ENCP123	G	G
04511	ENCP124	A	G
04511	ENCP125	A	A
04511	HNCP001	A	G
04511	HNCP002	G	G
04511	HNCP003	G	G
04511	HNCP004	A	G
04511	HNCP005	A	G
04511	HNCP006	A	G
04511	HNCP007	G	G
04511	HNCP008	G	G
04511	HNCP009	A	A
04511	HNCP010	A	G
04511	HNCP011	G	G
04511	HNCP012	A	A
04511	HNCP013	A	A
04511	HNCP014	G	G
04511	HNCP015	A	G
04511	HNCP016	A	G
04511	HNCP017	N	N
04511	HNCP018	G	G
04511	HNCP019	A	G
04511	HNCP020	A	G
04511	HNCP021	G	G
04511	HNCP022	A	A
04511	HNCP023	A	G
04511	ONCP049	G	G
04511	ONCP050	G	G
04511	ONCP051	G	G
04511	ONCP052	G	G
04511	ONCP053	A	G
04511	ONCP054	A	G
04511	ONCP055	A	A
04511	ONCP056	A	G
04511	ONCP057	G	G
04511	ONCP058	A	A
04511	ONCP059	G	G
04511	ONCP060	A	A
04511	ONCP061	A	G
04511	ONCP062	A	G
04511	ONCP063	A	G
04511	ONCP064	A	G
04511	ONCP065	G	G
04511	ONCP066	A	A
04511	ONCP067	A	A
04511	ONCP068	G	G
04511	ONCP069	G	G
04511	ONCP070	G	G
04511	ONCP071	A	G
04511	ONCP126	N	N
04605	DNCP024	C	C
04605	DNCP025	C	C
04605	DNCP026	C	C
04605	DNCP027	C	C
04605	DNCP028	C	C
04605	DNCP029	C	T
04605	DNCP030	C	T
04605	DNCP031	C	C
04605	DNCP032	C	C
04605	DNCP033	C	C
04605	DNCP034	C	C
04605	DNCP035	C	C
04605	DNCP036	C	C
04605	DNCP037	C	C
04605	DNCP038	C	C
04605	DNCP039	C	C
04605	DNCP040	C	C
04605	DNCP041	C	C
04605	DNCP042	C	C
04605	DNCP043	C	C
04605	DNCP044	C	C
04605	DNCP045	C	C
04605	DNCP046	C	C
04605	DNCP047	C	C
04605	ENCP072	C	C
04605	ENCP073	C	C
04605	ENCP074	C	C
04605	ENCP075	C	C
04605	ENCP076	C	C
04605	ENCP077	C	C
04605	ENCP078	C	C
04605	ENCP079	C	C
04605	ENCP080	C	C
04605	ENCP081	C	C
04605	ENCP082	C	C
04605	ENCP083	C	C
04605	ENCP084	C	C
04605	ENCP085	C	C
04605	ENCP086	C	C
04605	ENCP087	C	C
04605	ENCP088	C	C
04605	ENCP089	C	C
04605	ENCP090	C	C
04605	ENCP091	N	N
04605	ENCP092	C	C
04605	ENCP093	C	C
04605	ENCP094	C	C
04605	ENCP118	C	C
04605	ENCP119	C	C
04605	ENCP120	C	C
04605	ENCP121	C	C
04605	ENCP122	C	C
04605	ENCP123	C	C
04605	ENCP124	C	C
04605	ENCP125	C	C
04605	HNCP001	C	C
04605	HNCP002	C	C
04605	HNCP003	C	C
04605	HNCP004	C	C
04605	HNCP005	C	C
04605	HNCP006	C	C
04605	HNCP007	C	C
04605	HNCP008	C	C
04605	HNCP009	C	C
04605	HNCP010	C	C
04605	HNCP011	C	C
04605	HNCP012	C	C
04605	HNCP013	C	C
04605	HNCP014	C	C
04605	HNCP015	C	C
04605	HNCP016	C	C
04605	HNCP017	N	N
04605	HNCP018	C	C
04605	HNCP019	C	C
04605	HNCP020	C	C
04605	HNCP021	C	C
04605	HNCP022	C	C
04605	HNCP023	C	C
04605	ONCP049	C	C
04605	ONCP050	C	C
04605	ONCP051	C	C
04605	ONCP052	C	C
04605	ONCP053	C	C
04605	ONCP054	C	C
04605	ONCP055	C	C
04605	ONCP056	C	C
04605	ONCP057	C	C
04605	ONCP058	C	C
04605	ONCP059	C	C
04605	ONCP060	C	C
04605	ONCP061	C	C
04605	ONCP062	C	C
04605	ONCP063	C	C
04605	ONCP064	C	C
04605	ONCP065	C	C
04605	ONCP066	C	C
04605	ONCP067	C	C
04605	ONCP068	C	C
04605	ONCP069	C	C
04605	ONCP070	C	C
04605	ONCP071	C	C
04605	ONCP126	N	N
04606	DNCP024	C	C
04606	DNCP025	A	A
04606	DNCP026	A	A
04606	DNCP027	A	A
04606	DNCP028	C	C
04606	DNCP029	A	C
04606	DNCP030	A	C
04606	DNCP031	A	A
04606	DNCP032	C	C
04606	DNCP033	C	C
04606	DNCP034	A	A
04606	DNCP035	A	A
04606	DNCP036	A	A
04606	DNCP037	A	C
04606	DNCP038	A	C
04606	DNCP039	C	C
04606	DNCP040	A	A
04606	DNCP041	A	C
04606	DNCP042	A	A
04606	DNCP043	A	A
04606	DNCP044	A	A
04606	DNCP045	A	C
04606	DNCP046	A	C
04606	DNCP047	C	C
04606	ENCP072	C	C
04606	ENCP073	C	C
04606	ENCP074	C	C
04606	ENCP075	C	C
04606	ENCP076	C	C
04606	ENCP077	C	C
04606	ENCP078	C	C
04606	ENCP079	C	C
04606	ENCP080	C	C
04606	ENCP081	C	C
04606	ENCP082	C	C
04606	ENCP083	C	C
04606	ENCP084	C	C
04606	ENCP085	A	C
04606	ENCP086	C	C
04606	ENCP087	C	C
04606	ENCP088	C	C
04606	ENCP089	C	C
04606	ENCP090	C	C
04606	ENCP091	C	C
04606	ENCP092	C	C
04606	ENCP093	C	C
04606	ENCP094	C	C
04606	ENCP118	A	C
04606	ENCP119	C	C
04606	ENCP120	C	C
04606	ENCP121	A	A
04606	ENCP122	A	C
04606	ENCP123	C	C
04606	ENCP124	A	C
04606	ENCP125	A	A
04606	HNCP001	A	C
04606	HNCP002	C	C
04606	HNCP003	C	C
04606	HNCP004	C	C
04606	HNCP005	C	C
04606	HNCP006	C	C
04606	HNCP007	C	C
04606	HNCP008	C	C
04606	HNCP009	C	C
04606	HNCP010	A	A
04606	HNCP011	C	C
04606	HNCP012	A	A
04606	HNCP013	A	C
04606	HNCP014	C	C
04606	HNCP015	A	C
04606	HNCP016	C	C
04606	HNCP017	N	N
04606	HNCP018	C	C
04606	HNCP019	A	C
04606	HNCP020	A	C
04606	HNCP021	C	C
04606	HNCP022	A	C
04606	HNCP023	A	C
04606	ONCP049	C	C
04606	ONCP050	A	A
04606	ONCP051	A	C
04606	ONCP052	C	C
04606	ONCP053	A	C
04606	ONCP054	C	C
04606	ONCP055	C	C
04606	ONCP056	C	C
04606	ONCP057	C	C
04606	ONCP058	C	C
04606	ONCP059	C	C
04606	ONCP060	C	C
04606	ONCP061	C	C
04606	ONCP062	A	C
04606	ONCP063	C	C
04606	ONCP064	C	C
04606	ONCP065	C	C
04606	ONCP066	C	C
04606	ONCP067	C	C
04606	ONCP068	C	C
04606	ONCP069	C	C
04606	ONCP070	C	C
04606	ONCP071	C	C
04606	ONCP126	N	N
04614	DNCP024	G	G
04614	DNCP025	G	G
04614	DNCP026	G	G
04614	DNCP027	G	G
04614	DNCP028	G	G
04614	DNCP029	G	G
04614	DNCP030	G	G
04614	DNCP031	G	G
04614	DNCP032	G	G
04614	DNCP033	G	G
04614	DNCP034	G	G
04614	DNCP035	G	G
04614	DNCP036	G	G
04614	DNCP037	G	G
04614	DNCP038	G	G
04614	DNCP039	G	G
04614	DNCP040	G	G
04614	DNCP041	A	G
04614	DNCP042	G	G
04614	DNCP043	A	A
04614	DNCP044	G	G
04614	DNCP045	G	G
04614	DNCP046	G	G
04614	DNCP047	G	G
04614	ENCP072	G	G
04614	ENCP073	G	G
04614	ENCP074	G	G
04614	ENCP075	G	G
04614	ENCP076	G	G
04614	ENCP077	G	G
04614	ENCP078	G	G
04614	ENCP079	G	G
04614	ENCP080	G	G
04614	ENCP081	G	G
04614	ENCP082	G	G
04614	ENCP083	G	G
04614	ENCP084	G	G
04614	ENCP085	G	G
04614	ENCP086	G	G
04614	ENCP087	G	G
04614	ENCP088	G	G
04614	ENCP089	G	G
04614	ENCP090	G	G
04614	ENCP091	G	G
04614	ENCP092	G	G
04614	ENCP093	G	G
04614	ENCP094	G	G
04614	ENCP118	G	G
04614	ENCP119	G	G
04614	ENCP120	G	G
04614	ENCP121	G	G
04614	ENCP122	G	G
04614	ENCP123	G	G
04614	ENCP124	G	G
04614	ENCP125	G	G
04614	HNCP001	G	G
04614	HNCP002	G	G
04614	HNCP003	G	G
04614	HNCP004	G	G
04614	HNCP005	G	G
04614	HNCP006	G	G
04614	HNCP007	G	G
[truncated: 3,304 more rows]
