# Supplementary material for: Polymorphism analysis of six selenoprotein genes: support for a selective sweep at the glutathione peroxidase 1 locus (3p21) in Asian populations
Source: BMC Genet. 2006 Dec 11;7:56. doi: 10.1186/1471-2156-7-56 (PMC1769511; doi:10.1186/1471-2156-7-56)
Supplement: Additional File 18 — GPX4 Prettybase File. This file is in prettybase format and provides SNP location in the reference sequence, SNP500 sample ID number, and genotype calls for each identified SNP at the GPX4 locus. [file 1471-2156-7-56-S18.txt]

00913	DNCP024	A	A
00913	DNCP025	A	A
00913	DNCP026	A	G
00913	DNCP027	A	A
00913	DNCP028	A	A
00913	DNCP029	A	A
00913	DNCP030	A	A
00913	DNCP031	A	A
00913	DNCP032	A	A
00913	DNCP033	A	A
00913	DNCP034	A	A
00913	DNCP035	A	A
00913	DNCP036	A	A
00913	DNCP037	A	A
00913	DNCP038	A	A
00913	DNCP039	A	A
00913	DNCP040	A	A
00913	DNCP041	A	A
00913	DNCP042	A	A
00913	DNCP043	A	A
00913	DNCP044	A	A
00913	DNCP045	A	A
00913	DNCP046	A	A
00913	DNCP047	A	A
00913	ENCP072	A	A
00913	ENCP073	A	A
00913	ENCP074	N	N
00913	ENCP075	A	A
00913	ENCP076	A	A
00913	ENCP077	A	A
00913	ENCP078	A	A
00913	ENCP079	A	A
00913	ENCP080	A	A
00913	ENCP081	A	A
00913	ENCP082	A	A
00913	ENCP083	A	A
00913	ENCP084	A	A
00913	ENCP085	A	A
00913	ENCP086	A	A
00913	ENCP087	A	A
00913	ENCP088	A	A
00913	ENCP089	A	A
00913	ENCP090	A	A
00913	ENCP091	A	A
00913	ENCP092	A	A
00913	ENCP093	A	A
00913	ENCP094	A	A
00913	ENCP118	A	A
00913	ENCP119	A	A
00913	ENCP120	A	A
00913	ENCP121	A	A
00913	ENCP122	A	A
00913	ENCP123	A	A
00913	ENCP124	A	A
00913	ENCP125	A	A
00913	HNCP001	A	A
00913	HNCP002	A	A
00913	HNCP003	A	A
00913	HNCP004	A	A
00913	HNCP005	A	A
00913	HNCP006	A	A
00913	HNCP007	A	A
00913	HNCP008	A	A
00913	HNCP009	A	A
00913	HNCP010	A	A
00913	HNCP011	A	A
00913	HNCP012	A	A
00913	HNCP013	A	A
00913	HNCP014	A	A
00913	HNCP015	A	A
00913	HNCP016	A	A
00913	HNCP017	A	A
00913	HNCP018	A	A
00913	HNCP019	A	A
00913	HNCP020	A	A
00913	HNCP021	A	A
00913	HNCP022	A	A
00913	HNCP023	A	A
00913	ONCP049	A	A
00913	ONCP050	A	A
00913	ONCP051	A	A
00913	ONCP052	A	A
00913	ONCP053	A	A
00913	ONCP054	A	A
00913	ONCP055	A	A
00913	ONCP056	A	A
00913	ONCP057	A	A
00913	ONCP058	A	A
00913	ONCP059	A	A
00913	ONCP060	A	A
00913	ONCP061	A	A
00913	ONCP062	A	A
00913	ONCP063	A	A
00913	ONCP064	A	A
00913	ONCP065	A	A
00913	ONCP066	A	A
00913	ONCP067	A	A
00913	ONCP068	A	A
00913	ONCP069	A	A
00913	ONCP070	A	A
00913	ONCP071	A	A
00913	ONCP126	A	A
01018	DNCP024	C	C
01018	DNCP025	C	C
01018	DNCP026	C	C
01018	DNCP027	C	C
01018	DNCP028	C	C
01018	DNCP029	C	C
01018	DNCP030	C	C
01018	DNCP031	C	C
01018	DNCP032	C	C
01018	DNCP033	C	C
01018	DNCP034	C	C
01018	DNCP035	C	C
01018	DNCP036	C	C
01018	DNCP037	C	C
01018	DNCP038	C	C
01018	DNCP039	C	C
01018	DNCP040	C	C
01018	DNCP041	C	C
01018	DNCP042	C	C
01018	DNCP043	C	C
01018	DNCP044	C	C
01018	DNCP045	C	C
01018	DNCP046	C	C
01018	DNCP047	C	C
01018	ENCP072	C	C
01018	ENCP073	C	C
01018	ENCP074	C	C
01018	ENCP075	C	C
01018	ENCP076	C	C
01018	ENCP077	C	T
01018	ENCP078	C	C
01018	ENCP079	C	C
01018	ENCP080	C	C
01018	ENCP081	C	C
01018	ENCP082	C	C
01018	ENCP083	C	C
01018	ENCP084	C	C
01018	ENCP085	C	C
01018	ENCP086	C	C
01018	ENCP087	C	C
01018	ENCP088	C	C
01018	ENCP089	C	C
01018	ENCP090	C	C
01018	ENCP091	C	C
01018	ENCP092	C	C
01018	ENCP093	C	C
01018	ENCP094	C	C
01018	ENCP118	C	C
01018	ENCP119	C	C
01018	ENCP120	C	C
01018	ENCP121	C	C
01018	ENCP122	C	C
01018	ENCP123	C	C
01018	ENCP124	C	T
01018	ENCP125	C	C
01018	HNCP001	C	C
01018	HNCP002	C	C
01018	HNCP003	C	C
01018	HNCP004	C	C
01018	HNCP005	C	C
01018	HNCP006	C	C
01018	HNCP007	C	C
01018	HNCP008	C	C
01018	HNCP009	C	C
01018	HNCP010	C	C
01018	HNCP011	C	C
01018	HNCP012	C	C
01018	HNCP013	C	C
01018	HNCP014	C	C
01018	HNCP015	C	C
01018	HNCP016	C	C
01018	HNCP017	C	C
01018	HNCP018	C	C
01018	HNCP019	C	C
01018	HNCP020	C	C
01018	HNCP021	C	C
01018	HNCP022	C	C
01018	HNCP023	C	C
01018	ONCP049	C	C
01018	ONCP050	C	C
01018	ONCP051	C	C
01018	ONCP052	C	C
01018	ONCP053	C	C
01018	ONCP054	C	C
01018	ONCP055	C	C
01018	ONCP056	C	C
01018	ONCP057	C	C
01018	ONCP058	C	C
01018	ONCP059	C	C
01018	ONCP060	C	C
01018	ONCP061	C	C
01018	ONCP062	C	C
01018	ONCP063	C	C
01018	ONCP064	C	C
01018	ONCP065	C	C
01018	ONCP066	C	C
01018	ONCP067	C	C
01018	ONCP068	C	C
01018	ONCP069	C	C
01018	ONCP070	C	C
01018	ONCP071	C	C
01018	ONCP126	C	C
01114	DNCP024	G	G
01114	DNCP025	G	G
01114	DNCP026	G	G
01114	DNCP027	G	G
01114	DNCP028	G	G
01114	DNCP029	G	G
01114	DNCP030	G	G
01114	DNCP031	G	G
01114	DNCP032	G	G
01114	DNCP033	G	G
01114	DNCP034	G	G
01114	DNCP035	G	G
01114	DNCP036	G	G
01114	DNCP037	G	G
01114	DNCP038	G	G
01114	DNCP039	G	G
01114	DNCP040	G	G
01114	DNCP041	G	G
01114	DNCP042	G	G
01114	DNCP043	G	G
01114	DNCP044	G	G
01114	DNCP045	G	G
01114	DNCP046	G	G
01114	DNCP047	G	G
01114	ENCP072	G	G
01114	ENCP073	G	G
01114	ENCP074	G	G
01114	ENCP075	G	G
01114	ENCP076	G	G
01114	ENCP077	G	G
01114	ENCP078	G	G
01114	ENCP079	G	G
01114	ENCP080	G	G
01114	ENCP081	G	T
01114	ENCP082	G	G
01114	ENCP083	G	G
01114	ENCP084	G	G
01114	ENCP085	G	G
01114	ENCP086	G	G
01114	ENCP087	G	G
01114	ENCP088	G	G
01114	ENCP089	G	G
01114	ENCP090	G	G
01114	ENCP091	G	G
01114	ENCP092	G	G
01114	ENCP093	G	G
01114	ENCP094	G	G
01114	ENCP118	G	G
01114	ENCP119	G	G
01114	ENCP120	G	G
01114	ENCP121	G	G
01114	ENCP122	G	G
01114	ENCP123	G	G
01114	ENCP124	G	G
01114	ENCP125	G	G
01114	HNCP001	G	G
01114	HNCP002	G	G
01114	HNCP003	G	G
01114	HNCP004	G	G
01114	HNCP005	G	G
01114	HNCP006	G	G
01114	HNCP007	G	G
01114	HNCP008	G	G
01114	HNCP009	G	G
01114	HNCP010	G	G
01114	HNCP011	G	G
01114	HNCP012	G	G
01114	HNCP013	G	G
01114	HNCP014	G	G
01114	HNCP015	G	G
01114	HNCP016	G	G
01114	HNCP017	G	G
01114	HNCP018	G	G
01114	HNCP019	G	G
01114	HNCP020	G	G
01114	HNCP021	G	G
01114	HNCP022	G	G
01114	HNCP023	G	G
01114	ONCP049	G	G
01114	ONCP050	G	G
01114	ONCP051	G	G
01114	ONCP052	G	G
01114	ONCP053	G	G
01114	ONCP054	G	G
01114	ONCP055	G	G
01114	ONCP056	G	G
01114	ONCP057	G	G
01114	ONCP058	G	G
01114	ONCP059	G	G
01114	ONCP060	G	G
01114	ONCP061	G	G
01114	ONCP062	G	G
01114	ONCP063	G	G
01114	ONCP064	G	G
01114	ONCP065	G	G
01114	ONCP066	G	G
01114	ONCP067	G	G
01114	ONCP068	G	G
01114	ONCP069	G	G
01114	ONCP070	G	G
01114	ONCP071	G	G
01114	ONCP126	G	G
01129	DNCP024	G	G
01129	DNCP025	G	G
01129	DNCP026	G	G
01129	DNCP027	G	G
01129	DNCP028	G	G
01129	DNCP029	G	G
01129	DNCP030	G	G
01129	DNCP031	G	G
01129	DNCP032	G	G
01129	DNCP033	G	G
01129	DNCP034	G	G
01129	DNCP035	G	G
01129	DNCP036	G	G
01129	DNCP037	G	G
01129	DNCP038	G	G
01129	DNCP039	G	G
01129	DNCP040	G	G
01129	DNCP041	G	G
01129	DNCP042	G	G
01129	DNCP043	G	G
01129	DNCP044	G	G
01129	DNCP045	G	G
01129	DNCP046	G	G
01129	DNCP047	G	G
01129	ENCP072	G	G
01129	ENCP073	G	G
01129	ENCP074	G	G
01129	ENCP075	G	G
01129	ENCP076	G	G
01129	ENCP077	G	G
01129	ENCP078	G	G
01129	ENCP079	G	G
01129	ENCP080	G	G
01129	ENCP081	A	G
01129	ENCP082	G	G
01129	ENCP083	G	G
01129	ENCP084	G	G
01129	ENCP085	G	G
01129	ENCP086	G	G
01129	ENCP087	G	G
01129	ENCP088	G	G
01129	ENCP089	G	G
01129	ENCP090	G	G
01129	ENCP091	G	G
01129	ENCP092	G	G
01129	ENCP093	G	G
01129	ENCP094	G	G
01129	ENCP118	G	G
01129	ENCP119	G	G
01129	ENCP120	G	G
01129	ENCP121	G	G
01129	ENCP122	G	G
01129	ENCP123	G	G
01129	ENCP124	G	G
01129	ENCP125	G	G
01129	HNCP001	G	G
01129	HNCP002	G	G
01129	HNCP003	G	G
01129	HNCP004	G	G
01129	HNCP005	G	G
01129	HNCP006	G	G
01129	HNCP007	G	G
01129	HNCP008	G	G
01129	HNCP009	G	G
01129	HNCP010	G	G
01129	HNCP011	G	G
01129	HNCP012	G	G
01129	HNCP013	G	G
01129	HNCP014	G	G
01129	HNCP015	G	G
01129	HNCP016	G	G
01129	HNCP017	G	G
01129	HNCP018	G	G
01129	HNCP019	G	G
01129	HNCP020	G	G
01129	HNCP021	G	G
01129	HNCP022	G	G
01129	HNCP023	G	G
01129	ONCP049	G	G
01129	ONCP050	G	G
01129	ONCP051	G	G
01129	ONCP052	G	G
01129	ONCP053	G	G
01129	ONCP054	G	G
01129	ONCP055	G	G
01129	ONCP056	G	G
01129	ONCP057	G	G
01129	ONCP058	G	G
01129	ONCP059	G	G
01129	ONCP060	G	G
01129	ONCP061	G	G
01129	ONCP062	G	G
01129	ONCP063	G	G
01129	ONCP064	G	G
01129	ONCP065	G	G
01129	ONCP066	G	G
01129	ONCP067	G	G
01129	ONCP068	G	G
01129	ONCP069	G	G
01129	ONCP070	G	G
01129	ONCP071	G	G
01129	ONCP126	G	G
01200	DNCP024	A	G
01200	DNCP025	A	G
01200	DNCP026	G	G
01200	DNCP027	A	G
01200	DNCP028	G	G
01200	DNCP029	G	G
01200	DNCP030	G	G
01200	DNCP031	G	G
01200	DNCP032	G	G
01200	DNCP033	A	G
01200	DNCP034	A	G
01200	DNCP035	A	G
01200	DNCP036	G	G
01200	DNCP037	G	G
01200	DNCP038	G	G
01200	DNCP039	G	G
01200	DNCP040	G	G
01200	DNCP041	A	G
01200	DNCP042	A	G
01200	DNCP043	A	A
01200	DNCP044	A	G
01200	DNCP045	G	G
01200	DNCP046	A	A
01200	DNCP047	A	G
01200	ENCP072	A	G
01200	ENCP073	A	A
01200	ENCP074	A	G
01200	ENCP075	G	G
01200	ENCP076	A	A
01200	ENCP077	A	G
01200	ENCP078	A	G
01200	ENCP079	A	G
01200	ENCP080	A	A
01200	ENCP081	A	G
01200	ENCP082	A	G
01200	ENCP083	A	G
01200	ENCP084	A	A
01200	ENCP085	G	G
01200	ENCP086	A	A
01200	ENCP087	A	G
01200	ENCP088	A	G
01200	ENCP089	A	G
01200	ENCP090	A	A
01200	ENCP091	A	G
01200	ENCP092	A	A
01200	ENCP093	G	G
01200	ENCP094	A	A
01200	ENCP118	A	G
01200	ENCP119	G	G
01200	ENCP120	A	G
01200	ENCP121	A	G
01200	ENCP122	A	G
01200	ENCP123	A	G
01200	ENCP124	G	G
01200	ENCP125	G	G
01200	HNCP001	G	G
01200	HNCP002	A	G
01200	HNCP003	G	G
01200	HNCP004	G	G
01200	HNCP005	A	A
01200	HNCP006	A	G
01200	HNCP007	A	A
01200	HNCP008	G	G
01200	HNCP009	G	G
01200	HNCP010	A	G
01200	HNCP011	A	G
01200	HNCP012	A	G
01200	HNCP013	A	A
01200	HNCP014	A	G
01200	HNCP015	A	G
01200	HNCP016	G	G
01200	HNCP017	A	G
01200	HNCP018	A	A
01200	HNCP019	A	A
01200	HNCP020	A	G
01200	HNCP021	A	A
01200	HNCP022	A	A
01200	HNCP023	G	G
01200	ONCP049	G	G
01200	ONCP050	G	G
01200	ONCP051	A	G
01200	ONCP052	G	G
01200	ONCP053	A	A
01200	ONCP054	A	G
01200	ONCP055	A	G
01200	ONCP056	A	G
01200	ONCP057	G	G
01200	ONCP058	A	A
01200	ONCP059	G	G
01200	ONCP060	A	G
01200	ONCP061	A	G
01200	ONCP062	A	G
01200	ONCP063	A	G
01200	ONCP064	G	G
01200	ONCP065	G	G
01200	ONCP066	A	A
01200	ONCP067	A	G
01200	ONCP068	A	A
01200	ONCP069	A	G
01200	ONCP070	A	G
01200	ONCP071	A	G
01200	ONCP126	A	G
01221	DNCP024	G	G
01221	DNCP025	G	G
01221	DNCP026	G	G
01221	DNCP027	G	G
01221	DNCP028	G	G
01221	DNCP029	G	G
01221	DNCP030	G	G
01221	DNCP031	G	G
01221	DNCP032	G	G
01221	DNCP033	A	G
01221	DNCP034	G	G
01221	DNCP035	G	G
01221	DNCP036	G	G
01221	DNCP037	G	G
01221	DNCP038	G	G
01221	DNCP039	G	G
01221	DNCP040	A	A
01221	DNCP041	G	G
01221	DNCP042	A	G
01221	DNCP043	G	G
01221	DNCP044	G	G
01221	DNCP045	G	G
01221	DNCP046	G	G
01221	DNCP047	G	G
01221	ENCP072	G	G
01221	ENCP073	G	G
01221	ENCP074	G	G
01221	ENCP075	G	G
01221	ENCP076	G	G
01221	ENCP077	G	G
01221	ENCP078	G	G
01221	ENCP079	G	G
01221	ENCP080	G	G
01221	ENCP081	G	G
01221	ENCP082	G	G
01221	ENCP083	G	G
01221	ENCP084	G	G
01221	ENCP085	G	G
01221	ENCP086	G	G
01221	ENCP087	G	G
01221	ENCP088	G	G
01221	ENCP089	G	G
01221	ENCP090	G	G
01221	ENCP091	G	G
01221	ENCP092	G	G
01221	ENCP093	G	G
01221	ENCP094	G	G
01221	ENCP118	G	G
01221	ENCP119	G	G
01221	ENCP120	G	G
01221	ENCP121	G	G
01221	ENCP122	G	G
01221	ENCP123	G	G
01221	ENCP124	G	G
01221	ENCP125	G	G
01221	HNCP001	G	G
01221	HNCP002	G	G
01221	HNCP003	G	G
01221	HNCP004	G	G
01221	HNCP005	G	G
01221	HNCP006	G	G
01221	HNCP007	G	G
01221	HNCP008	G	G
01221	HNCP009	G	G
01221	HNCP010	G	G
01221	HNCP011	G	G
01221	HNCP012	G	G
01221	HNCP013	G	G
01221	HNCP014	G	G
01221	HNCP015	G	G
01221	HNCP016	G	G
01221	HNCP017	G	G
01221	HNCP018	G	G
01221	HNCP019	G	G
01221	HNCP020	G	G
01221	HNCP021	G	G
01221	HNCP022	G	G
01221	HNCP023	G	G
01221	ONCP049	G	G
01221	ONCP050	G	G
01221	ONCP051	G	G
01221	ONCP052	G	G
01221	ONCP053	G	G
01221	ONCP054	G	G
01221	ONCP055	G	G
01221	ONCP056	G	G
01221	ONCP057	G	G
01221	ONCP058	G	G
01221	ONCP059	G	G
01221	ONCP060	G	G
01221	ONCP061	G	G
01221	ONCP062	G	G
01221	ONCP063	G	G
01221	ONCP064	G	G
01221	ONCP065	G	G
01221	ONCP066	G	G
01221	ONCP067	G	G
01221	ONCP068	G	G
01221	ONCP069	G	G
01221	ONCP070	G	G
01221	ONCP071	G	G
01221	ONCP126	G	G
01290	DNCP024	G	G
01290	DNCP025	G	G
01290	DNCP026	G	G
01290	DNCP027	A	G
01290	DNCP028	G	G
01290	DNCP029	G	G
01290	DNCP030	A	G
01290	DNCP031	A	A
01290	DNCP032	A	G
01290	DNCP033	G	G
01290	DNCP034	G	G
01290	DNCP035	G	G
01290	DNCP036	A	G
01290	DNCP037	G	G
01290	DNCP038	G	G
01290	DNCP039	G	G
01290	DNCP040	G	G
01290	DNCP041	G	G
01290	DNCP042	G	G
01290	DNCP043	G	G
01290	DNCP044	G	G
01290	DNCP045	G	G
01290	DNCP046	G	G
01290	DNCP047	G	G
01290	ENCP072	G	G
01290	ENCP073	G	G
01290	ENCP074	G	G
01290	ENCP075	G	G
01290	ENCP076	G	G
01290	ENCP077	G	G
01290	ENCP078	G	G
01290	ENCP079	G	G
01290	ENCP080	G	G
01290	ENCP081	G	G
01290	ENCP082	G	G
01290	ENCP083	G	G
01290	ENCP084	G	G
01290	ENCP085	G	G
01290	ENCP086	G	G
01290	ENCP087	G	G
01290	ENCP088	G	G
01290	ENCP089	G	G
01290	ENCP090	G	G
01290	ENCP091	G	G
01290	ENCP092	G	G
01290	ENCP093	G	G
01290	ENCP094	G	G
01290	ENCP118	G	G
01290	ENCP119	G	G
01290	ENCP120	G	G
01290	ENCP121	G	G
01290	ENCP122	G	G
01290	ENCP123	G	G
01290	ENCP124	G	G
01290	ENCP125	G	G
01290	HNCP001	G	G
01290	HNCP002	G	G
01290	HNCP003	G	G
01290	HNCP004	G	G
01290	HNCP005	G	G
01290	HNCP006	G	G
01290	HNCP007	G	G
01290	HNCP008	G	G
01290	HNCP009	G	G
01290	HNCP010	G	G
01290	HNCP011	G	G
01290	HNCP012	G	G
01290	HNCP013	G	G
01290	HNCP014	G	G
01290	HNCP015	G	G
01290	HNCP016	G	G
01290	HNCP017	G	G
01290	HNCP018	G	G
01290	HNCP019	G	G
01290	HNCP020	G	G
01290	HNCP021	G	G
01290	HNCP022	G	G
01290	HNCP023	G	G
01290	ONCP049	G	G
01290	ONCP050	G	G
01290	ONCP051	G	G
01290	ONCP052	G	G
01290	ONCP053	G	G
01290	ONCP054	G	G
01290	ONCP055	G	G
01290	ONCP056	G	G
01290	ONCP057	G	G
01290	ONCP058	G	G
01290	ONCP059	G	G
01290	ONCP060	G	G
01290	ONCP061	G	G
01290	ONCP062	G	G
01290	ONCP063	G	G
01290	ONCP064	G	G
01290	ONCP065	G	G
01290	ONCP066	G	G
01290	ONCP067	G	G
01290	ONCP068	G	G
01290	ONCP069	G	G
01290	ONCP070	G	G
01290	ONCP071	G	G
01290	ONCP126	G	G
01322	DNCP024	G	C
01322	DNCP025	G	C
01322	DNCP026	C	C
01322	DNCP027	G	C
01322	DNCP028	C	C
01322	DNCP029	C	C
01322	DNCP030	C	C
01322	DNCP031	C	C
01322	DNCP032	C	C
01322	DNCP033	G	C
01322	DNCP034	G	C
01322	DNCP035	G	C
01322	DNCP036	C	C
01322	DNCP037	C	C
01322	DNCP038	C	C
01322	DNCP039	C	C
01322	DNCP040	C	C
01322	DNCP041	G	C
01322	DNCP042	G	C
01322	DNCP043	G	G
01322	DNCP044	G	C
01322	DNCP045	C	C
01322	DNCP046	G	G
01322	DNCP047	G	C
01322	ENCP072	G	C
01322	ENCP073	G	G
01322	ENCP074	G	C
01322	ENCP075	C	C
01322	ENCP076	G	G
01322	ENCP077	G	C
01322	ENCP078	G	C
01322	ENCP079	G	C
01322	ENCP080	G	G
01322	ENCP081	G	C
01322	ENCP082	G	C
01322	ENCP083	G	C
01322	ENCP084	G	G
01322	ENCP085	C	C
01322	ENCP086	G	G
01322	ENCP087	G	C
01322	ENCP088	G	C
01322	ENCP089	G	C
01322	ENCP090	G	G
01322	ENCP091	G	C
01322	ENCP092	C	C
01322	ENCP093	C	C
01322	ENCP094	C	C
01322	ENCP118	G	C
01322	ENCP119	C	C
01322	ENCP120	G	C
01322	ENCP121	G	C
01322	ENCP122	N	N
01322	ENCP123	G	C
01322	ENCP124	C	C
01322	ENCP125	C	C
01322	HNCP001	C	C
01322	HNCP002	G	C
01322	HNCP003	C	C
01322	HNCP004	C	C
01322	HNCP005	G	G
01322	HNCP006	G	C
01322	HNCP007	G	G
01322	HNCP008	C	C
01322	HNCP009	C	C
01322	HNCP010	G	C
01322	HNCP011	G	C
01322	HNCP012	G	C
01322	HNCP013	G	G
01322	HNCP014	G	C
01322	HNCP015	G	C
01322	HNCP016	C	C
01322	HNCP017	G	C
01322	HNCP018	G	G
01322	HNCP019	G	G
01322	HNCP020	G	C
01322	HNCP021	G	G
01322	HNCP022	G	G
01322	HNCP023	C	C
01322	ONCP049	C	C
01322	ONCP050	C	C
01322	ONCP051	G	C
01322	ONCP052	C	C
01322	ONCP053	G	G
01322	ONCP054	G	C
01322	ONCP055	G	C
01322	ONCP056	G	C
01322	ONCP057	C	C
01322	ONCP058	G	G
01322	ONCP059	C	C
01322	ONCP060	G	C
01322	ONCP061	G	C
01322	ONCP062	G	C
01322	ONCP063	G	C
01322	ONCP064	C	C
01322	ONCP065	C	C
01322	ONCP066	G	G
01322	ONCP067	G	C
01322	ONCP068	G	G
01322	ONCP069	G	C
01322	ONCP070	G	C
01322	ONCP071	G	C
01322	ONCP126	G	C
01339	DNCP024	A	G
01339	DNCP025	A	G
01339	DNCP026	G	G
01339	DNCP027	A	G
01339	DNCP028	G	G
01339	DNCP029	G	G
01339	DNCP030	G	G
01339	DNCP031	G	G
01339	DNCP032	G	G
01339	DNCP033	A	G
01339	DNCP034	A	G
01339	DNCP035	A	G
01339	DNCP036	G	G
01339	DNCP037	G	G
01339	DNCP038	G	G
01339	DNCP039	G	G
01339	DNCP040	G	G
01339	DNCP041	A	G
01339	DNCP042	A	G
01339	DNCP043	A	A
01339	DNCP044	A	G
01339	DNCP045	G	G
01339	DNCP046	A	A
01339	DNCP047	A	G
01339	ENCP072	A	G
01339	ENCP073	A	A
01339	ENCP074	A	G
01339	ENCP075	G	G
01339	ENCP076	A	A
01339	ENCP077	A	G
01339	ENCP078	A	G
01339	ENCP079	A	G
01339	ENCP080	A	A
01339	ENCP081	A	G
01339	ENCP082	A	G
01339	ENCP083	A	G
01339	ENCP084	A	A
01339	ENCP085	G	G
01339	ENCP086	A	A
01339	ENCP087	A	G
01339	ENCP088	A	G
01339	ENCP089	A	G
01339	ENCP090	A	A
01339	ENCP091	A	G
01339	ENCP092	A	A
01339	ENCP093	G	G
01339	ENCP094	A	A
01339	ENCP118	A	G
01339	ENCP119	G	G
01339	ENCP120	A	G
01339	ENCP121	A	G
01339	ENCP122	A	G
01339	ENCP123	A	G
01339	ENCP124	G	G
01339	ENCP125	G	G
01339	HNCP001	G	G
01339	HNCP002	A	G
01339	HNCP003	G	G
01339	HNCP004	G	G
01339	HNCP005	A	A
01339	HNCP006	A	G
01339	HNCP007	A	A
01339	HNCP008	G	G
01339	HNCP009	G	G
01339	HNCP010	A	G
01339	HNCP011	A	G
01339	HNCP012	A	G
01339	HNCP013	A	A
01339	HNCP014	A	G
01339	HNCP015	A	G
01339	HNCP016	G	G
01339	HNCP017	A	G
01339	HNCP018	A	A
01339	HNCP019	A	A
01339	HNCP020	A	G
01339	HNCP021	A	A
01339	HNCP022	A	A
01339	HNCP023	G	G
01339	ONCP049	G	G
01339	ONCP050	G	G
01339	ONCP051	A	G
01339	ONCP052	G	G
01339	ONCP053	A	A
01339	ONCP054	A	G
01339	ONCP055	A	G
01339	ONCP056	A	G
01339	ONCP057	G	G
01339	ONCP058	A	A
01339	ONCP059	G	G
01339	ONCP060	A	G
01339	ONCP061	A	G
01339	ONCP062	A	G
01339	ONCP063	A	G
01339	ONCP064	G	G
01339	ONCP065	G	G
01339	ONCP066	A	A
01339	ONCP067	A	G
01339	ONCP068	A	A
01339	ONCP069	A	G
01339	ONCP070	A	G
01339	ONCP071	A	G
01339	ONCP126	A	G
01347	DNCP024	A	G
01347	DNCP025	A	G
01347	DNCP026	G	G
01347	DNCP027	A	G
01347	DNCP028	G	G
01347	DNCP029	G	G
01347	DNCP030	G	G
01347	DNCP031	G	G
01347	DNCP032	G	G
01347	DNCP033	A	G
01347	DNCP034	A	G
01347	DNCP035	A	G
01347	DNCP036	G	G
01347	DNCP037	G	G
01347	DNCP038	G	G
01347	DNCP039	G	G
01347	DNCP040	G	G
01347	DNCP041	A	G
01347	DNCP042	A	G
01347	DNCP043	A	A
01347	DNCP044	A	G
01347	DNCP045	G	G
01347	DNCP046	A	A
01347	DNCP047	A	G
01347	ENCP072	A	G
01347	ENCP073	A	A
01347	ENCP074	A	G
01347	ENCP075	G	G
01347	ENCP076	A	A
01347	ENCP077	A	G
01347	ENCP078	A	G
01347	ENCP079	A	G
01347	ENCP080	A	A
01347	ENCP081	A	G
01347	ENCP082	A	G
01347	ENCP083	A	G
01347	ENCP084	A	A
01347	ENCP085	G	G
01347	ENCP086	A	A
01347	ENCP087	A	G
01347	ENCP088	A	G
01347	ENCP089	A	G
01347	ENCP090	A	A
01347	ENCP091	A	G
01347	ENCP092	A	A
01347	ENCP093	G	G
01347	ENCP094	A	A
01347	ENCP118	A	G
01347	ENCP119	G	G
01347	ENCP120	A	G
01347	ENCP121	A	G
01347	ENCP122	G	G
01347	ENCP123	A	G
01347	ENCP124	G	G
01347	ENCP125	G	G
01347	HNCP001	G	G
01347	HNCP002	A	G
01347	HNCP003	G	G
01347	HNCP004	G	G
01347	HNCP005	A	A
01347	HNCP006	A	G
01347	HNCP007	A	A
01347	HNCP008	G	G
01347	HNCP009	G	G
01347	HNCP010	A	G
01347	HNCP011	A	G
01347	HNCP012	A	G
01347	HNCP013	A	A
01347	HNCP014	A	G
01347	HNCP015	A	G
01347	HNCP016	G	G
01347	HNCP017	A	G
01347	HNCP018	A	A
01347	HNCP019	A	A
01347	HNCP020	A	G
01347	HNCP021	A	A
01347	HNCP022	A	A
01347	HNCP023	G	G
01347	ONCP049	G	G
01347	ONCP050	G	G
01347	ONCP051	A	G
01347	ONCP052	G	G
01347	ONCP053	A	A
01347	ONCP054	A	G
01347	ONCP055	A	G
01347	ONCP056	A	G
01347	ONCP057	G	G
01347	ONCP058	A	A
01347	ONCP059	G	G
01347	ONCP060	A	G
01347	ONCP061	A	G
01347	ONCP062	A	G
01347	ONCP063	A	G
01347	ONCP064	G	G
01347	ONCP065	G	G
01347	ONCP066	A	A
01347	ONCP067	A	G
01347	ONCP068	A	A
01347	ONCP069	A	G
01347	ONCP070	A	G
01347	ONCP071	A	G
01347	ONCP126	A	G
01383	DNCP024	C	T
01383	DNCP025	C	T
01383	DNCP026	T	T
01383	DNCP027	C	T
01383	DNCP028	T	T
01383	DNCP029	T	T
01383	DNCP030	T	T
01383	DNCP031	T	T
01383	DNCP032	T	T
01383	DNCP033	C	T
01383	DNCP034	C	T
01383	DNCP035	C	T
01383	DNCP036	T	T
01383	DNCP037	T	T
01383	DNCP038	T	T
01383	DNCP039	T	T
01383	DNCP040	T	T
01383	DNCP041	C	T
01383	DNCP042	C	T
01383	DNCP043	C	C
01383	DNCP044	C	T
01383	DNCP045	T	T
01383	DNCP046	C	C
01383	DNCP047	C	T
01383	ENCP072	C	T
01383	ENCP073	C	C
01383	ENCP074	C	T
01383	ENCP075	T	T
01383	ENCP076	C	C
01383	ENCP077	C	T
01383	ENCP078	C	T
01383	ENCP079	C	T
01383	ENCP080	C	C
01383	ENCP081	C	T
01383	ENCP082	C	T
01383	ENCP083	C	T
01383	ENCP084	C	C
01383	ENCP085	T	T
01383	ENCP086	C	C
01383	ENCP087	C	T
01383	ENCP088	C	T
01383	ENCP089	C	T
01383	ENCP090	C	C
01383	ENCP091	C	T
01383	ENCP092	C	C
01383	ENCP093	T	T
01383	ENCP094	C	C
01383	ENCP118	C	T
01383	ENCP119	T	T
01383	ENCP120	C	T
01383	ENCP121	C	T
01383	ENCP122	C	T
01383	ENCP123	C	T
01383	ENCP124	T	T
01383	ENCP125	T	T
01383	HNCP001	T	T
01383	HNCP002	C	T
01383	HNCP003	T	T
01383	HNCP004	T	T
01383	HNCP005	C	C
01383	HNCP006	C	T
01383	HNCP007	C	C
01383	HNCP008	T	T
01383	HNCP009	T	T
01383	HNCP010	C	T
01383	HNCP011	C	T
01383	HNCP012	N	N
01383	HNCP013	C	C
01383	HNCP014	C	T
01383	HNCP015	C	T
01383	HNCP016	N	N
01383	HNCP017	C	T
01383	HNCP018	C	C
01383	HNCP019	C	C
01383	HNCP020	C	T
01383	HNCP021	C	C
01383	HNCP022	C	C
01383	HNCP023	T	T
01383	ONCP049	T	T
01383	ONCP050	T	T
01383	ONCP051	C	T
01383	ONCP052	T	T
01383	ONCP053	C	C
01383	ONCP054	C	T
01383	ONCP055	C	T
01383	ONCP056	C	T
01383	ONCP057	T	T
01383	ONCP058	C	C
01383	ONCP059	T	T
01383	ONCP060	C	T
01383	ONCP061	C	T
01383	ONCP062	C	T
01383	ONCP063	C	T
01383	ONCP064	T	T
01383	ONCP065	T	T
01383	ONCP066	C	C
01383	ONCP067	C	T
01383	ONCP068	C	C
01383	ONCP069	C	T
01383	ONCP070	C	T
01383	ONCP071	C	T
01383	ONCP126	C	T
01419	DNCP024	A	G
01419	DNCP025	A	G
01419	DNCP026	G	G
01419	DNCP027	A	G
01419	DNCP028	G	G
01419	DNCP029	G	G
01419	DNCP030	G	G
01419	DNCP031	G	G
01419	DNCP032	G	G
01419	DNCP033	A	G
01419	DNCP034	A	G
01419	DNCP035	A	G
01419	DNCP036	G	G
01419	DNCP037	G	G
01419	DNCP038	G	G
01419	DNCP039	G	G
01419	DNCP040	G	G
01419	DNCP041	A	G
01419	DNCP042	A	G
01419	DNCP043	A	A
01419	DNCP044	A	G
01419	DNCP045	G	G
01419	DNCP046	A	A
01419	DNCP047	A	G
01419	ENCP072	A	G
01419	ENCP073	A	A
01419	ENCP074	A	G
01419	ENCP075	G	G
01419	ENCP076	A	A
01419	ENCP077	A	A
01419	ENCP078	A	G
01419	ENCP079	A	G
01419	ENCP080	A	A
01419	ENCP081	A	G
01419	ENCP082	A	G
01419	ENCP083	A	G
01419	ENCP084	A	A
01419	ENCP085	G	G
01419	ENCP086	A	A
01419	ENCP087	A	G
01419	ENCP088	A	G
01419	ENCP089	A	G
01419	ENCP090	A	A
01419	ENCP091	A	G
01419	ENCP092	A	A
01419	ENCP093	G	G
01419	ENCP094	A	A
01419	ENCP118	A	G
01419	ENCP119	G	G
01419	ENCP120	A	G
01419	ENCP121	A	G
01419	ENCP122	A	G
01419	ENCP123	A	G
01419	ENCP124	G	G
01419	ENCP125	G	G
01419	HNCP001	G	G
01419	HNCP002	A	G
01419	HNCP003	G	G
01419	HNCP004	G	G
01419	HNCP005	A	A
01419	HNCP006	A	G
01419	HNCP007	A	A
01419	HNCP008	G	G
01419	HNCP009	G	G
01419	HNCP010	A	G
01419	HNCP011	A	G
01419	HNCP012	N	N
01419	HNCP013	A	A
01419	HNCP014	A	G
01419	HNCP015	A	G
01419	HNCP016	N	N
01419	HNCP017	A	G
01419	HNCP018	A	A
01419	HNCP019	A	A
01419	HNCP020	A	G
01419	HNCP021	A	A
01419	HNCP022	A	A
01419	HNCP023	G	G
01419	ONCP049	G	G
01419	ONCP050	G	G
01419	ONCP051	A	G
01419	ONCP052	G	G
01419	ONCP053	A	A
01419	ONCP054	A	G
01419	ONCP055	A	G
01419	ONCP056	A	G
01419	ONCP057	G	G
01419	ONCP058	A	A
01419	ONCP059	G	G
01419	ONCP060	A	G
01419	ONCP061	A	G
01419	ONCP062	A	G
01419	ONCP063	A	G
01419	ONCP064	G	G
01419	ONCP065	G	G
01419	ONCP066	A	A
01419	ONCP067	A	G
01419	ONCP068	A	A
01419	ONCP069	A	G
01419	ONCP070	A	G
01419	ONCP071	A	G
01419	ONCP126	A	G
01464	DNCP024	A	G
01464	DNCP025	A	G
01464	DNCP026	G	G
01464	DNCP027	A	G
01464	DNCP028	G	G
01464	DNCP029	G	G
01464	DNCP030	G	G
01464	DNCP031	G	G
01464	DNCP032	G	G
01464	DNCP033	A	G
01464	DNCP034	A	G
01464	DNCP035	A	G
01464	DNCP036	G	G
01464	DNCP037	G	G
01464	DNCP038	G	G
01464	DNCP039	G	G
01464	DNCP040	G	G
01464	DNCP041	A	G
01464	DNCP042	A	G
01464	DNCP043	A	A
01464	DNCP044	A	G
01464	DNCP045	G	G
01464	DNCP046	A	A
01464	DNCP047	A	G
01464	ENCP072	A	G
01464	ENCP073	A	A
01464	ENCP074	A	G
01464	ENCP075	G	G
01464	ENCP076	A	A
01464	ENCP077	A	G
01464	ENCP078	A	G
01464	ENCP079	A	G
01464	ENCP080	A	A
01464	ENCP081	A	G
01464	ENCP082	A	G
01464	ENCP083	A	G
01464	ENCP084	A	A
01464	ENCP085	G	G
01464	ENCP086	A	A
01464	ENCP087	A	G
01464	ENCP088	A	G
01464	ENCP089	A	G
01464	ENCP090	A	A
01464	ENCP091	A	G
01464	ENCP092	A	A
01464	ENCP093	G	G
01464	ENCP094	A	A
01464	ENCP118	A	G
01464	ENCP119	G	G
01464	ENCP120	A	G
01464	ENCP121	A	G
01464	ENCP122	A	G
01464	ENCP123	A	G
01464	ENCP124	G	G
01464	ENCP125	G	G
01464	HNCP001	G	G
01464	HNCP002	A	G
01464	HNCP003	G	G
01464	HNCP004	G	G
01464	HNCP005	A	A
01464	HNCP006	A	G
01464	HNCP007	A	A
01464	HNCP008	G	G
01464	HNCP009	N	N
01464	HNCP010	A	G
01464	HNCP011	A	G
01464	HNCP012	N	N
01464	HNCP013	A	A
01464	HNCP014	A	G
01464	HNCP015	A	G
01464	HNCP016	N	N
01464	HNCP017	A	G
01464	HNCP018	A	A
01464	HNCP019	A	A
01464	HNCP020	A	G
01464	HNCP021	A	A
01464	HNCP022	A	A
01464	HNCP023	G	G
01464	ONCP049	G	G
01464	ONCP050	G	G
01464	ONCP051	A	G
01464	ONCP052	G	G
01464	ONCP053	A	A
01464	ONCP054	A	G
01464	ONCP055	A	G
01464	ONCP056	A	G
01464	ONCP057	G	G
01464	ONCP058	A	A
01464	ONCP059	G	G
01464	ONCP060	A	G
01464	ONCP061	A	G
01464	ONCP062	A	G
01464	ONCP063	A	G
01464	ONCP064	G	G
01464	ONCP065	G	G
01464	ONCP066	A	A
01464	ONCP067	A	G
01464	ONCP068	A	A
01464	ONCP069	A	G
01464	ONCP070	A	G
01464	ONCP071	A	G
01464	ONCP126	A	G
01531	DNCP024	A	G
01531	DNCP025	A	G
01531	DNCP026	A	A
01531	DNCP027	A	G
01531	DNCP028	A	A
01531	DNCP029	A	A
01531	DNCP030	A	A
01531	DNCP031	A	A
01531	DNCP032	A	A
01531	DNCP033	A	G
01531	DNCP034	A	G
01531	DNCP035	A	G
01531	DNCP036	A	A
01531	DNCP037	A	A
01531	DNCP038	A	A
01531	DNCP039	A	A
01531	DNCP040	A	A
01531	DNCP041	A	G
01531	DNCP042	A	G
01531	DNCP043	G	G
01531	DNCP044	A	G
01531	DNCP045	A	A
01531	DNCP046	G	G
01531	DNCP047	A	G
01531	ENCP072	A	G
01531	ENCP073	G	G
01531	ENCP074	A	G
01531	ENCP075	A	A
01531	ENCP076	G	G
01531	ENCP077	A	G
01531	ENCP078	A	G
01531	ENCP079	A	G
01531	ENCP080	G	G
01531	ENCP081	A	G
01531	ENCP082	A	G
01531	ENCP083	A	G
01531	ENCP084	G	G
01531	ENCP085	A	A
01531	ENCP086	G	G
01531	ENCP087	A	G
01531	ENCP088	A	G
01531	ENCP089	A	G
01531	ENCP090	G	G
01531	ENCP091	A	G
01531	ENCP092	G	G
01531	ENCP093	A	A
01531	ENCP094	G	G
01531	ENCP118	A	G
01531	ENCP119	A	A
01531	ENCP120	A	G
01531	ENCP121	A	G
01531	ENCP122	A	G
01531	ENCP123	A	G
01531	ENCP124	A	A
01531	ENCP125	A	A
01531	HNCP001	A	A
01531	HNCP002	A	G
01531	HNCP003	A	A
01531	HNCP004	A	A
01531	HNCP005	G	G
01531	HNCP006	A	G
01531	HNCP007	G	G
01531	HNCP008	A	A
01531	HNCP009	N	N
01531	HNCP010	A	G
01531	HNCP011	A	G
01531	HNCP012	N	N
01531	HNCP013	G	G
01531	HNCP014	A	G
01531	HNCP015	A	G
01531	HNCP016	N	N
01531	HNCP017	A	G
01531	HNCP018	G	G
01531	HNCP019	G	G
01531	HNCP020	A	G
01531	HNCP021	G	G
01531	HNCP022	G	G
01531	HNCP023	A	A
01531	ONCP049	A	A
01531	ONCP050	A	A
01531	ONCP051	A	G
01531	ONCP052	A	A
01531	ONCP053	G	G
01531	ONCP054	A	G
01531	ONCP055	A	G
01531	ONCP056	A	G
01531	ONCP057	A	A
01531	ONCP058	G	G
01531	ONCP059	A	A
01531	ONCP060	A	G
01531	ONCP061	A	G
01531	ONCP062	A	G
01531	ONCP063	A	G
01531	ONCP064	A	A
01531	ONCP065	A	A
01531	ONCP066	G	G
01531	ONCP067	A	G
01531	ONCP068	G	G
01531	ONCP069	A	G
01531	ONCP070	A	G
01531	ONCP071	A	G
01531	ONCP126	A	G
04518	DNCP024	T	T
04518	DNCP025	T	T
04518	DNCP026	T	T
04518	DNCP027	T	T
04518	DNCP028	T	T
04518	DNCP029	T	T
04518	DNCP030	T	T
04518	DNCP031	T	T
04518	DNCP032	T	T
04518	DNCP033	T	T
04518	DNCP034	T	T
04518	DNCP035	T	T
04518	DNCP036	T	T
04518	DNCP037	T	T
04518	DNCP038	T	T
04518	DNCP039	T	T
04518	DNCP040	C	C
04518	DNCP041	T	T
04518	DNCP042	C	T
04518	DNCP043	T	T
04518	DNCP044	T	T
04518	DNCP045	T	T
04518	DNCP046	T	T
04518	DNCP047	T	T
04518	ENCP072	N	N
04518	ENCP073	T	T
04518	ENCP074	T	T
04518	ENCP075	N	N
04518	ENCP076	T	T
04518	ENCP077	N	N
04518	ENCP078	T	T
04518	ENCP079	T	T
04518	ENCP080	T	T
04518	ENCP081	N	N
04518	ENCP082	T	T
04518	ENCP083	N	N
04518	ENCP084	T	T
04518	ENCP085	N	N
04518	ENCP086	T	T
04518	ENCP087	N	N
04518	ENCP088	N	N
04518	ENCP089	N	N
04518	ENCP090	T	T
04518	ENCP091	T	T
04518	ENCP092	T	T
04518	ENCP093	T	T
04518	ENCP094	T	T
04518	ENCP118	T	T
04518	ENCP119	C	T
04518	ENCP120	T	T
04518	ENCP121	T	T
04518	ENCP122	T	T
04518	ENCP123	T	T
04518	ENCP124	T	T
04518	ENCP125	T	T
04518	HNCP001	T	T
04518	HNCP002	T	T
04518	HNCP003	T	T
04518	HNCP004	T	T
04518	HNCP005	T	T
04518	HNCP006	T	T
04518	HNCP007	N	N
04518	HNCP008	N	N
04518	HNCP009	T	T
04518	HNCP010	T	T
04518	HNCP011	T	T
04518	HNCP012	T	T
04518	HNCP013	T	T
04518	HNCP014	T	T
04518	HNCP015	T	T
04518	HNCP016	T	T
04518	HNCP017	T	T
04518	HNCP018	T	T
04518	HNCP019	T	T
04518	HNCP020	T	T
04518	HNCP021	T	T
04518	HNCP022	T	T
04518	HNCP023	T	T
04518	ONCP049	T	T
04518	ONCP050	T	T
04518	ONCP051	T	T
04518	ONCP052	T	T
04518	ONCP053	T	T
04518	ONCP054	T	T
04518	ONCP055	T	T
04518	ONCP056	T	T
04518	ONCP057	N	N
04518	ONCP058	T	T
04518	ONCP059	T	T
04518	ONCP060	T	T
04518	ONCP061	T	T
04518	ONCP062	T	T
04518	ONCP063	T	T
04518	ONCP064	N	N
04518	ONCP065	N	N
04518	ONCP066	T	T
04518	ONCP067	N	N
04518	ONCP068	T	T
04518	ONCP069	T	T
04518	ONCP070	T	T
04518	ONCP071	T	T
04518	ONCP126	T	T
04524	DNCP024	C	C
04524	DNCP025	C	C
04524	DNCP026	C	C
04524	DNCP027	C	C
04524	DNCP028	C	C
04524	DNCP029	C	C
04524	DNCP030	C	C
04524	DNCP031	C	C
04524	DNCP032	C	C
04524	DNCP033	C	C
04524	DNCP034	C	C
04524	DNCP035	C	C
04524	DNCP036	C	C
04524	DNCP037	C	C
04524	DNCP038	C	C
04524	DNCP039	C	C
04524	DNCP040	C	C
04524	DNCP041	C	C
04524	DNCP042	C	C
04524	DNCP043	C	C
04524	DNCP044	C	C
04524	DNCP045	C	C
04524	DNCP046	C	C
04524	DNCP047	C	C
04524	ENCP072	C	C
04524	ENCP073	C	C
04524	ENCP074	C	C
04524	ENCP075	C	C
04524	ENCP076	C	C
04524	ENCP077	C	C
04524	ENCP078	C	C
04524	ENCP079	C	C
04524	ENCP080	C	C
04524	ENCP081	C	C
04524	ENCP082	C	C
04524	ENCP083	C	C
04524	ENCP084	C	C
04524	ENCP085	C	C
04524	ENCP086	C	C
04524	ENCP087	C	C
04524	ENCP088	C	C
04524	ENCP089	C	C
04524	ENCP090	C	C
04524	ENCP091	C	C
04524	ENCP092	C	C
04524	ENCP093	C	C
04524	ENCP094	C	C
04524	ENCP118	C	C
04524	ENCP119	G	C
04524	ENCP120	G	G
04524	ENCP121	C	C
04524	ENCP122	C	C
04524	ENCP123	C	C
04524	ENCP124	G	C
04524	ENCP125	C	C
04524	HNCP001	C	C
04524	HNCP002	C	C
04524	HNCP003	C	C
04524	HNCP004	C	C
04524	HNCP005	C	C
04524	HNCP006	C	C
04524	HNCP007	C	C
04524	HNCP008	C	C
04524	HNCP009	C	C
04524	HNCP010	C	C
04524	HNCP011	C	C
04524	HNCP012	C	C
04524	HNCP013	C	C
04524	HNCP014	C	C
04524	HNCP015	C	C
04524	HNCP016	C	C
04524	HNCP017	C	C
04524	HNCP018	C	C
04524	HNCP019	C	C
04524	HNCP020	C	C
04524	HNCP021	C	C
04524	HNCP022	C	C
04524	HNCP023	C	C
04524	ONCP049	C	C
04524	ONCP050	C	C
04524	ONCP051	C	C
04524	ONCP052	C	C
04524	ONCP053	C	C
04524	ONCP054	C	C
04524	ONCP055	C	C
04524	ONCP056	C	C
04524	ONCP057	C	C
04524	ONCP058	C	C
04524	ONCP059	C	C
04524	ONCP060	C	C
04524	ONCP061	C	C
04524	ONCP062	C	C
04524	ONCP063	C	C
04524	ONCP064	C	C
04524	ONCP065	C	C
04524	ONCP066	C	C
04524	ONCP067	C	C
04524	ONCP068	C	C
04524	ONCP069	C	C
04524	ONCP070	C	C
04524	ONCP071	C	C
04524	ONCP126	C	C
05315	DNCP024	G	G
05315	DNCP025	G	G
05315	DNCP026	G	G
05315	DNCP027	G	G
05315	DNCP028	G	G
05315	DNCP029	G	G
05315	DNCP030	G	G
05315	DNCP031	G	G
05315	DNCP032	G	G
05315	DNCP033	G	G
05315	DNCP034	G	G
05315	DNCP035	G	G
05315	DNCP036	G	G
05315	DNCP037	G	G
05315	DNCP038	G	G
05315	DNCP039	G	G
05315	DNCP040	G	G
05315	DNCP041	G	G
05315	DNCP042	G	G
05315	DNCP043	G	G
05315	DNCP044	G	T
05315	DNCP045	G	G
05315	DNCP046	G	G
05315	DNCP047	G	G
05315	ENCP072	G	G
05315	ENCP073	G	G
05315	ENCP074	G	G
05315	ENCP075	G	G
05315	ENCP076	G	G
05315	ENCP077	G	G
05315	ENCP078	G	G
05315	ENCP079	N	N
05315	ENCP080	G	G
05315	ENCP081	G	G
05315	ENCP082	G	G
05315	ENCP083	G	T
05315	ENCP084	G	G
05315	ENCP085	G	G
05315	ENCP086	G	G
05315	ENCP087	G	T
05315	ENCP088	G	G
05315	ENCP089	G	G
05315	ENCP090	G	G
05315	ENCP091	G	G
05315	ENCP092	G	G
05315	ENCP093	G	G
05315	ENCP094	G	G
05315	ENCP118	G	G
05315	ENCP119	N	N
05315	ENCP120	G	G
05315	ENCP121	G	G
05315	ENCP122	G	T
05315	ENCP123	G	G
05315	ENCP124	G	G
05315	ENCP125	G	G
05315	HNCP001	G	G
05315	HNCP002	G	G
05315	HNCP003	G	G
05315	HNCP004	G	G
05315	HNCP005	G	G
05315	HNCP006	G	G
05315	HNCP007	N	N
05315	HNCP008	G	G
05315	HNCP009	G	G
05315	HNCP010	G	G
05315	HNCP011	G	T
05315	HNCP012	G	T
05315	HNCP013	G	G
05315	HNCP014	G	G
05315	HNCP015	G	G
05315	HNCP016	G	G
05315	HNCP017	G	G
05315	HNCP018	G	G
05315	HNCP019	G	G
05315	HNCP020	G	G
05315	HNCP021	G	G
05315	HNCP022	G	G
05315	HNCP023	G	G
05315	ONCP049	G	G
05315	ONCP050	G	G
05315	ONCP051	G	G
05315	ONCP052	G	G
05315	ONCP053	G	G
05315	ONCP054	G	G
05315	ONCP055	G	G
05315	ONCP056	G	G
05315	ONCP057	G	G
05315	ONCP058	G	G
05315	ONCP059	G	G
05315	ONCP060	G	G
05315	ONCP061	G	G
05315	ONCP062	G	G
05315	ONCP063	G	G
05315	ONCP064	G	G
05315	ONCP065	G	T
05315	ONCP066	G	G
05315	ONCP067	G	G
05315	ONCP068	G	G
05315	ONCP069	G	G
05315	ONCP070	G	G
05315	ONCP071	G	G
05315	ONCP126	G	T
05338	DNCP024	C	C
05338	DNCP025	C	C
05338	DNCP026	C	C
05338	DNCP027	C	C
05338	DNCP028	C	C
05338	DNCP029	C	C
05338	DNCP030	C	C
05338	DNCP031	C	C
05338	DNCP032	C	C
05338	DNCP033	C	C
05338	DNCP034	C	C
05338	DNCP035	C	C
05338	DNCP036	C	C
05338	DNCP037	C	C
05338	DNCP038	C	C
05338	DNCP039	C	C
05338	DNCP040	C	C
05338	DNCP041	C	C
05338	DNCP042	C	C
05338	DNCP043	C	C
05338	DNCP044	C	C
05338	DNCP045	C	C
05338	DNCP046	C	C
05338	DNCP047	C	C
05338	ENCP072	C	C
05338	ENCP073	C	C
05338	ENCP074	C	C
05338	ENCP075	C	T
05338	ENCP076	C	C
05338	ENCP077	C	C
05338	ENCP078	C	C
05338	ENCP079	N	N
05338	ENCP080	C	C
05338	ENCP081	C	C
05338	ENCP082	C	C
05338	ENCP083	C	C
05338	ENCP084	C	C
05338	ENCP085	C	C
05338	ENCP086	C	C
05338	ENCP087	C	C
05338	ENCP088	C	C
05338	ENCP089	C	C
05338	ENCP090	C	C
05338	ENCP091	C	C
05338	ENCP092	C	C
05338	ENCP093	C	C
05338	ENCP094	C	C
05338	ENCP118	C	T
05338	ENCP119	N	N
05338	ENCP120	C	C
05338	ENCP121	C	C
05338	ENCP122	C	C
05338	ENCP123	C	C
05338	ENCP124	C	C
05338	ENCP125	C	C
05338	HNCP001	C	C
05338	HNCP002	C	C
05338	HNCP003	C	C
05338	HNCP004	C	C
05338	HNCP005	C	C
05338	HNCP006	C	C
05338	HNCP007	N	N
05338	HNCP008	C	C
05338	HNCP009	C	C
05338	HNCP010	C	C
05338	HNCP011	C	C
05338	HNCP012	C	C
05338	HNCP013	C	C
05338	HNCP014	C	C
05338	HNCP015	C	C
05338	HNCP016	C	C
05338	HNCP017	C	T
05338	HNCP018	C	C
05338	HNCP019	C	C
05338	HNCP020	C	C
05338	HNCP021	C	C
05338	HNCP022	C	C
05338	HNCP023	C	C
05338	ONCP049	C	C
05338	ONCP050	C	C
05338	ONCP051	C	C
05338	ONCP052	C	C
05338	ONCP053	C	C
05338	ONCP054	C	C
05338	ONCP055	C	C
05338	ONCP056	C	C
05338	ONCP057	C	C
05338	ONCP058	C	C
05338	ONCP059	C	C
05338	ONCP060	C	C
05338	ONCP061	C	C
05338	ONCP062	C	C
05338	ONCP063	C	C
05338	ONCP064	C	C
05338	ONCP065	C	C
05338	ONCP066	C	C
05338	ONCP067	C	C
05338	ONCP068	C	C
05338	ONCP069	C	C
05338	ONCP070	C	C
05338	ONCP071	C	C
05338	ONCP126	C	C
05351	DNCP024	C	C
05351	DNCP025	C	C
05351	DNCP026	C	C
05351	DNCP027	C	C
05351	DNCP028	C	C
05351	DNCP029	C	C
05351	DNCP030	C	C
05351	DNCP031	C	C
05351	DNCP032	C	C
05351	DNCP033	C	C
05351	DNCP034	C	C
05351	DNCP035	C	C
05351	DNCP036	C	C
05351	DNCP037	C	C
05351	DNCP038	C	C
05351	DNCP039	C	C
05351	DNCP040	C	C
05351	DNCP041	C	C
05351	DNCP042	C	C
05351	DNCP043	C	C
05351	DNCP044	C	C
05351	DNCP045	C	C
05351	DNCP046	C	C
05351	DNCP047	C	C
05351	ENCP072	C	C
05351	ENCP073	C	C
05351	ENCP074	C	C
05351	ENCP075	C	C
05351	ENCP076	C	C
05351	ENCP077	C	C
05351	ENCP078	C	C
05351	ENCP079	N	N
05351	ENCP080	C	C
05351	ENCP081	C	C
05351	ENCP082	C	C
05351	ENCP083	C	C
05351	ENCP084	C	C
05351	ENCP085	C	C
05351	ENCP086	C	C
05351	ENCP087	C	C
05351	ENCP088	C	C
05351	ENCP089	C	C
05351	ENCP090	C	C
05351	ENCP091	C	C
05351	ENCP092	C	C
05351	ENCP093	C	C
05351	ENCP094	C	C
05351	ENCP118	C	C
05351	ENCP119	N	N
05351	ENCP120	C	C
05351	ENCP121	C	C
05351	ENCP122	C	C
05351	ENCP123	C	C
05351	ENCP124	C	C
05351	ENCP125	C	C
05351	HNCP001	C	C
05351	HNCP002	C	C
05351	HNCP003	C	C
05351	HNCP004	C	C
05351	HNCP005	C	C
05351	HNCP006	C	C
05351	HNCP007	N	N
05351	HNCP008	C	C
05351	HNCP009	C	C
05351	HNCP010	C	C
05351	HNCP011	C	C
05351	HNCP012	C	C
05351	HNCP013	C	C
05351	HNCP014	C	C
05351	HNCP015	C	C
05351	HNCP016	C	C
05351	HNCP017	C	C
05351	HNCP018	C	C
05351	HNCP019	C	C
05351	HNCP020	C	C
05351	HNCP021	C	C
05351	HNCP022	C	C
05351	HNCP023	C	C
05351	ONCP049	C	C
05351	ONCP050	C	C
05351	ONCP051	C	C
05351	ONCP052	C	C
05351	ONCP053	C	C
05351	ONCP054	C	C
05351	ONCP055	C	C
05351	ONCP056	C	C
05351	ONCP057	C	C
05351	ONCP058	C	C
05351	ONCP059	C	C
05351	ONCP060	C	C
05351	ONCP061	C	C
05351	ONCP062	C	T
05351	ONCP063	C	C
05351	ONCP064	C	C
05351	ONCP065	C	C
05351	ONCP066	C	C
05351	ONCP067	C	C
05351	ONCP068	C	C
05351	ONCP069	C	C
05351	ONCP070	C	C
05351	ONCP071	C	C
05351	ONCP126	C	C
05418	DNCP024	G	G
05418	DNCP025	G	G
05418	DNCP026	G	G
05418	DNCP027	G	G
05418	DNCP028	G	G
05418	DNCP029	A	G
05418	DNCP030	G	G
05418	DNCP031	G	G
05418	DNCP032	G	G
05418	DNCP033	A	G
05418	DNCP034	G	G
05418	DNCP035	G	G
05418	DNCP036	G	G
05418	DNCP037	A	G
05418	DNCP038	G	G
05418	DNCP039	G	G
05418	DNCP040	G	G
05418	DNCP041	G	G
05418	DNCP042	G	G
05418	DNCP043	G	G
05418	DNCP044	G	G
05418	DNCP045	G	G
05418	DNCP046	G	G
05418	DNCP047	G	G
05418	ENCP072	G	G
05418	ENCP073	G	G
05418	ENCP074	G	G
05418	ENCP075	G	G
05418	ENCP076	G	G
05418	ENCP077	G	G
05418	ENCP078	G	G
05418	ENCP079	N	N
05418	ENCP080	G	G
05418	ENCP081	G	G
05418	ENCP082	G	G
05418	ENCP083	G	G
05418	ENCP084	G	G
05418	ENCP085	G	G
05418	ENCP086	G	G
05418	ENCP087	G	G
05418	ENCP088	G	G
05418	ENCP089	G	G
05418	ENCP090	G	G
05418	ENCP091	G	G
05418	ENCP092	G	G
05418	ENCP093	G	G
05418	ENCP094	G	G
05418	ENCP118	G	G
05418	ENCP119	N	N
05418	ENCP120	G	G
05418	ENCP121	G	G
05418	ENCP122	G	G
05418	ENCP123	G	G
05418	ENCP124	G	G
05418	ENCP125	G	G
05418	HNCP001	G	G
05418	HNCP002	G	G
05418	HNCP003	G	G
05418	HNCP004	G	G
05418	HNCP005	G	G
05418	HNCP006	G	G
05418	HNCP007	N	N
[truncated: 1,162 more rows]
