# Supplementary material for: Polymorphism analysis of six selenoprotein genes: support for a selective sweep at the glutathione peroxidase 1 locus (3p21) in Asian populations
Source: BMC Genet. 2006 Dec 11;7:56. doi: 10.1186/1471-2156-7-56 (PMC1769511; doi:10.1186/1471-2156-7-56)
Supplement: Additional File 19 — SEPP1 Prettybase File. This file is in prettybase format and provides SNP location in the reference sequence, SNP500 sample ID number, and genotype calls for each identified SNP at the SEPP1 locus. [file 1471-2156-7-56-S19.txt]

01918	DNCP024	A	A
01918	DNCP025	A	A
01918	DNCP026	A	A
01918	DNCP027	A	A
01918	DNCP028	A	A
01918	DNCP029	A	A
01918	DNCP030	A	A
01918	DNCP031	A	A
01918	DNCP032	A	A
01918	DNCP033	A	A
01918	DNCP034	A	A
01918	DNCP035	A	A
01918	DNCP036	A	A
01918	DNCP037	A	A
01918	DNCP038	A	A
01918	DNCP039	A	A
01918	DNCP040	A	C
01918	DNCP041	A	C
01918	DNCP042	A	C
01918	DNCP043	A	C
01918	DNCP044	A	A
01918	DNCP045	A	A
01918	DNCP046	A	A
01918	DNCP047	A	A
01918	ENCP072	A	A
01918	ENCP073	A	A
01918	ENCP074	A	A
01918	ENCP075	A	A
01918	ENCP076	A	A
01918	ENCP077	A	A
01918	ENCP078	A	A
01918	ENCP079	A	A
01918	ENCP080	A	A
01918	ENCP081	A	A
01918	ENCP082	A	A
01918	ENCP083	A	A
01918	ENCP084	A	A
01918	ENCP085	A	A
01918	ENCP086	A	A
01918	ENCP087	A	A
01918	ENCP088	N	N
01918	ENCP089	A	A
01918	ENCP090	A	A
01918	ENCP091	A	A
01918	ENCP092	A	A
01918	ENCP093	A	A
01918	ENCP094	A	A
01918	ENCP118	A	A
01918	ENCP119	A	A
01918	ENCP120	A	A
01918	ENCP121	A	A
01918	ENCP122	A	A
01918	ENCP123	A	A
01918	ENCP124	A	A
01918	ENCP125	A	A
01918	HNCP001	A	A
01918	HNCP002	A	A
01918	HNCP003	A	A
01918	HNCP004	A	A
01918	HNCP005	A	A
01918	HNCP006	A	A
01918	HNCP007	A	A
01918	HNCP008	A	A
01918	HNCP009	A	A
01918	HNCP010	A	A
01918	HNCP011	A	A
01918	HNCP012	A	A
01918	HNCP013	A	A
01918	HNCP014	A	A
01918	HNCP015	A	A
01918	HNCP016	A	A
01918	HNCP017	A	A
01918	HNCP018	A	A
01918	HNCP019	A	A
01918	HNCP020	A	A
01918	HNCP021	A	A
01918	HNCP022	A	A
01918	HNCP023	A	A
01918	ONCP049	A	A
01918	ONCP050	A	A
01918	ONCP051	A	A
01918	ONCP052	A	A
01918	ONCP053	A	A
01918	ONCP054	A	A
01918	ONCP055	A	A
01918	ONCP056	A	A
01918	ONCP057	A	A
01918	ONCP058	A	A
01918	ONCP059	A	A
01918	ONCP060	A	A
01918	ONCP061	A	A
01918	ONCP062	A	A
01918	ONCP063	A	A
01918	ONCP064	A	A
01918	ONCP065	A	A
01918	ONCP066	A	A
01918	ONCP067	A	A
01918	ONCP068	A	A
01918	ONCP069	A	A
01918	ONCP070	A	A
01918	ONCP071	A	A
01918	ONCP126	A	A
02338	DNCP024	C	C
02338	DNCP025	C	C
02338	DNCP026	C	C
02338	DNCP027	C	C
02338	DNCP028	C	C
02338	DNCP029	C	C
02338	DNCP030	C	C
02338	DNCP031	C	C
02338	DNCP032	C	C
02338	DNCP033	C	C
02338	DNCP034	C	C
02338	DNCP035	C	C
02338	DNCP036	C	C
02338	DNCP037	C	C
02338	DNCP038	C	C
02338	DNCP039	C	C
02338	DNCP040	C	C
02338	DNCP041	C	C
02338	DNCP042	C	C
02338	DNCP043	C	C
02338	DNCP044	C	C
02338	DNCP045	C	C
02338	DNCP046	C	C
02338	DNCP047	C	C
02338	ENCP072	C	C
02338	ENCP073	C	C
02338	ENCP074	C	C
02338	ENCP075	C	C
02338	ENCP076	C	C
02338	ENCP077	C	C
02338	ENCP078	C	C
02338	ENCP079	C	C
02338	ENCP080	C	C
02338	ENCP081	C	C
02338	ENCP082	C	C
02338	ENCP083	C	C
02338	ENCP084	C	C
02338	ENCP085	C	C
02338	ENCP086	C	C
02338	ENCP087	C	C
02338	ENCP088	C	C
02338	ENCP089	C	C
02338	ENCP090	C	C
02338	ENCP091	C	C
02338	ENCP092	C	C
02338	ENCP093	C	C
02338	ENCP094	C	C
02338	ENCP118	C	C
02338	ENCP119	G	C
02338	ENCP120	C	C
02338	ENCP121	C	C
02338	ENCP122	C	C
02338	ENCP123	G	C
02338	ENCP124	N	N
02338	ENCP125	C	C
02338	HNCP001	C	C
02338	HNCP002	C	C
02338	HNCP003	C	C
02338	HNCP004	C	C
02338	HNCP005	C	C
02338	HNCP006	C	C
02338	HNCP007	C	C
02338	HNCP008	C	C
02338	HNCP009	C	C
02338	HNCP010	C	C
02338	HNCP011	C	C
02338	HNCP012	C	C
02338	HNCP013	C	C
02338	HNCP014	C	C
02338	HNCP015	C	C
02338	HNCP016	C	C
02338	HNCP017	C	C
02338	HNCP018	C	C
02338	HNCP019	C	C
02338	HNCP020	C	C
02338	HNCP021	C	C
02338	HNCP022	C	C
02338	HNCP023	C	C
02338	ONCP049	C	C
02338	ONCP050	C	C
02338	ONCP051	C	C
02338	ONCP052	C	C
02338	ONCP053	C	C
02338	ONCP054	C	C
02338	ONCP055	C	C
02338	ONCP056	C	C
02338	ONCP057	C	C
02338	ONCP058	C	C
02338	ONCP059	C	C
02338	ONCP060	C	C
02338	ONCP061	C	C
02338	ONCP062	C	C
02338	ONCP063	C	C
02338	ONCP064	C	C
02338	ONCP065	C	C
02338	ONCP066	C	C
02338	ONCP067	C	C
02338	ONCP068	C	C
02338	ONCP069	C	C
02338	ONCP070	C	C
02338	ONCP071	C	C
02338	ONCP126	C	C
02366	DNCP024	G	G
02366	DNCP025	G	G
02366	DNCP026	G	G
02366	DNCP027	G	G
02366	DNCP028	G	G
02366	DNCP029	G	G
02366	DNCP030	G	G
02366	DNCP031	G	G
02366	DNCP032	G	G
02366	DNCP033	G	G
02366	DNCP034	G	G
02366	DNCP035	G	G
02366	DNCP036	G	G
02366	DNCP037	G	G
02366	DNCP038	G	G
02366	DNCP039	G	G
02366	DNCP040	G	G
02366	DNCP041	G	G
02366	DNCP042	G	G
02366	DNCP043	G	G
02366	DNCP044	G	G
02366	DNCP045	G	G
02366	DNCP046	G	G
02366	DNCP047	G	G
02366	ENCP072	G	G
02366	ENCP073	G	G
02366	ENCP074	G	G
02366	ENCP075	G	G
02366	ENCP076	G	G
02366	ENCP077	G	G
02366	ENCP078	G	G
02366	ENCP079	G	G
02366	ENCP080	G	G
02366	ENCP081	G	G
02366	ENCP082	G	G
02366	ENCP083	G	G
02366	ENCP084	G	G
02366	ENCP085	G	G
02366	ENCP086	G	G
02366	ENCP087	G	G
02366	ENCP088	G	G
02366	ENCP089	G	G
02366	ENCP090	G	G
02366	ENCP091	G	G
02366	ENCP092	G	G
02366	ENCP093	G	G
02366	ENCP094	G	G
02366	ENCP118	G	G
02366	ENCP119	G	G
02366	ENCP120	G	G
02366	ENCP121	G	G
02366	ENCP122	G	G
02366	ENCP123	G	G
02366	ENCP124	G	G
02366	ENCP125	G	G
02366	HNCP001	G	G
02366	HNCP002	G	G
02366	HNCP003	G	G
02366	HNCP004	G	G
02366	HNCP005	G	G
02366	HNCP006	G	G
02366	HNCP007	G	G
02366	HNCP008	G	G
02366	HNCP009	G	G
02366	HNCP010	G	G
02366	HNCP011	G	G
02366	HNCP012	G	G
02366	HNCP013	G	G
02366	HNCP014	G	G
02366	HNCP015	G	G
02366	HNCP016	G	G
02366	HNCP017	G	G
02366	HNCP018	G	G
02366	HNCP019	G	G
02366	HNCP020	G	G
02366	HNCP021	G	G
02366	HNCP022	G	G
02366	HNCP023	G	G
02366	ONCP049	G	G
02366	ONCP050	G	G
02366	ONCP051	G	A
02366	ONCP052	G	G
02366	ONCP053	G	G
02366	ONCP054	G	G
02366	ONCP055	G	G
02366	ONCP056	G	G
02366	ONCP057	G	G
02366	ONCP058	G	G
02366	ONCP059	G	G
02366	ONCP060	G	G
02366	ONCP061	G	G
02366	ONCP062	G	G
02366	ONCP063	G	G
02366	ONCP064	G	A
02366	ONCP065	G	G
02366	ONCP066	G	G
02366	ONCP067	G	G
02366	ONCP068	G	G
02366	ONCP069	G	G
02366	ONCP070	G	G
02366	ONCP071	G	G
02366	ONCP126	G	G
02770	DNCP024	T	T
02770	DNCP025	T	T
02770	DNCP026	T	T
02770	DNCP027	T	T
02770	DNCP028	T	T
02770	DNCP029	T	T
02770	DNCP030	T	T
02770	DNCP031	T	T
02770	DNCP032	T	T
02770	DNCP033	T	T
02770	DNCP034	T	T
02770	DNCP035	T	T
02770	DNCP036	T	T
02770	DNCP037	T	T
02770	DNCP038	T	T
02770	DNCP039	T	T
02770	DNCP040	T	T
02770	DNCP041	T	T
02770	DNCP042	T	T
02770	DNCP043	T	T
02770	DNCP044	T	T
02770	DNCP045	T	T
02770	DNCP046	T	T
02770	DNCP047	T	T
02770	ENCP072	T	T
02770	ENCP073	T	T
02770	ENCP074	T	T
02770	ENCP075	T	T
02770	ENCP076	T	T
02770	ENCP077	T	T
02770	ENCP078	T	T
02770	ENCP079	T	T
02770	ENCP080	T	T
02770	ENCP081	T	T
02770	ENCP082	T	T
02770	ENCP083	T	T
02770	ENCP084	T	T
02770	ENCP085	T	T
02770	ENCP086	T	T
02770	ENCP087	T	T
02770	ENCP088	T	T
02770	ENCP089	T	T
02770	ENCP090	T	T
02770	ENCP091	T	T
02770	ENCP092	T	T
02770	ENCP093	T	T
02770	ENCP094	T	T
02770	ENCP118	T	T
02770	ENCP119	T	T
02770	ENCP120	T	G
02770	ENCP121	T	T
02770	ENCP122	T	T
02770	ENCP123	T	T
02770	ENCP124	T	T
02770	ENCP125	T	T
02770	HNCP001	T	T
02770	HNCP002	T	T
02770	HNCP003	T	T
02770	HNCP004	N	N
02770	HNCP005	N	N
02770	HNCP006	T	T
02770	HNCP007	T	T
02770	HNCP008	T	T
02770	HNCP009	T	T
02770	HNCP010	T	T
02770	HNCP011	T	T
02770	HNCP012	N	N
02770	HNCP013	T	T
02770	HNCP014	T	T
02770	HNCP015	T	T
02770	HNCP016	N	N
02770	HNCP017	T	T
02770	HNCP018	T	T
02770	HNCP019	T	T
02770	HNCP020	T	T
02770	HNCP021	T	T
02770	HNCP022	T	T
02770	HNCP023	T	T
02770	ONCP049	N	N
02770	ONCP050	N	N
02770	ONCP051	T	T
02770	ONCP052	T	T
02770	ONCP053	T	T
02770	ONCP054	T	T
02770	ONCP055	T	T
02770	ONCP056	N	N
02770	ONCP057	T	T
02770	ONCP058	N	N
02770	ONCP059	N	N
02770	ONCP060	T	T
02770	ONCP061	T	T
02770	ONCP062	T	T
02770	ONCP063	T	T
02770	ONCP064	N	N
02770	ONCP065	T	T
02770	ONCP066	T	T
02770	ONCP067	T	T
02770	ONCP068	T	T
02770	ONCP069	T	T
02770	ONCP070	T	T
02770	ONCP071	T	T
02770	ONCP126	T	T
06504	DNCP024	A	A
06504	DNCP025	A	A
06504	DNCP026	A	A
06504	DNCP027	A	A
06504	DNCP028	A	A
06504	DNCP029	A	A
06504	DNCP030	A	A
06504	DNCP031	A	A
06504	DNCP032	A	A
06504	DNCP033	A	A
06504	DNCP034	A	A
06504	DNCP035	A	A
06504	DNCP036	A	A
06504	DNCP037	A	A
06504	DNCP038	A	A
06504	DNCP039	A	A
06504	DNCP040	A	A
06504	DNCP041	A	A
06504	DNCP042	A	A
06504	DNCP043	A	A
06504	DNCP044	A	A
06504	DNCP045	A	A
06504	DNCP046	A	A
06504	DNCP047	A	A
06504	ENCP072	A	A
06504	ENCP073	A	A
06504	ENCP074	A	A
06504	ENCP075	A	A
06504	ENCP076	A	A
06504	ENCP077	A	A
06504	ENCP078	A	A
06504	ENCP079	A	A
06504	ENCP080	A	A
06504	ENCP081	A	A
06504	ENCP082	A	A
06504	ENCP083	A	A
06504	ENCP084	A	A
06504	ENCP085	A	A
06504	ENCP086	A	A
06504	ENCP087	A	A
06504	ENCP088	A	A
06504	ENCP089	A	A
06504	ENCP090	A	A
06504	ENCP091	A	A
06504	ENCP092	A	A
06504	ENCP093	A	A
06504	ENCP094	A	A
06504	ENCP118	A	A
06504	ENCP119	N	N
06504	ENCP120	A	A
06504	ENCP121	A	A
06504	ENCP122	N	N
06504	ENCP123	A	A
06504	ENCP124	A	A
06504	ENCP125	A	A
06504	HNCP001	A	G
06504	HNCP002	A	A
06504	HNCP003	A	A
06504	HNCP004	A	A
06504	HNCP005	A	A
06504	HNCP006	A	A
06504	HNCP007	A	A
06504	HNCP008	A	A
06504	HNCP009	A	A
06504	HNCP010	A	A
06504	HNCP011	A	A
06504	HNCP012	A	A
06504	HNCP013	A	A
06504	HNCP014	A	A
06504	HNCP015	A	A
06504	HNCP016	A	A
06504	HNCP017	A	A
06504	HNCP018	A	A
06504	HNCP019	A	A
06504	HNCP020	A	A
06504	HNCP021	A	A
06504	HNCP022	A	A
06504	HNCP023	A	A
06504	ONCP049	A	A
06504	ONCP050	A	A
06504	ONCP051	A	A
06504	ONCP052	A	A
06504	ONCP053	A	A
06504	ONCP054	A	A
06504	ONCP055	N	N
06504	ONCP056	A	A
06504	ONCP057	A	A
06504	ONCP058	N	N
06504	ONCP059	A	A
06504	ONCP060	A	A
06504	ONCP061	A	A
06504	ONCP062	A	A
06504	ONCP063	A	A
06504	ONCP064	A	A
06504	ONCP065	A	A
06504	ONCP066	A	A
06504	ONCP067	A	A
06504	ONCP068	A	A
06504	ONCP069	A	A
06504	ONCP070	A	A
06504	ONCP071	A	A
06504	ONCP126	N	N
07885	DNCP024	C	C
07885	DNCP025	C	C
07885	DNCP026	C	C
07885	DNCP027	C	C
07885	DNCP028	C	C
07885	DNCP029	C	C
07885	DNCP030	C	C
07885	DNCP031	C	C
07885	DNCP032	C	C
07885	DNCP033	C	C
07885	DNCP034	C	C
07885	DNCP035	C	C
07885	DNCP036	C	C
07885	DNCP037	C	C
07885	DNCP038	C	C
07885	DNCP039	C	C
07885	DNCP040	C	C
07885	DNCP041	C	C
07885	DNCP042	C	C
07885	DNCP043	C	C
07885	DNCP044	C	C
07885	DNCP045	C	C
07885	DNCP046	C	C
07885	DNCP047	C	C
07885	ENCP072	C	C
07885	ENCP073	C	C
07885	ENCP074	C	C
07885	ENCP075	C	C
07885	ENCP076	C	C
07885	ENCP077	C	T
07885	ENCP078	C	C
07885	ENCP079	C	C
07885	ENCP080	C	C
07885	ENCP081	C	C
07885	ENCP082	C	C
07885	ENCP083	C	C
07885	ENCP084	C	C
07885	ENCP085	C	C
07885	ENCP086	C	C
07885	ENCP087	C	C
07885	ENCP088	C	C
07885	ENCP089	C	C
07885	ENCP090	C	C
07885	ENCP091	C	C
07885	ENCP092	C	C
07885	ENCP093	C	C
07885	ENCP094	C	C
07885	ENCP118	C	C
07885	ENCP119	C	C
07885	ENCP120	C	C
07885	ENCP121	C	C
07885	ENCP122	C	C
07885	ENCP123	C	C
07885	ENCP124	C	C
07885	ENCP125	C	C
07885	HNCP001	C	C
07885	HNCP002	C	C
07885	HNCP003	C	C
07885	HNCP004	C	C
07885	HNCP005	C	C
07885	HNCP006	C	C
07885	HNCP007	C	C
07885	HNCP008	C	C
07885	HNCP009	C	C
07885	HNCP010	C	C
07885	HNCP011	C	C
07885	HNCP012	C	C
07885	HNCP013	C	C
07885	HNCP014	C	C
07885	HNCP015	C	C
07885	HNCP016	C	C
07885	HNCP017	C	C
07885	HNCP018	C	C
07885	HNCP019	C	C
07885	HNCP020	C	C
07885	HNCP021	C	C
07885	HNCP022	C	C
07885	HNCP023	C	C
07885	ONCP049	C	C
07885	ONCP050	C	C
07885	ONCP051	C	C
07885	ONCP052	C	C
07885	ONCP053	C	C
07885	ONCP054	C	C
07885	ONCP055	C	C
07885	ONCP056	C	C
07885	ONCP057	C	C
07885	ONCP058	C	C
07885	ONCP059	C	C
07885	ONCP060	C	C
07885	ONCP061	C	C
07885	ONCP062	C	C
07885	ONCP063	C	C
07885	ONCP064	C	C
07885	ONCP065	C	C
07885	ONCP066	C	C
07885	ONCP067	C	C
07885	ONCP068	C	C
07885	ONCP069	C	C
07885	ONCP070	C	C
07885	ONCP071	C	C
07885	ONCP126	C	C
07897	DNCP024	C	C
07897	DNCP025	C	C
07897	DNCP026	C	C
07897	DNCP027	C	C
07897	DNCP028	C	C
07897	DNCP029	C	C
07897	DNCP030	C	C
07897	DNCP031	C	C
07897	DNCP032	C	C
07897	DNCP033	C	C
07897	DNCP034	C	C
07897	DNCP035	C	C
07897	DNCP036	C	C
07897	DNCP037	C	C
07897	DNCP038	C	C
07897	DNCP039	C	C
07897	DNCP040	C	C
07897	DNCP041	C	C
07897	DNCP042	C	C
07897	DNCP043	C	C
07897	DNCP044	C	C
07897	DNCP045	C	C
07897	DNCP046	C	C
07897	DNCP047	C	C
07897	ENCP072	C	C
07897	ENCP073	C	C
07897	ENCP074	C	C
07897	ENCP075	C	C
07897	ENCP076	C	C
07897	ENCP077	C	C
07897	ENCP078	C	C
07897	ENCP079	C	C
07897	ENCP080	C	C
07897	ENCP081	C	C
07897	ENCP082	C	C
07897	ENCP083	C	C
07897	ENCP084	C	C
07897	ENCP085	C	C
07897	ENCP086	C	C
07897	ENCP087	C	C
07897	ENCP088	C	C
07897	ENCP089	C	C
07897	ENCP090	C	C
07897	ENCP091	C	C
07897	ENCP092	C	C
07897	ENCP093	C	C
07897	ENCP094	C	C
07897	ENCP118	C	C
07897	ENCP119	C	C
07897	ENCP120	C	C
07897	ENCP121	C	C
07897	ENCP122	C	C
07897	ENCP123	C	C
07897	ENCP124	C	C
07897	ENCP125	C	C
07897	HNCP001	C	T
07897	HNCP002	C	C
07897	HNCP003	C	C
07897	HNCP004	C	C
07897	HNCP005	C	C
07897	HNCP006	C	C
07897	HNCP007	C	C
07897	HNCP008	C	C
07897	HNCP009	C	C
07897	HNCP010	C	C
07897	HNCP011	C	C
07897	HNCP012	C	C
07897	HNCP013	C	C
07897	HNCP014	C	C
07897	HNCP015	C	C
07897	HNCP016	C	C
07897	HNCP017	C	C
07897	HNCP018	C	C
07897	HNCP019	C	C
07897	HNCP020	C	C
07897	HNCP021	C	C
07897	HNCP022	C	C
07897	HNCP023	C	C
07897	ONCP049	C	C
07897	ONCP050	C	C
07897	ONCP051	C	C
07897	ONCP052	C	C
07897	ONCP053	C	C
07897	ONCP054	C	C
07897	ONCP055	C	C
07897	ONCP056	C	C
07897	ONCP057	C	C
07897	ONCP058	C	C
07897	ONCP059	C	C
07897	ONCP060	C	C
07897	ONCP061	C	C
07897	ONCP062	C	C
07897	ONCP063	C	C
07897	ONCP064	C	C
07897	ONCP065	C	C
07897	ONCP066	C	C
07897	ONCP067	C	C
07897	ONCP068	C	C
07897	ONCP069	C	C
07897	ONCP070	C	C
07897	ONCP071	C	C
07897	ONCP126	C	C
12926	DNCP024	T	T
12926	DNCP025	C	C
12926	DNCP026	C	T
12926	DNCP027	C	T
12926	DNCP028	C	C
12926	DNCP029	C	C
12926	DNCP030	C	C
12926	DNCP031	T	T
12926	DNCP032	C	T
12926	DNCP033	C	C
12926	DNCP034	C	T
12926	DNCP035	C	C
12926	DNCP036	C	T
12926	DNCP037	T	T
12926	DNCP038	T	T
12926	DNCP039	C	T
12926	DNCP040	T	T
12926	DNCP041	C	T
12926	DNCP042	C	T
12926	DNCP043	C	T
12926	DNCP044	T	T
12926	DNCP045	T	T
12926	DNCP046	T	T
12926	DNCP047	C	T
12926	ENCP072	C	T
12926	ENCP073	C	T
12926	ENCP074	T	T
12926	ENCP075	C	T
12926	ENCP076	C	C
12926	ENCP077	T	T
12926	ENCP078	T	T
12926	ENCP079	C	C
12926	ENCP080	C	C
12926	ENCP081	C	T
12926	ENCP082	C	C
12926	ENCP083	T	T
12926	ENCP084	T	T
12926	ENCP085	C	C
12926	ENCP086	C	T
12926	ENCP087	C	C
12926	ENCP088	C	C
12926	ENCP089	T	T
12926	ENCP090	C	C
12926	ENCP091	C	T
12926	ENCP092	C	C
12926	ENCP093	C	C
12926	ENCP094	C	T
12926	ENCP118	C	T
12926	ENCP119	C	T
12926	ENCP120	C	C
12926	ENCP121	C	T
12926	ENCP122	C	T
12926	ENCP123	C	T
12926	ENCP124	C	C
12926	ENCP125	C	T
12926	HNCP001	C	C
12926	HNCP002	T	T
12926	HNCP003	C	T
12926	HNCP004	C	T
12926	HNCP005	C	T
12926	HNCP006	C	T
12926	HNCP007	C	C
12926	HNCP008	C	C
12926	HNCP009	C	T
12926	HNCP010	C	T
12926	HNCP011	C	T
12926	HNCP012	C	T
12926	HNCP013	T	T
12926	HNCP014	C	T
12926	HNCP015	C	T
12926	HNCP016	C	T
12926	HNCP017	C	T
12926	HNCP018	C	C
12926	HNCP019	T	T
12926	HNCP020	T	T
12926	HNCP021	C	T
12926	HNCP022	C	T
12926	HNCP023	C	C
12926	ONCP049	C	C
12926	ONCP050	C	T
12926	ONCP051	C	T
12926	ONCP052	T	T
12926	ONCP053	C	C
12926	ONCP054	C	C
12926	ONCP055	T	T
12926	ONCP056	C	T
12926	ONCP057	C	T
12926	ONCP058	C	T
12926	ONCP059	C	C
12926	ONCP060	C	T
12926	ONCP061	T	T
12926	ONCP062	C	T
12926	ONCP063	C	C
12926	ONCP064	C	T
12926	ONCP065	C	C
12926	ONCP066	C	T
12926	ONCP067	C	T
12926	ONCP068	C	C
12926	ONCP069	T	T
12926	ONCP070	C	C
12926	ONCP071	C	T
12926	ONCP126	T	T
13607	DNCP024	N	N
13607	DNCP025	N	N
13607	DNCP026	N	N
13607	DNCP027	G	A
13607	DNCP028	G	A
13607	DNCP029	N	N
13607	DNCP030	N	N
13607	DNCP031	N	N
13607	DNCP032	N	N
13607	DNCP033	N	N
13607	DNCP034	N	N
13607	DNCP035	G	A
13607	DNCP036	G	A
13607	DNCP037	N	N
13607	DNCP038	N	N
13607	DNCP039	N	N
13607	DNCP040	N	N
13607	DNCP041	N	N
13607	DNCP042	N	N
13607	DNCP043	G	G
13607	DNCP044	G	G
13607	DNCP045	N	N
13607	DNCP046	N	N
13607	DNCP047	N	N
13607	ENCP072	N	N
13607	ENCP073	N	N
13607	ENCP074	N	N
13607	ENCP075	N	N
13607	ENCP076	N	N
13607	ENCP077	N	N
13607	ENCP078	N	N
13607	ENCP079	N	N
13607	ENCP080	N	N
13607	ENCP081	N	N
13607	ENCP082	A	A
13607	ENCP083	N	N
13607	ENCP084	G	G
13607	ENCP085	N	N
13607	ENCP086	N	N
13607	ENCP087	N	N
13607	ENCP088	N	N
13607	ENCP089	N	N
13607	ENCP090	N	N
13607	ENCP091	N	N
13607	ENCP092	N	N
13607	ENCP093	N	N
13607	ENCP094	N	N
13607	ENCP118	G	A
13607	ENCP119	N	N
13607	ENCP120	G	G
13607	ENCP121	G	A
13607	ENCP122	G	A
13607	ENCP123	G	A
13607	ENCP124	G	G
13607	ENCP125	G	A
13607	HNCP001	N	N
13607	HNCP002	N	N
13607	HNCP003	G	A
13607	HNCP004	G	G
13607	HNCP005	G	G
13607	HNCP006	G	G
13607	HNCP007	N	N
13607	HNCP008	N	N
13607	HNCP009	G	A
13607	HNCP010	N	N
13607	HNCP011	G	A
13607	HNCP012	G	A
13607	HNCP013	N	N
13607	HNCP014	G	A
13607	HNCP015	N	N
13607	HNCP016	N	N
13607	HNCP017	N	N
13607	HNCP018	G	G
13607	HNCP019	G	G
13607	HNCP020	G	G
13607	HNCP021	N	N
13607	HNCP022	N	N
13607	HNCP023	N	N
13607	ONCP049	N	N
13607	ONCP050	N	N
13607	ONCP051	N	N
13607	ONCP052	N	N
13607	ONCP053	N	N
13607	ONCP054	N	N
13607	ONCP055	N	N
13607	ONCP056	N	N
13607	ONCP057	N	N
13607	ONCP058	N	N
13607	ONCP059	N	N
13607	ONCP060	G	G
13607	ONCP061	N	N
13607	ONCP062	N	N
13607	ONCP063	N	N
13607	ONCP064	N	N
13607	ONCP065	N	N
13607	ONCP066	N	N
13607	ONCP067	N	N
13607	ONCP068	G	G
13607	ONCP069	N	N
13607	ONCP070	N	N
13607	ONCP071	N	N
13607	ONCP126	N	N
14067	DNCP024	G	G
14067	DNCP025	A	G
14067	DNCP026	G	G
14067	DNCP027	G	G
14067	DNCP028	G	G
14067	DNCP029	A	G
14067	DNCP030	G	G
14067	DNCP031	G	G
14067	DNCP032	G	G
14067	DNCP033	G	G
14067	DNCP034	G	G
14067	DNCP035	G	G
14067	DNCP036	G	G
14067	DNCP037	G	G
14067	DNCP038	G	G
14067	DNCP039	A	G
14067	DNCP040	G	G
14067	DNCP041	G	G
14067	DNCP042	G	G
14067	DNCP043	G	G
14067	DNCP044	G	G
14067	DNCP045	G	G
14067	DNCP046	G	G
14067	DNCP047	G	G
14067	ENCP072	A	G
14067	ENCP073	G	G
14067	ENCP074	G	G
14067	ENCP075	G	G
14067	ENCP076	A	A
14067	ENCP077	G	G
14067	ENCP078	G	G
14067	ENCP079	A	A
14067	ENCP080	A	G
14067	ENCP081	G	G
14067	ENCP082	G	G
14067	ENCP083	G	G
14067	ENCP084	G	G
14067	ENCP085	G	G
14067	ENCP086	A	G
14067	ENCP087	A	A
14067	ENCP088	A	A
14067	ENCP089	A	G
14067	ENCP090	A	A
14067	ENCP091	A	G
14067	ENCP092	A	G
14067	ENCP093	A	G
14067	ENCP094	A	G
14067	ENCP118	G	G
14067	ENCP119	G	G
14067	ENCP120	A	A
14067	ENCP121	G	G
14067	ENCP122	G	G
14067	ENCP123	G	G
14067	ENCP124	A	A
14067	ENCP125	G	G
14067	HNCP001	G	G
14067	HNCP002	G	G
14067	HNCP003	G	G
14067	HNCP004	A	G
14067	HNCP005	A	G
14067	HNCP006	A	G
14067	HNCP007	N	N
14067	HNCP008	G	G
14067	HNCP009	N	N
14067	HNCP010	A	G
14067	HNCP011	G	G
14067	HNCP012	G	G
14067	HNCP013	G	G
14067	HNCP014	G	G
14067	HNCP015	A	G
14067	HNCP016	A	G
14067	HNCP017	A	G
14067	HNCP018	A	A
14067	HNCP019	G	G
14067	HNCP020	G	G
14067	HNCP021	G	G
14067	HNCP022	A	G
14067	HNCP023	A	A
14067	ONCP049	A	A
14067	ONCP050	A	G
14067	ONCP051	A	G
14067	ONCP052	G	G
14067	ONCP053	A	G
14067	ONCP054	A	A
14067	ONCP055	N	N
14067	ONCP056	A	G
14067	ONCP057	G	G
14067	ONCP058	A	G
14067	ONCP059	A	G
14067	ONCP060	A	G
14067	ONCP061	G	G
14067	ONCP062	A	G
14067	ONCP063	G	G
14067	ONCP064	A	G
14067	ONCP065	G	G
14067	ONCP066	G	G
14067	ONCP067	G	G
14067	ONCP068	A	G
14067	ONCP069	G	G
14067	ONCP070	N	N
14067	ONCP071	A	G
14067	ONCP126	G	G
14151	DNCP024	T	T
14151	DNCP025	C	T
14151	DNCP026	C	T
14151	DNCP027	C	T
14151	DNCP028	C	T
14151	DNCP029	C	T
14151	DNCP030	C	C
14151	DNCP031	T	T
14151	DNCP032	C	T
14151	DNCP033	C	T
14151	DNCP034	T	T
14151	DNCP035	C	C
14151	DNCP036	C	T
14151	DNCP037	T	T
14151	DNCP038	T	T
14151	DNCP039	T	T
14151	DNCP040	T	T
14151	DNCP041	C	T
14151	DNCP042	C	T
14151	DNCP043	C	T
14151	DNCP044	T	T
14151	DNCP045	T	T
14151	DNCP046	T	T
14151	DNCP047	C	T
14151	ENCP072	T	T
14151	ENCP073	C	T
14151	ENCP074	T	T
14151	ENCP075	C	T
14151	ENCP076	T	T
14151	ENCP077	T	T
14151	ENCP078	T	T
14151	ENCP079	T	T
14151	ENCP080	C	T
14151	ENCP081	C	T
14151	ENCP082	C	C
14151	ENCP083	T	T
14151	ENCP084	T	T
14151	ENCP085	C	C
14151	ENCP086	T	T
14151	ENCP087	T	T
14151	ENCP088	T	T
14151	ENCP089	T	T
14151	ENCP090	T	T
14151	ENCP091	T	T
14151	ENCP092	C	T
14151	ENCP093	C	T
14151	ENCP094	T	T
14151	ENCP118	C	T
14151	ENCP119	C	T
14151	ENCP120	T	T
14151	ENCP121	C	T
14151	ENCP122	C	T
14151	ENCP123	C	T
14151	ENCP124	T	T
14151	ENCP125	C	T
14151	HNCP001	C	T
14151	HNCP002	T	T
14151	HNCP003	C	T
14151	HNCP004	T	T
14151	HNCP005	T	T
14151	HNCP006	T	T
14151	HNCP007	N	N
14151	HNCP008	C	T
14151	HNCP009	N	N
14151	HNCP010	T	T
14151	HNCP011	C	T
14151	HNCP012	C	T
14151	HNCP013	T	T
14151	HNCP014	C	T
14151	HNCP015	T	T
14151	HNCP016	T	T
14151	HNCP017	T	T
14151	HNCP018	T	T
14151	HNCP019	T	T
14151	HNCP020	T	T
14151	HNCP021	C	T
14151	HNCP022	T	T
14151	HNCP023	T	T
14151	ONCP049	T	T
14151	ONCP050	T	T
14151	ONCP051	T	T
14151	ONCP052	T	T
14151	ONCP053	C	T
14151	ONCP054	T	T
14151	ONCP055	N	N
14151	ONCP056	T	T
14151	ONCP057	T	T
14151	ONCP058	T	T
14151	ONCP059	T	T
14151	ONCP060	T	T
14151	ONCP061	T	T
14151	ONCP062	T	T
14151	ONCP063	T	T
14151	ONCP064	T	T
14151	ONCP065	C	T
14151	ONCP066	T	T
14151	ONCP067	T	T
14151	ONCP068	T	T
14151	ONCP069	T	T
14151	ONCP070	N	N
14151	ONCP071	T	T
14151	ONCP126	T	T
45230	DNCP024	A	A
45230	DNCP025	A	A
45230	DNCP026	N	N
45230	DNCP027	A	A
45230	DNCP028	A	A
45230	DNCP029	A	A
45230	DNCP030	N	N
45230	DNCP031	A	A
45230	DNCP032	A	A
45230	DNCP033	A	A
45230	DNCP034	A	A
45230	DNCP035	N	N
45230	DNCP036	A	A
45230	DNCP037	A	A
45230	DNCP038	A	A
45230	DNCP039	A	G
45230	DNCP040	A	A
45230	DNCP041	A	A
45230	DNCP042	A	A
45230	DNCP043	N	N
45230	DNCP044	A	A
45230	DNCP045	A	A
45230	DNCP046	A	A
45230	DNCP047	A	A
45230	ENCP072	A	G
45230	ENCP073	A	A
45230	ENCP074	A	A
45230	ENCP075	A	A
45230	ENCP076	N	N
45230	ENCP077	A	A
45230	ENCP078	A	A
45230	ENCP079	A	G
45230	ENCP080	A	A
45230	ENCP081	A	A
45230	ENCP082	A	A
45230	ENCP083	A	A
45230	ENCP084	A	A
45230	ENCP085	A	A
45230	ENCP086	N	N
45230	ENCP087	N	N
45230	ENCP088	G	G
45230	ENCP089	A	G
45230	ENCP090	G	G
45230	ENCP091	A	G
45230	ENCP092	A	G
45230	ENCP093	A	G
45230	ENCP094	A	G
45230	ENCP118	A	A
45230	ENCP119	N	N
45230	ENCP120	G	G
45230	ENCP121	A	A
45230	ENCP122	A	A
45230	ENCP123	A	A
45230	ENCP124	G	G
45230	ENCP125	A	A
45230	HNCP001	A	A
45230	HNCP002	A	A
45230	HNCP003	A	A
45230	HNCP004	A	G
45230	HNCP005	A	G
45230	HNCP006	N	N
45230	HNCP007	N	N
45230	HNCP008	A	G
45230	HNCP009	A	A
45230	HNCP010	A	G
45230	HNCP011	A	A
45230	HNCP012	A	A
45230	HNCP013	A	A
45230	HNCP014	A	A
45230	HNCP015	N	N
45230	HNCP016	A	G
45230	HNCP017	A	A
45230	HNCP018	G	G
45230	HNCP019	A	A
45230	HNCP020	A	A
45230	HNCP021	A	A
45230	HNCP022	N	N
45230	HNCP023	A	G
45230	ONCP049	G	G
45230	ONCP050	A	G
45230	ONCP051	N	N
45230	ONCP052	N	N
45230	ONCP053	N	N
45230	ONCP054	G	G
45230	ONCP055	A	A
45230	ONCP056	A	G
45230	ONCP057	A	A
45230	ONCP058	A	G
45230	ONCP059	A	G
45230	ONCP060	N	N
45230	ONCP061	N	N
45230	ONCP062	A	A
45230	ONCP063	A	A
45230	ONCP064	A	G
45230	ONCP065	A	A
45230	ONCP066	A	A
45230	ONCP067	A	A
45230	ONCP068	N	N
45230	ONCP069	A	A
45230	ONCP070	A	A
45230	ONCP071	N	N
45230	ONCP126	A	A
45245	DNCP024	G	G
45245	DNCP025	G	T
45245	DNCP026	N	N
45245	DNCP027	G	G
45245	DNCP028	G	G
45245	DNCP029	G	T
45245	DNCP030	N	N
45245	DNCP031	G	G
45245	DNCP032	G	G
45245	DNCP033	G	G
45245	DNCP034	G	G
45245	DNCP035	N	N
45245	DNCP036	G	G
45245	DNCP037	G	G
45245	DNCP038	G	G
45245	DNCP039	G	G
45245	DNCP040	G	G
45245	DNCP041	G	G
45245	DNCP042	G	G
45245	DNCP043	N	N
45245	DNCP044	G	G
45245	DNCP045	G	G
45245	DNCP046	G	G
45245	DNCP047	G	G
45245	ENCP072	G	T
45245	ENCP073	G	G
45245	ENCP074	G	G
45245	ENCP075	G	G
45245	ENCP076	N	N
45245	ENCP077	G	G
45245	ENCP078	G	G
45245	ENCP079	T	T
45245	ENCP080	N	N
45245	ENCP081	G	G
45245	ENCP082	G	G
45245	ENCP083	G	G
45245	ENCP084	G	G
45245	ENCP085	G	G
45245	ENCP086	N	N
45245	ENCP087	N	N
45245	ENCP088	T	T
45245	ENCP089	G	T
45245	ENCP090	T	T
45245	ENCP091	G	T
45245	ENCP092	G	T
45245	ENCP093	G	T
45245	ENCP094	G	T
45245	ENCP118	G	G
45245	ENCP119	N	N
45245	ENCP120	T	T
45245	ENCP121	G	G
45245	ENCP122	G	G
45245	ENCP123	G	G
45245	ENCP124	T	T
45245	ENCP125	G	G
45245	HNCP001	G	G
45245	HNCP002	G	G
45245	HNCP003	G	G
45245	HNCP004	G	T
45245	HNCP005	G	T
45245	HNCP006	N	N
45245	HNCP007	N	N
45245	HNCP008	G	T
45245	HNCP009	G	G
45245	HNCP010	G	T
45245	HNCP011	G	G
45245	HNCP012	G	G
45245	HNCP013	G	G
45245	HNCP014	G	G
45245	HNCP015	N	N
45245	HNCP016	G	T
45245	HNCP017	G	T
45245	HNCP018	T	T
45245	HNCP019	G	G
45245	HNCP020	G	G
45245	HNCP021	G	G
45245	HNCP022	N	N
45245	HNCP023	T	T
45245	ONCP049	T	T
45245	ONCP050	G	T
45245	ONCP051	N	N
45245	ONCP052	N	N
45245	ONCP053	N	N
45245	ONCP054	T	T
45245	ONCP055	G	G
45245	ONCP056	G	G
45245	ONCP057	G	T
45245	ONCP058	G	T
45245	ONCP059	G	T
45245	ONCP060	N	N
45245	ONCP061	N	N
45245	ONCP062	G	T
45245	ONCP063	G	G
45245	ONCP064	G	T
45245	ONCP065	G	G
45245	ONCP066	G	G
45245	ONCP067	G	G
45245	ONCP068	N	N
45245	ONCP069	G	G
45245	ONCP070	G	G
45245	ONCP071	N	N
45245	ONCP126	G	G
52457	DNCP024	G	G
52457	DNCP025	A	A
52457	DNCP026	A	G
52457	DNCP027	A	G
52457	DNCP028	A	G
52457	DNCP029	A	A
52457	DNCP030	A	A
52457	DNCP031	G	G
52457	DNCP032	A	G
52457	DNCP033	A	A
52457	DNCP034	A	G
52457	DNCP035	A	A
52457	DNCP036	A	G
52457	DNCP037	G	G
52457	DNCP038	G	G
52457	DNCP039	A	G
52457	DNCP040	G	G
52457	DNCP041	A	G
52457	DNCP042	A	G
52457	DNCP043	A	G
52457	DNCP044	G	G
52457	DNCP045	G	G
52457	DNCP046	G	G
52457	DNCP047	A	G
52457	ENCP072	A	G
52457	ENCP073	A	G
52457	ENCP074	G	G
52457	ENCP075	A	G
52457	ENCP076	A	A
52457	ENCP077	G	G
52457	ENCP078	G	G
52457	ENCP079	A	A
52457	ENCP080	N	N
52457	ENCP081	A	A
52457	ENCP082	A	A
52457	ENCP083	G	G
52457	ENCP084	G	G
52457	ENCP085	A	A
52457	ENCP086	A	G
52457	ENCP087	A	A
52457	ENCP088	A	A
52457	ENCP089	A	G
52457	ENCP090	A	A
52457	ENCP091	A	G
52457	ENCP092	A	A
52457	ENCP093	A	A
52457	ENCP094	A	G
52457	ENCP118	A	G
52457	ENCP119	N	N
52457	ENCP120	A	A
52457	ENCP121	A	G
52457	ENCP122	A	G
52457	ENCP123	A	G
52457	ENCP124	A	A
52457	ENCP125	A	G
52457	HNCP001	A	A
52457	HNCP002	G	G
52457	HNCP003	A	G
52457	HNCP004	A	G
52457	HNCP005	A	G
52457	HNCP006	A	G
52457	HNCP007	A	A
52457	HNCP008	A	A
52457	HNCP009	A	G
52457	HNCP010	A	G
52457	HNCP011	A	G
52457	HNCP012	A	G
52457	HNCP013	G	G
52457	HNCP014	A	G
52457	HNCP015	A	G
52457	HNCP016	A	G
52457	HNCP017	A	G
52457	HNCP018	A	A
52457	HNCP019	G	G
52457	HNCP020	G	G
52457	HNCP021	A	G
52457	HNCP022	A	G
52457	HNCP023	A	A
52457	ONCP049	A	A
52457	ONCP050	A	G
52457	ONCP051	A	G
52457	ONCP052	G	G
52457	ONCP053	A	A
52457	ONCP054	A	A
52457	ONCP055	G	G
52457	ONCP056	A	G
52457	ONCP057	A	G
52457	ONCP058	A	G
52457	ONCP059	A	A
52457	ONCP060	A	G
52457	ONCP061	G	G
52457	ONCP062	A	G
52457	ONCP063	A	A
52457	ONCP064	A	G
52457	ONCP065	A	A
52457	ONCP066	A	G
52457	ONCP067	A	G
52457	ONCP068	N	N
52457	ONCP069	G	G
52457	ONCP070	A	A
52457	ONCP071	A	G
52457	ONCP126	G	G
55707	DNCP024	C	C
55707	DNCP025	C	C
55707	DNCP026	C	C
55707	DNCP027	C	C
55707	DNCP028	C	C
55707	DNCP029	C	C
55707	DNCP030	C	C
55707	DNCP031	C	C
55707	DNCP032	C	C
55707	DNCP033	C	C
55707	DNCP034	C	C
55707	DNCP035	C	C
55707	DNCP036	C	C
55707	DNCP037	C	C
55707	DNCP038	C	C
55707	DNCP039	C	C
55707	DNCP040	C	C
55707	DNCP041	C	C
55707	DNCP042	C	C
55707	DNCP043	A	C
55707	DNCP044	C	C
55707	DNCP045	C	C
55707	DNCP046	C	C
55707	DNCP047	C	C
55707	ENCP072	C	C
55707	ENCP073	C	C
55707	ENCP074	C	C
55707	ENCP075	C	C
55707	ENCP076	C	C
55707	ENCP077	C	C
55707	ENCP078	C	C
55707	ENCP079	C	C
55707	ENCP080	C	C
55707	ENCP081	C	C
55707	ENCP082	C	C
55707	ENCP083	C	C
55707	ENCP084	C	C
55707	ENCP085	C	C
55707	ENCP086	C	C
55707	ENCP087	C	C
55707	ENCP088	C	C
55707	ENCP089	C	C
55707	ENCP090	C	C
55707	ENCP091	C	C
55707	ENCP092	C	C
55707	ENCP093	C	C
55707	ENCP094	C	C
55707	ENCP118	C	C
55707	ENCP119	C	C
55707	ENCP120	C	C
55707	ENCP121	C	C
55707	ENCP122	C	C
55707	ENCP123	C	C
55707	ENCP124	C	C
55707	ENCP125	C	C
55707	HNCP001	C	C
55707	HNCP002	C	C
55707	HNCP003	C	C
55707	HNCP004	C	C
55707	HNCP005	C	C
55707	HNCP006	C	C
55707	HNCP007	C	C
55707	HNCP008	C	C
55707	HNCP009	C	C
55707	HNCP010	C	C
55707	HNCP011	C	C
55707	HNCP012	C	C
55707	HNCP013	C	C
55707	HNCP014	C	C
55707	HNCP015	C	C
55707	HNCP016	C	C
55707	HNCP017	C	C
55707	HNCP018	C	C
55707	HNCP019	C	C
55707	HNCP020	C	C
55707	HNCP021	C	C
55707	HNCP022	C	C
55707	HNCP023	C	C
55707	ONCP049	C	C
55707	ONCP050	C	C
55707	ONCP051	C	C
55707	ONCP052	C	C
55707	ONCP053	C	C
55707	ONCP054	C	C
55707	ONCP055	C	C
55707	ONCP056	C	C
55707	ONCP057	C	C
55707	ONCP058	C	C
55707	ONCP059	C	C
55707	ONCP060	C	C
55707	ONCP061	C	C
55707	ONCP062	C	C
55707	ONCP063	C	C
55707	ONCP064	C	C
55707	ONCP065	C	C
55707	ONCP066	C	C
55707	ONCP067	C	C
55707	ONCP068	C	C
55707	ONCP069	C	C
55707	ONCP070	C	C
55707	ONCP071	C	C
55707	ONCP126	C	C
57698	DNCP024	T	T
57698	DNCP025	C	T
57698	DNCP026	T	T
57698	DNCP027	T	T
57698	DNCP028	T	T
57698	DNCP029	C	T
57698	DNCP030	T	T
57698	DNCP031	T	T
57698	DNCP032	T	T
57698	DNCP033	T	T
57698	DNCP034	T	T
57698	DNCP035	T	T
57698	DNCP036	T	T
57698	DNCP037	T	T
57698	DNCP038	T	T
57698	DNCP039	C	T
57698	DNCP040	T	T
57698	DNCP041	T	T
57698	DNCP042	T	T
57698	DNCP043	T	T
57698	DNCP044	T	T
57698	DNCP045	T	T
57698	DNCP046	T	T
57698	DNCP047	T	T
57698	ENCP072	C	T
57698	ENCP073	T	T
57698	ENCP074	T	T
57698	ENCP075	T	T
57698	ENCP076	T	T
57698	ENCP077	T	T
57698	ENCP078	T	T
57698	ENCP079	C	C
57698	ENCP080	C	T
57698	ENCP081	T	T
57698	ENCP082	T	T
57698	ENCP083	T	T
57698	ENCP084	T	T
57698	ENCP085	T	T
57698	ENCP086	C	T
57698	ENCP087	C	C
57698	ENCP088	C	C
57698	ENCP089	C	T
57698	ENCP090	N	N
57698	ENCP091	T	T
57698	ENCP092	C	T
57698	ENCP093	C	T
57698	ENCP094	C	T
57698	ENCP118	T	T
57698	ENCP119	T	T
57698	ENCP120	C	C
57698	ENCP121	T	T
57698	ENCP122	T	T
57698	ENCP123	N	N
57698	ENCP124	C	C
57698	ENCP125	T	T
57698	HNCP001	T	T
57698	HNCP002	T	T
57698	HNCP003	T	T
57698	HNCP004	C	T
57698	HNCP005	C	T
57698	HNCP006	C	T
57698	HNCP007	C	C
57698	HNCP008	C	T
57698	HNCP009	T	T
57698	HNCP010	C	T
57698	HNCP011	T	T
57698	HNCP012	T	T
57698	HNCP013	T	T
57698	HNCP014	T	T
57698	HNCP015	C	T
57698	HNCP016	C	T
57698	HNCP017	C	T
57698	HNCP018	C	C
57698	HNCP019	T	T
57698	HNCP020	T	T
57698	HNCP021	T	T
57698	HNCP022	C	T
57698	HNCP023	C	C
57698	ONCP049	N	N
57698	ONCP050	C	T
57698	ONCP051	C	T
57698	ONCP052	T	T
57698	ONCP053	C	T
57698	ONCP054	C	C
57698	ONCP055	T	T
57698	ONCP056	T	T
57698	ONCP057	T	T
57698	ONCP058	C	T
57698	ONCP059	C	T
57698	ONCP060	C	T
57698	ONCP061	T	T
57698	ONCP062	T	T
57698	ONCP063	T	T
57698	ONCP064	C	T
57698	ONCP065	T	T
57698	ONCP066	T	T
57698	ONCP067	T	T
57698	ONCP068	C	T
57698	ONCP069	T	T
57698	ONCP070	T	T
57698	ONCP071	C	T
57698	ONCP126	T	T
57937	DNCP024	G	G
57937	DNCP025	A	G
57937	DNCP026	G	G
57937	DNCP027	G	G
57937	DNCP028	G	G
57937	DNCP029	A	G
57937	DNCP030	G	G
57937	DNCP031	G	G
57937	DNCP032	G	G
57937	DNCP033	G	G
57937	DNCP034	G	G
57937	DNCP035	G	G
57937	DNCP036	G	G
57937	DNCP037	G	G
57937	DNCP038	G	G
57937	DNCP039	A	G
57937	DNCP040	G	G
57937	DNCP041	G	G
57937	DNCP042	G	G
57937	DNCP043	G	G
57937	DNCP044	G	G
57937	DNCP045	G	G
57937	DNCP046	G	G
57937	DNCP047	G	G
57937	ENCP072	A	G
57937	ENCP073	G	G
57937	ENCP074	G	G
57937	ENCP075	G	G
57937	ENCP076	G	G
57937	ENCP077	G	G
57937	ENCP078	G	G
57937	ENCP079	A	A
57937	ENCP080	A	G
57937	ENCP081	G	G
57937	ENCP082	G	G
57937	ENCP083	G	G
57937	ENCP084	G	G
57937	ENCP085	G	G
57937	ENCP086	A	G
57937	ENCP087	A	A
57937	ENCP088	A	A
57937	ENCP089	A	G
57937	ENCP090	G	G
57937	ENCP091	A	G
57937	ENCP092	A	G
57937	ENCP093	A	G
57937	ENCP094	A	G
57937	ENCP118	G	G
57937	ENCP119	G	G
57937	ENCP120	A	A
57937	ENCP121	G	G
57937	ENCP122	G	G
57937	ENCP123	N	N
57937	ENCP124	A	A
57937	ENCP125	G	G
57937	HNCP001	G	G
57937	HNCP002	G	G
57937	HNCP003	G	G
57937	HNCP004	A	G
57937	HNCP005	A	G
57937	HNCP006	A	G
57937	HNCP007	A	A
57937	HNCP008	A	G
57937	HNCP009	G	G
57937	HNCP010	A	G
57937	HNCP011	G	G
57937	HNCP012	G	G
57937	HNCP013	G	G
57937	HNCP014	G	G
57937	HNCP015	A	G
57937	HNCP016	A	G
57937	HNCP017	A	G
57937	HNCP018	A	A
57937	HNCP019	G	G
57937	HNCP020	G	G
57937	HNCP021	G	G
57937	HNCP022	A	G
57937	HNCP023	A	A
57937	ONCP049	A	G
57937	ONCP050	A	G
57937	ONCP051	A	G
57937	ONCP052	G	G
57937	ONCP053	A	G
57937	ONCP054	A	A
57937	ONCP055	G	G
57937	ONCP056	A	G
57937	ONCP057	G	G
57937	ONCP058	A	G
57937	ONCP059	A	G
57937	ONCP060	A	G
57937	ONCP061	G	G
57937	ONCP062	A	G
57937	ONCP063	G	G
57937	ONCP064	A	G
57937	ONCP065	G	G
57937	ONCP066	G	G
57937	ONCP067	G	G
57937	ONCP068	A	G
57937	ONCP069	G	G
57937	ONCP070	G	G
57937	ONCP071	A	G
57937	ONCP126	G	G
58377	DNCP024	T	T
58377	DNCP025	C	C
58377	DNCP026	C	T
58377	DNCP027	C	T
58377	DNCP028	C	T
58377	DNCP029	C	C
58377	DNCP030	C	C
58377	DNCP031	T	T
58377	DNCP032	C	T
58377	DNCP033	C	C
58377	DNCP034	C	T
58377	DNCP035	C	C
58377	DNCP036	C	T
58377	DNCP037	T	T
58377	DNCP038	T	T
58377	DNCP039	C	T
58377	DNCP040	T	T
58377	DNCP041	C	T
58377	DNCP042	C	T
58377	DNCP043	C	T
58377	DNCP044	T	T
58377	DNCP045	T	T
58377	DNCP046	T	T
58377	DNCP047	C	T
58377	ENCP072	C	T
58377	ENCP073	C	T
58377	ENCP074	T	T
58377	ENCP075	C	T
58377	ENCP076	C	C
58377	ENCP077	T	T
58377	ENCP078	T	T
58377	ENCP079	C	C
58377	ENCP080	C	C
58377	ENCP081	C	T
58377	ENCP082	C	C
58377	ENCP083	N	N
58377	ENCP084	T	T
58377	ENCP085	C	C
58377	ENCP086	C	C
58377	ENCP087	C	C
58377	ENCP088	C	C
58377	ENCP089	C	T
58377	ENCP090	C	C
58377	ENCP091	C	T
58377	ENCP092	C	C
58377	ENCP093	C	C
58377	ENCP094	C	T
58377	ENCP118	C	T
58377	ENCP119	C	T
58377	ENCP120	C	C
58377	ENCP121	C	T
58377	ENCP122	C	T
58377	ENCP123	C	T
58377	ENCP124	C	C
58377	ENCP125	C	T
58377	HNCP001	C	C
58377	HNCP002	T	T
58377	HNCP003	C	T
58377	HNCP004	C	T
58377	HNCP005	C	T
58377	HNCP006	C	T
58377	HNCP007	C	C
58377	HNCP008	C	C
58377	HNCP009	C	T
58377	HNCP010	C	T
58377	HNCP011	C	T
58377	HNCP012	C	T
58377	HNCP013	T	T
58377	HNCP014	C	T
58377	HNCP015	C	T
58377	HNCP016	C	T
58377	HNCP017	C	T
58377	HNCP018	C	C
58377	HNCP019	T	T
58377	HNCP020	T	T
58377	HNCP021	C	T
58377	HNCP022	C	T
58377	HNCP023	C	C
58377	ONCP049	C	C
58377	ONCP050	C	T
58377	ONCP051	C	T
58377	ONCP052	N	N
58377	ONCP053	C	C
58377	ONCP054	C	C
58377	ONCP055	T	T
58377	ONCP056	C	T
58377	ONCP057	C	T
58377	ONCP058	C	T
58377	ONCP059	C	C
58377	ONCP060	C	T
58377	ONCP061	T	T
58377	ONCP062	C	T
58377	ONCP063	C	C
58377	ONCP064	C	T
58377	ONCP065	C	C
58377	ONCP066	C	T
58377	ONCP067	C	T
58377	ONCP068	C	C
58377	ONCP069	T	T
58377	ONCP070	C	C
58377	ONCP071	C	T
58377	ONCP126	T	T
58499	DNCP024	T	T
58499	DNCP025	T	T
58499	DNCP026	T	T
58499	DNCP027	T	T
58499	DNCP028	T	T
58499	DNCP029	T	T
58499	DNCP030	T	T
58499	DNCP031	T	T
58499	DNCP032	T	T
58499	DNCP033	T	T
58499	DNCP034	T	T
58499	DNCP035	T	T
58499	DNCP036	T	T
58499	DNCP037	T	T
58499	DNCP038	T	T
58499	DNCP039	T	T
58499	DNCP040	T	T
58499	DNCP041	T	T
58499	DNCP042	T	T
58499	DNCP043	T	T
58499	DNCP044	T	T
58499	DNCP045	T	T
58499	DNCP046	T	T
58499	DNCP047	T	T
58499	ENCP072	T	T
58499	ENCP073	T	T
58499	ENCP074	T	T
58499	ENCP075	T	T
58499	ENCP076	T	T
58499	ENCP077	T	T
58499	ENCP078	T	T
58499	ENCP079	G	T
58499	ENCP080	G	T
58499	ENCP081	T	T
58499	ENCP082	T	T
58499	ENCP083	T	T
58499	ENCP084	T	T
58499	ENCP085	T	T
58499	ENCP086	T	T
58499	ENCP087	G	T
58499	ENCP088	T	T
58499	ENCP089	T	T
58499	ENCP090	T	T
58499	ENCP091	T	T
58499	ENCP092	T	T
58499	ENCP093	T	T
58499	ENCP094	T	T
58499	ENCP118	T	T
58499	ENCP119	T	T
58499	ENCP120	T	T
58499	ENCP121	T	T
58499	ENCP122	T	T
58499	ENCP123	T	T
58499	ENCP124	T	T
58499	ENCP125	T	T
58499	HNCP001	T	T
58499	HNCP002	T	T
58499	HNCP003	T	T
58499	HNCP004	T	T
58499	HNCP005	T	T
58499	HNCP006	T	T
58499	HNCP007	T	T
58499	HNCP008	T	T
58499	HNCP009	T	T
58499	HNCP010	T	T
58499	HNCP011	T	T
58499	HNCP012	T	T
58499	HNCP013	T	T
58499	HNCP014	T	T
58499	HNCP015	T	T
58499	HNCP016	T	T
58499	HNCP017	G	T
58499	HNCP018	T	T
58499	HNCP019	T	T
58499	HNCP020	T	T
58499	HNCP021	T	T
58499	HNCP022	T	T
58499	HNCP023	G	T
58499	ONCP049	T	T
58499	ONCP050	T	T
58499	ONCP051	T	T
58499	ONCP052	T	T
58499	ONCP053	G	G
58499	ONCP054	T	T
58499	ONCP055	T	T
58499	ONCP056	T	T
58499	ONCP057	T	T
58499	ONCP058	T	T
58499	ONCP059	T	T
58499	ONCP060	T	T
58499	ONCP061	T	T
58499	ONCP062	G	T
58499	ONCP063	T	T
58499	ONCP064	T	T
58499	ONCP065	T	T
58499	ONCP066	T	T
58499	ONCP067	T	T
58499	ONCP068	G	T
58499	ONCP069	T	T
58499	ONCP070	T	T
58499	ONCP071	G	T
58499	ONCP126	T	T
58570	DNCP024	T	T
58570	DNCP025	C	C
58570	DNCP026	C	T
58570	DNCP027	C	T
58570	DNCP028	C	T
58570	DNCP029	C	C
58570	DNCP030	C	C
58570	DNCP031	T	T
58570	DNCP032	C	T
58570	DNCP033	C	C
58570	DNCP034	C	T
58570	DNCP035	C	C
58570	DNCP036	C	T
58570	DNCP037	T	T
58570	DNCP038	T	T
58570	DNCP039	N	N
58570	DNCP040	T	T
58570	DNCP041	C	T
58570	DNCP042	C	T
58570	DNCP043	C	T
58570	DNCP044	T	T
58570	DNCP045	T	T
58570	DNCP046	T	T
58570	DNCP047	C	T
58570	ENCP072	C	T
58570	ENCP073	C	T
58570	ENCP074	T	T
58570	ENCP075	C	T
58570	ENCP076	C	C
58570	ENCP077	T	T
58570	ENCP078	T	T
58570	ENCP079	C	C
58570	ENCP080	C	C
58570	ENCP081	C	T
58570	ENCP082	C	C
58570	ENCP083	T	T
58570	ENCP084	T	T
58570	ENCP085	C	C
58570	ENCP086	C	T
58570	ENCP087	C	C
58570	ENCP088	C	C
58570	ENCP089	C	T
58570	ENCP090	C	C
58570	ENCP091	C	T
58570	ENCP092	C	C
58570	ENCP093	C	C
58570	ENCP094	C	T
58570	ENCP118	C	T
58570	ENCP119	C	T
58570	ENCP120	C	C
58570	ENCP121	C	T
58570	ENCP122	C	T
58570	ENCP123	C	T
58570	ENCP124	C	C
58570	ENCP125	C	T
58570	HNCP001	C	C
58570	HNCP002	C	C
58570	HNCP003	C	T
58570	HNCP004	C	T
58570	HNCP005	C	T
58570	HNCP006	C	T
58570	HNCP007	C	C
[truncated: 448 more rows]
