# Supplementary material for: Polymorphism analysis of six selenoprotein genes: support for a selective sweep at the glutathione peroxidase 1 locus (3p21) in Asian populations
Source: BMC Genet. 2006 Dec 11;7:56. doi: 10.1186/1471-2156-7-56 (PMC1769511; doi:10.1186/1471-2156-7-56)
Supplement: Additional File 20 — TXNRD1 Prettybase File. This file is in prettybase format and provides SNP location in the reference sequence, SNP500 sample ID number, and genotype calls for each identified SNP at the TXNRD1 locus. [file 1471-2156-7-56-S20.txt]

00099	DNCP024	C	T
00099	DNCP025	T	T
00099	DNCP026	T	T
00099	DNCP027	T	T
00099	DNCP028	T	T
00099	DNCP029	T	T
00099	DNCP030	T	T
00099	DNCP031	T	T
00099	DNCP032	T	T
00099	DNCP033	T	T
00099	DNCP034	T	T
00099	DNCP035	T	T
00099	DNCP036	T	T
00099	DNCP037	T	T
00099	DNCP038	T	T
00099	DNCP039	T	T
00099	DNCP040	C	T
00099	DNCP041	T	T
00099	DNCP042	T	T
00099	DNCP043	T	T
00099	DNCP044	T	T
00099	DNCP045	T	T
00099	DNCP046	T	T
00099	DNCP047	T	T
00099	ENCP072	T	T
00099	ENCP073	T	T
00099	ENCP074	T	T
00099	ENCP075	T	T
00099	ENCP076	T	T
00099	ENCP077	T	T
00099	ENCP078	T	T
00099	ENCP079	T	T
00099	ENCP080	T	T
00099	ENCP081	T	T
00099	ENCP082	T	T
00099	ENCP083	T	T
00099	ENCP084	T	T
00099	ENCP085	T	T
00099	ENCP086	T	T
00099	ENCP087	T	T
00099	ENCP088	T	T
00099	ENCP089	T	T
00099	ENCP090	T	T
00099	ENCP091	T	T
00099	ENCP092	T	T
00099	ENCP093	C	T
00099	ENCP094	C	T
00099	ENCP118	T	T
00099	ENCP119	T	T
00099	ENCP120	T	T
00099	ENCP121	T	T
00099	ENCP122	T	T
00099	ENCP123	T	T
00099	ENCP124	T	T
00099	ENCP125	T	T
00099	HNCP001	C	T
00099	HNCP002	T	T
00099	HNCP003	T	T
00099	HNCP004	T	T
00099	HNCP005	T	T
00099	HNCP006	T	T
00099	HNCP007	T	T
00099	HNCP008	T	T
00099	HNCP009	T	T
00099	HNCP010	T	T
00099	HNCP011	T	T
00099	HNCP012	T	T
00099	HNCP013	T	T
00099	HNCP014	T	T
00099	HNCP015	T	T
00099	HNCP016	T	T
00099	HNCP017	T	T
00099	HNCP018	C	T
00099	HNCP019	T	T
00099	HNCP020	T	T
00099	HNCP021	T	T
00099	HNCP022	T	T
00099	HNCP023	T	T
00099	ONCP049	T	T
00099	ONCP050	T	T
00099	ONCP051	T	T
00099	ONCP052	T	T
00099	ONCP053	T	T
00099	ONCP054	T	T
00099	ONCP055	T	T
00099	ONCP056	T	T
00099	ONCP057	T	T
00099	ONCP058	T	T
00099	ONCP059	T	T
00099	ONCP060	T	T
00099	ONCP061	T	T
00099	ONCP062	T	T
00099	ONCP063	T	T
00099	ONCP064	T	T
00099	ONCP065	T	T
00099	ONCP066	T	T
00099	ONCP067	T	T
00099	ONCP068	T	T
00099	ONCP069	T	T
00099	ONCP070	T	T
00099	ONCP071	N	N
00099	ONCP126	T	T
00104	DNCP024	G	G
00104	DNCP025	G	G
00104	DNCP026	G	G
00104	DNCP027	G	G
00104	DNCP028	G	G
00104	DNCP029	G	G
00104	DNCP030	G	G
00104	DNCP031	G	G
00104	DNCP032	G	G
00104	DNCP033	G	G
00104	DNCP034	G	G
00104	DNCP035	G	G
00104	DNCP036	G	G
00104	DNCP037	G	G
00104	DNCP038	G	T
00104	DNCP039	G	G
00104	DNCP040	G	G
00104	DNCP041	G	G
00104	DNCP042	G	G
00104	DNCP043	G	G
00104	DNCP044	G	G
00104	DNCP045	G	G
00104	DNCP046	G	G
00104	DNCP047	G	T
00104	ENCP072	G	G
00104	ENCP073	G	T
00104	ENCP074	G	T
00104	ENCP075	G	T
00104	ENCP076	G	G
00104	ENCP077	G	T
00104	ENCP078	G	T
00104	ENCP079	T	T
00104	ENCP080	G	G
00104	ENCP081	G	G
00104	ENCP082	G	G
00104	ENCP083	G	T
00104	ENCP084	G	T
00104	ENCP085	G	G
00104	ENCP086	G	T
00104	ENCP087	G	T
00104	ENCP088	T	T
00104	ENCP089	G	G
00104	ENCP090	G	G
00104	ENCP091	G	G
00104	ENCP092	G	G
00104	ENCP093	G	G
00104	ENCP094	G	G
00104	ENCP118	G	G
00104	ENCP119	G	G
00104	ENCP120	G	G
00104	ENCP121	G	G
00104	ENCP122	G	G
00104	ENCP123	G	G
00104	ENCP124	G	G
00104	ENCP125	G	G
00104	HNCP001	G	G
00104	HNCP002	G	G
00104	HNCP003	G	G
00104	HNCP004	G	G
00104	HNCP005	G	G
00104	HNCP006	G	T
00104	HNCP007	G	G
00104	HNCP008	G	G
00104	HNCP009	G	T
00104	HNCP010	G	G
00104	HNCP011	T	T
00104	HNCP012	G	G
00104	HNCP013	G	G
00104	HNCP014	G	T
00104	HNCP015	G	T
00104	HNCP016	G	G
00104	HNCP017	G	G
00104	HNCP018	G	G
00104	HNCP019	G	G
00104	HNCP020	G	G
00104	HNCP021	G	G
00104	HNCP022	G	G
00104	HNCP023	G	G
00104	ONCP049	G	G
00104	ONCP050	G	G
00104	ONCP051	G	G
00104	ONCP052	G	G
00104	ONCP053	G	T
00104	ONCP054	G	G
00104	ONCP055	G	G
00104	ONCP056	G	G
00104	ONCP057	G	G
00104	ONCP058	G	G
00104	ONCP059	G	G
00104	ONCP060	G	G
00104	ONCP061	G	G
00104	ONCP062	G	G
00104	ONCP063	G	G
00104	ONCP064	G	G
00104	ONCP065	G	T
00104	ONCP066	G	G
00104	ONCP067	G	G
00104	ONCP068	G	G
00104	ONCP069	G	G
00104	ONCP070	G	G
00104	ONCP071	N	N
00104	ONCP126	G	G
00784	DNCP024	A	A
00784	DNCP025	A	A
00784	DNCP026	N	N
00784	DNCP027	A	A
00784	DNCP028	A	A
00784	DNCP029	A	A
00784	DNCP030	A	A
00784	DNCP031	A	A
00784	DNCP032	A	A
00784	DNCP033	A	A
00784	DNCP034	A	A
00784	DNCP035	A	A
00784	DNCP036	A	A
00784	DNCP037	A	A
00784	DNCP038	A	A
00784	DNCP039	A	A
00784	DNCP040	A	A
00784	DNCP041	A	A
00784	DNCP042	A	A
00784	DNCP043	A	G
00784	DNCP044	A	A
00784	DNCP045	A	A
00784	DNCP046	A	A
00784	DNCP047	A	A
00784	ENCP072	A	A
00784	ENCP073	A	A
00784	ENCP074	A	A
00784	ENCP075	A	A
00784	ENCP076	A	A
00784	ENCP077	A	A
00784	ENCP078	A	A
00784	ENCP079	A	A
00784	ENCP080	A	A
00784	ENCP081	A	A
00784	ENCP082	A	A
00784	ENCP083	A	A
00784	ENCP084	A	A
00784	ENCP085	A	A
00784	ENCP086	A	A
00784	ENCP087	A	A
00784	ENCP088	A	A
00784	ENCP089	A	A
00784	ENCP090	A	A
00784	ENCP091	A	A
00784	ENCP092	A	A
00784	ENCP093	A	A
00784	ENCP094	A	A
00784	ENCP118	A	A
00784	ENCP119	A	A
00784	ENCP120	A	A
00784	ENCP121	A	A
00784	ENCP122	N	N
00784	ENCP123	A	A
00784	ENCP124	A	A
00784	ENCP125	A	A
00784	HNCP001	A	A
00784	HNCP002	A	A
00784	HNCP003	A	G
00784	HNCP004	A	A
00784	HNCP005	A	A
00784	HNCP006	A	A
00784	HNCP007	A	A
00784	HNCP008	A	G
00784	HNCP009	A	A
00784	HNCP010	A	G
00784	HNCP011	A	A
00784	HNCP012	A	A
00784	HNCP013	A	A
00784	HNCP014	A	A
00784	HNCP015	A	A
00784	HNCP016	A	A
00784	HNCP017	A	A
00784	HNCP018	A	A
00784	HNCP019	A	A
00784	HNCP020	A	A
00784	HNCP021	A	A
00784	HNCP022	A	A
00784	HNCP023	A	A
00784	ONCP049	A	A
00784	ONCP050	A	A
00784	ONCP051	A	A
00784	ONCP052	A	A
00784	ONCP053	A	A
00784	ONCP054	A	A
00784	ONCP055	N	N
00784	ONCP056	A	A
00784	ONCP057	A	A
00784	ONCP058	A	A
00784	ONCP059	A	A
00784	ONCP060	A	A
00784	ONCP061	A	A
00784	ONCP062	A	A
00784	ONCP063	A	A
00784	ONCP064	A	A
00784	ONCP065	A	A
00784	ONCP066	A	A
00784	ONCP067	A	A
00784	ONCP068	A	A
00784	ONCP069	A	A
00784	ONCP070	A	A
00784	ONCP071	A	A
00784	ONCP126	A	A
00825	DNCP024	T	T
00825	DNCP025	T	T
00825	DNCP026	T	T
00825	DNCP027	T	T
00825	DNCP028	T	T
00825	DNCP029	T	T
00825	DNCP030	T	T
00825	DNCP031	T	T
00825	DNCP032	T	T
00825	DNCP033	T	T
00825	DNCP034	T	T
00825	DNCP035	T	T
00825	DNCP036	T	T
00825	DNCP037	T	T
00825	DNCP038	T	T
00825	DNCP039	T	T
00825	DNCP040	T	T
00825	DNCP041	T	T
00825	DNCP042	T	T
00825	DNCP043	T	T
00825	DNCP044	T	T
00825	DNCP045	T	T
00825	DNCP046	T	T
00825	DNCP047	T	T
00825	ENCP072	T	T
00825	ENCP073	T	T
00825	ENCP074	T	T
00825	ENCP075	T	T
00825	ENCP076	T	T
00825	ENCP077	T	T
00825	ENCP078	T	T
00825	ENCP079	T	T
00825	ENCP080	T	T
00825	ENCP081	T	T
00825	ENCP082	T	T
00825	ENCP083	T	T
00825	ENCP084	T	T
00825	ENCP085	T	T
00825	ENCP086	T	T
00825	ENCP087	T	T
00825	ENCP088	T	T
00825	ENCP089	T	T
00825	ENCP090	T	T
00825	ENCP091	T	T
00825	ENCP092	T	T
00825	ENCP093	T	T
00825	ENCP094	T	T
00825	ENCP118	T	T
00825	ENCP119	T	T
00825	ENCP120	T	T
00825	ENCP121	T	T
00825	ENCP122	T	T
00825	ENCP123	T	T
00825	ENCP124	T	T
00825	ENCP125	T	T
00825	HNCP001	T	T
00825	HNCP002	T	T
00825	HNCP003	T	T
00825	HNCP004	T	T
00825	HNCP005	T	T
00825	HNCP006	T	T
00825	HNCP007	T	T
00825	HNCP008	T	T
00825	HNCP009	T	T
00825	HNCP010	T	T
00825	HNCP011	T	T
00825	HNCP012	T	T
00825	HNCP013	T	T
00825	HNCP014	T	T
00825	HNCP015	T	T
00825	HNCP016	T	T
00825	HNCP017	T	T
00825	HNCP018	T	T
00825	HNCP019	T	T
00825	HNCP020	C	T
00825	HNCP021	T	T
00825	HNCP022	T	T
00825	HNCP023	T	T
00825	ONCP049	T	T
00825	ONCP050	T	T
00825	ONCP051	T	T
00825	ONCP052	T	T
00825	ONCP053	T	T
00825	ONCP054	T	T
00825	ONCP055	N	N
00825	ONCP056	T	T
00825	ONCP057	T	T
00825	ONCP058	T	T
00825	ONCP059	T	T
00825	ONCP060	T	T
00825	ONCP061	T	T
00825	ONCP062	T	T
00825	ONCP063	T	T
00825	ONCP064	T	T
00825	ONCP065	T	T
00825	ONCP066	T	T
00825	ONCP067	T	T
00825	ONCP068	T	T
00825	ONCP069	T	T
00825	ONCP070	T	T
00825	ONCP071	T	T
00825	ONCP126	T	T
02273	DNCP024	C	C
02273	DNCP025	C	C
02273	DNCP026	C	C
02273	DNCP027	C	C
02273	DNCP028	C	C
02273	DNCP029	C	C
02273	DNCP030	C	C
02273	DNCP031	C	C
02273	DNCP032	C	C
02273	DNCP033	A	A
02273	DNCP034	C	C
02273	DNCP035	A	C
02273	DNCP036	A	C
02273	DNCP037	A	A
02273	DNCP038	C	C
02273	DNCP039	C	C
02273	DNCP040	C	C
02273	DNCP041	C	C
02273	DNCP042	C	C
02273	DNCP043	C	C
02273	DNCP044	C	C
02273	DNCP045	C	C
02273	DNCP046	C	C
02273	DNCP047	C	C
02273	ENCP072	C	C
02273	ENCP073	C	C
02273	ENCP074	C	C
02273	ENCP075	C	C
02273	ENCP076	C	C
02273	ENCP077	C	C
02273	ENCP078	C	C
02273	ENCP079	C	C
02273	ENCP080	C	C
02273	ENCP081	C	C
02273	ENCP082	C	C
02273	ENCP083	C	C
02273	ENCP084	C	C
02273	ENCP085	C	C
02273	ENCP086	C	C
02273	ENCP087	C	C
02273	ENCP088	N	N
02273	ENCP089	C	C
02273	ENCP090	C	C
02273	ENCP091	C	C
02273	ENCP092	C	C
02273	ENCP093	N	N
02273	ENCP094	C	C
02273	ENCP118	C	C
02273	ENCP119	C	C
02273	ENCP120	C	C
02273	ENCP121	C	C
02273	ENCP122	C	C
02273	ENCP123	C	C
02273	ENCP124	C	C
02273	ENCP125	C	C
02273	HNCP001	N	N
02273	HNCP002	N	N
02273	HNCP003	N	N
02273	HNCP004	N	N
02273	HNCP005	N	N
02273	HNCP006	C	C
02273	HNCP007	C	C
02273	HNCP008	N	N
02273	HNCP009	C	C
02273	HNCP010	C	C
02273	HNCP011	C	C
02273	HNCP012	C	C
02273	HNCP013	C	C
02273	HNCP014	C	C
02273	HNCP015	C	C
02273	HNCP016	C	C
02273	HNCP017	C	C
02273	HNCP018	C	C
02273	HNCP019	C	C
02273	HNCP020	C	C
02273	HNCP021	C	C
02273	HNCP022	C	C
02273	HNCP023	C	C
02273	ONCP049	C	C
02273	ONCP050	C	C
02273	ONCP051	C	C
02273	ONCP052	C	C
02273	ONCP053	C	C
02273	ONCP054	C	C
02273	ONCP055	C	C
02273	ONCP056	C	C
02273	ONCP057	C	C
02273	ONCP058	C	C
02273	ONCP059	C	C
02273	ONCP060	C	C
02273	ONCP061	C	C
02273	ONCP062	C	C
02273	ONCP063	C	C
02273	ONCP064	C	C
02273	ONCP065	C	C
02273	ONCP066	C	C
02273	ONCP067	C	C
02273	ONCP068	C	C
02273	ONCP069	C	C
02273	ONCP070	C	C
02273	ONCP071	C	C
02273	ONCP126	C	C
02498	DNCP024	C	T
02498	DNCP025	C	T
02498	DNCP026	T	T
02498	DNCP027	C	T
02498	DNCP028	T	T
02498	DNCP029	T	T
02498	DNCP030	T	T
02498	DNCP031	C	T
02498	DNCP032	T	T
02498	DNCP033	C	C
02498	DNCP034	C	T
02498	DNCP035	C	C
02498	DNCP036	C	C
02498	DNCP037	C	C
02498	DNCP038	C	C
02498	DNCP039	C	T
02498	DNCP040	C	T
02498	DNCP041	T	T
02498	DNCP042	T	T
02498	DNCP043	T	T
02498	DNCP044	C	T
02498	DNCP045	C	C
02498	DNCP046	T	T
02498	DNCP047	C	T
02498	ENCP072	T	T
02498	ENCP073	C	T
02498	ENCP074	C	C
02498	ENCP075	C	T
02498	ENCP076	T	T
02498	ENCP077	C	T
02498	ENCP078	C	C
02498	ENCP079	C	C
02498	ENCP080	C	T
02498	ENCP081	T	T
02498	ENCP082	C	T
02498	ENCP083	C	C
02498	ENCP084	C	T
02498	ENCP085	T	T
02498	ENCP086	C	C
02498	ENCP087	C	T
02498	ENCP088	N	N
02498	ENCP089	T	T
02498	ENCP090	N	N
02498	ENCP091	N	N
02498	ENCP092	N	N
02498	ENCP093	N	N
02498	ENCP094	C	T
02498	ENCP118	C	C
02498	ENCP119	T	T
02498	ENCP120	C	C
02498	ENCP121	T	T
02498	ENCP122	C	C
02498	ENCP123	C	C
02498	ENCP124	T	T
02498	ENCP125	T	T
02498	HNCP001	N	N
02498	HNCP002	T	T
02498	HNCP003	C	T
02498	HNCP004	N	N
02498	HNCP005	N	N
02498	HNCP006	C	T
02498	HNCP007	C	T
02498	HNCP008	T	T
02498	HNCP009	C	C
02498	HNCP010	C	T
02498	HNCP011	C	C
02498	HNCP012	C	T
02498	HNCP013	C	T
02498	HNCP014	C	C
02498	HNCP015	C	C
02498	HNCP016	T	T
02498	HNCP017	T	T
02498	HNCP018	C	C
02498	HNCP019	T	T
02498	HNCP020	T	T
02498	HNCP021	T	T
02498	HNCP022	C	C
02498	HNCP023	C	C
02498	ONCP049	C	C
02498	ONCP050	C	C
02498	ONCP051	C	C
02498	ONCP052	C	T
02498	ONCP053	C	T
02498	ONCP054	C	T
02498	ONCP055	C	T
02498	ONCP056	C	T
02498	ONCP057	C	C
02498	ONCP058	T	T
02498	ONCP059	C	T
02498	ONCP060	C	T
02498	ONCP061	C	C
02498	ONCP062	C	T
02498	ONCP063	C	C
02498	ONCP064	C	T
02498	ONCP065	C	T
02498	ONCP066	C	C
02498	ONCP067	C	C
02498	ONCP068	C	T
02498	ONCP069	C	C
02498	ONCP070	C	C
02498	ONCP071	C	T
02498	ONCP126	C	T
02791	DNCP024	T	T
02791	DNCP025	T	T
02791	DNCP026	G	T
02791	DNCP027	G	T
02791	DNCP028	T	T
02791	DNCP029	T	T
02791	DNCP030	G	G
02791	DNCP031	G	T
02791	DNCP032	G	T
02791	DNCP033	T	T
02791	DNCP034	T	T
02791	DNCP035	T	T
02791	DNCP036	T	T
02791	DNCP037	T	T
02791	DNCP038	T	T
02791	DNCP039	T	T
02791	DNCP040	T	T
02791	DNCP041	T	T
02791	DNCP042	G	T
02791	DNCP043	G	G
02791	DNCP044	G	T
02791	DNCP045	T	T
02791	DNCP046	G	T
02791	DNCP047	T	T
02791	ENCP072	G	T
02791	ENCP073	T	T
02791	ENCP074	T	T
02791	ENCP075	T	T
02791	ENCP076	G	G
02791	ENCP077	T	T
02791	ENCP078	T	T
02791	ENCP079	T	T
02791	ENCP080	G	T
02791	ENCP081	T	T
02791	ENCP082	G	T
02791	ENCP083	T	T
02791	ENCP084	T	T
02791	ENCP085	T	T
02791	ENCP086	T	T
02791	ENCP087	G	T
02791	ENCP088	T	T
02791	ENCP089	G	T
02791	ENCP090	G	T
02791	ENCP091	G	T
02791	ENCP092	T	T
02791	ENCP093	G	T
02791	ENCP094	G	T
02791	ENCP118	G	T
02791	ENCP119	T	T
02791	ENCP120	T	T
02791	ENCP121	G	T
02791	ENCP122	T	T
02791	ENCP123	T	T
02791	ENCP124	T	T
02791	ENCP125	G	T
02791	HNCP001	N	N
02791	HNCP002	T	T
02791	HNCP003	G	T
02791	HNCP004	N	N
02791	HNCP005	N	N
02791	HNCP006	G	T
02791	HNCP007	G	T
02791	HNCP008	G	T
02791	HNCP009	T	T
02791	HNCP010	G	T
02791	HNCP011	T	T
02791	HNCP012	G	T
02791	HNCP013	N	N
02791	HNCP014	T	T
02791	HNCP015	T	T
02791	HNCP016	G	T
02791	HNCP017	T	T
02791	HNCP018	T	T
02791	HNCP019	T	T
02791	HNCP020	T	T
02791	HNCP021	T	T
02791	HNCP022	T	T
02791	HNCP023	T	T
02791	ONCP049	T	T
02791	ONCP050	T	T
02791	ONCP051	T	T
02791	ONCP052	T	T
02791	ONCP053	T	T
02791	ONCP054	T	T
02791	ONCP055	T	T
02791	ONCP056	G	T
02791	ONCP057	T	T
02791	ONCP058	G	T
02791	ONCP059	G	T
02791	ONCP060	G	T
02791	ONCP061	T	T
02791	ONCP062	G	T
02791	ONCP063	T	T
02791	ONCP064	T	T
02791	ONCP065	T	T
02791	ONCP066	T	T
02791	ONCP067	T	T
02791	ONCP068	T	T
02791	ONCP069	T	T
02791	ONCP070	T	T
02791	ONCP071	G	T
02791	ONCP126	T	T
02972	DNCP024	G	C
02972	DNCP025	G	C
02972	DNCP026	G	C
02972	DNCP027	C	C
02972	DNCP028	G	C
02972	DNCP029	G	C
02972	DNCP030	C	C
02972	DNCP031	C	C
02972	DNCP032	G	C
02972	DNCP033	C	C
02972	DNCP034	C	C
02972	DNCP035	C	C
02972	DNCP036	C	C
02972	DNCP037	N	N
02972	DNCP038	C	C
02972	DNCP039	G	C
02972	DNCP040	G	C
02972	DNCP041	G	G
02972	DNCP042	C	C
02972	DNCP043	C	C
02972	DNCP044	C	C
02972	DNCP045	C	C
02972	DNCP046	C	C
02972	DNCP047	G	C
02972	ENCP072	G	C
02972	ENCP073	N	N
02972	ENCP074	C	C
02972	ENCP075	C	C
02972	ENCP076	C	C
02972	ENCP077	C	C
02972	ENCP078	C	C
02972	ENCP079	C	C
02972	ENCP080	C	C
02972	ENCP081	C	C
02972	ENCP082	C	C
02972	ENCP083	C	C
02972	ENCP084	G	C
02972	ENCP085	G	G
02972	ENCP086	C	C
02972	ENCP087	C	C
02972	ENCP088	C	C
02972	ENCP089	G	C
02972	ENCP090	G	C
02972	ENCP091	G	C
02972	ENCP092	C	C
02972	ENCP093	C	C
02972	ENCP094	C	C
02972	ENCP118	C	C
02972	ENCP119	G	C
02972	ENCP120	G	C
02972	ENCP121	C	C
02972	ENCP122	G	C
02972	ENCP123	G	C
02972	ENCP124	G	G
02972	ENCP125	G	C
02972	HNCP001	N	N
02972	HNCP002	N	N
02972	HNCP003	C	C
02972	HNCP004	C	C
02972	HNCP005	G	C
02972	HNCP006	C	C
02972	HNCP007	C	C
02972	HNCP008	G	C
02972	HNCP009	C	C
02972	HNCP010	C	C
02972	HNCP011	C	C
02972	HNCP012	C	C
02972	HNCP013	C	C
02972	HNCP014	C	C
02972	HNCP015	C	C
02972	HNCP016	G	C
02972	HNCP017	G	C
02972	HNCP018	C	C
02972	HNCP019	C	C
02972	HNCP020	G	G
02972	HNCP021	N	N
02972	HNCP022	C	C
02972	HNCP023	C	C
02972	ONCP049	C	C
02972	ONCP050	C	C
02972	ONCP051	C	C
02972	ONCP052	G	C
02972	ONCP053	G	C
02972	ONCP054	C	C
02972	ONCP055	C	C
02972	ONCP056	C	C
02972	ONCP057	C	C
02972	ONCP058	C	C
02972	ONCP059	C	C
02972	ONCP060	C	C
02972	ONCP061	C	C
02972	ONCP062	N	N
02972	ONCP063	C	C
02972	ONCP064	C	C
02972	ONCP065	G	C
02972	ONCP066	C	C
02972	ONCP067	C	C
02972	ONCP068	G	C
02972	ONCP069	C	C
02972	ONCP070	C	C
02972	ONCP071	C	C
02972	ONCP126	C	C
03080	DNCP024	G	G
03080	DNCP025	G	G
03080	DNCP026	G	G
03080	DNCP027	G	G
03080	DNCP028	A	G
03080	DNCP029	G	G
03080	DNCP030	G	G
03080	DNCP031	G	G
03080	DNCP032	G	G
03080	DNCP033	G	G
03080	DNCP034	G	G
03080	DNCP035	G	G
03080	DNCP036	G	G
03080	DNCP037	N	N
03080	DNCP038	G	G
03080	DNCP039	G	G
03080	DNCP040	G	G
03080	DNCP041	G	G
03080	DNCP042	G	G
03080	DNCP043	G	G
03080	DNCP044	G	G
03080	DNCP045	G	G
03080	DNCP046	A	G
03080	DNCP047	G	G
03080	ENCP072	G	G
03080	ENCP073	N	N
03080	ENCP074	G	G
03080	ENCP075	G	G
03080	ENCP076	G	G
03080	ENCP077	G	G
03080	ENCP078	G	G
03080	ENCP079	G	G
03080	ENCP080	G	G
03080	ENCP081	G	G
03080	ENCP082	G	G
03080	ENCP083	G	G
03080	ENCP084	G	G
03080	ENCP085	G	G
03080	ENCP086	G	G
03080	ENCP087	G	G
03080	ENCP088	G	G
03080	ENCP089	G	G
03080	ENCP090	G	G
03080	ENCP091	G	G
03080	ENCP092	G	G
03080	ENCP093	G	G
03080	ENCP094	G	G
03080	ENCP118	G	G
03080	ENCP119	G	G
03080	ENCP120	G	G
03080	ENCP121	G	G
03080	ENCP122	G	G
03080	ENCP123	G	G
03080	ENCP124	G	G
03080	ENCP125	G	G
03080	HNCP001	N	N
03080	HNCP002	N	N
03080	HNCP003	G	G
03080	HNCP004	G	G
03080	HNCP005	G	G
03080	HNCP006	G	G
03080	HNCP007	G	G
03080	HNCP008	G	G
03080	HNCP009	G	G
03080	HNCP010	G	G
03080	HNCP011	G	G
03080	HNCP012	G	G
03080	HNCP013	G	G
03080	HNCP014	G	G
03080	HNCP015	G	G
03080	HNCP016	G	G
03080	HNCP017	G	G
03080	HNCP018	G	G
03080	HNCP019	G	G
03080	HNCP020	G	G
03080	HNCP021	N	N
03080	HNCP022	G	G
03080	HNCP023	G	G
03080	ONCP049	G	G
03080	ONCP050	G	G
03080	ONCP051	G	G
03080	ONCP052	G	G
03080	ONCP053	G	G
03080	ONCP054	G	G
03080	ONCP055	G	G
03080	ONCP056	G	G
03080	ONCP057	G	G
03080	ONCP058	G	G
03080	ONCP059	G	G
03080	ONCP060	G	G
03080	ONCP061	G	G
03080	ONCP062	N	N
03080	ONCP063	G	G
03080	ONCP064	G	G
03080	ONCP065	G	G
03080	ONCP066	G	G
03080	ONCP067	G	G
03080	ONCP068	G	G
03080	ONCP069	G	G
03080	ONCP070	G	G
03080	ONCP071	G	G
03080	ONCP126	G	G
04643	DNCP024	G	G
04643	DNCP025	G	G
04643	DNCP026	G	G
04643	DNCP027	G	G
04643	DNCP028	G	G
04643	DNCP029	G	G
04643	DNCP030	G	G
04643	DNCP031	G	G
04643	DNCP032	G	G
04643	DNCP033	G	G
04643	DNCP034	G	G
04643	DNCP035	G	G
04643	DNCP036	G	G
04643	DNCP037	G	G
04643	DNCP038	G	G
04643	DNCP039	G	G
04643	DNCP040	G	G
04643	DNCP041	G	G
04643	DNCP042	G	G
04643	DNCP043	G	G
04643	DNCP044	G	G
04643	DNCP045	G	G
04643	DNCP046	G	G
04643	DNCP047	G	G
04643	ENCP072	G	G
04643	ENCP073	G	G
04643	ENCP074	G	G
04643	ENCP075	G	G
04643	ENCP076	G	G
04643	ENCP077	G	G
04643	ENCP078	G	G
04643	ENCP079	A	G
04643	ENCP080	G	G
04643	ENCP081	G	G
04643	ENCP082	G	G
04643	ENCP083	G	G
04643	ENCP084	G	G
04643	ENCP085	G	G
04643	ENCP086	G	G
04643	ENCP087	N	N
04643	ENCP088	G	G
04643	ENCP089	G	G
04643	ENCP090	G	G
04643	ENCP091	G	G
04643	ENCP092	G	G
04643	ENCP093	G	G
04643	ENCP094	G	G
04643	ENCP118	G	G
04643	ENCP119	G	G
04643	ENCP120	G	G
04643	ENCP121	G	G
04643	ENCP122	G	G
04643	ENCP123	G	G
04643	ENCP124	G	G
04643	ENCP125	G	G
04643	HNCP001	G	G
04643	HNCP002	G	G
04643	HNCP003	G	G
04643	HNCP004	G	G
04643	HNCP005	G	G
04643	HNCP006	G	G
04643	HNCP007	G	G
04643	HNCP008	N	N
04643	HNCP009	G	G
04643	HNCP010	G	G
04643	HNCP011	G	G
04643	HNCP012	G	G
04643	HNCP013	G	G
04643	HNCP014	G	G
04643	HNCP015	G	G
04643	HNCP016	G	G
04643	HNCP017	G	G
04643	HNCP018	G	G
04643	HNCP019	G	G
04643	HNCP020	G	G
04643	HNCP021	G	G
04643	HNCP022	G	G
04643	HNCP023	G	G
04643	ONCP049	G	G
04643	ONCP050	G	G
04643	ONCP051	G	G
04643	ONCP052	G	G
04643	ONCP053	G	G
04643	ONCP054	G	G
04643	ONCP055	G	G
04643	ONCP056	G	G
04643	ONCP057	G	G
04643	ONCP058	G	G
04643	ONCP059	G	G
04643	ONCP060	G	G
04643	ONCP061	G	G
04643	ONCP062	G	G
04643	ONCP063	G	G
04643	ONCP064	G	G
04643	ONCP065	G	G
04643	ONCP066	G	G
04643	ONCP067	G	G
04643	ONCP068	G	G
04643	ONCP069	G	G
04643	ONCP070	G	G
04643	ONCP071	G	G
04643	ONCP126	G	G
04658	DNCP024	C	C
04658	DNCP025	C	C
04658	DNCP026	C	C
04658	DNCP027	G	C
04658	DNCP028	C	C
04658	DNCP029	C	C
04658	DNCP030	G	G
04658	DNCP031	G	C
04658	DNCP032	G	C
04658	DNCP033	C	C
04658	DNCP034	C	C
04658	DNCP035	C	C
04658	DNCP036	C	C
04658	DNCP037	C	C
04658	DNCP038	C	C
04658	DNCP039	C	C
04658	DNCP040	C	C
04658	DNCP041	C	C
04658	DNCP042	G	C
04658	DNCP043	G	C
04658	DNCP044	G	C
04658	DNCP045	C	C
04658	DNCP046	G	C
04658	DNCP047	C	C
04658	ENCP072	C	C
04658	ENCP073	N	N
04658	ENCP074	C	C
04658	ENCP075	C	C
04658	ENCP076	C	C
04658	ENCP077	C	C
04658	ENCP078	C	C
04658	ENCP079	C	C
04658	ENCP080	G	C
04658	ENCP081	C	C
04658	ENCP082	C	C
04658	ENCP083	C	C
04658	ENCP084	C	C
04658	ENCP085	C	C
04658	ENCP086	C	C
04658	ENCP087	N	N
04658	ENCP088	C	C
04658	ENCP089	C	C
04658	ENCP090	C	C
04658	ENCP091	C	C
04658	ENCP092	C	C
04658	ENCP093	G	C
04658	ENCP094	C	C
04658	ENCP118	C	C
04658	ENCP119	C	C
04658	ENCP120	C	C
04658	ENCP121	C	C
04658	ENCP122	C	C
04658	ENCP123	C	C
04658	ENCP124	C	C
04658	ENCP125	C	C
04658	HNCP001	C	C
04658	HNCP002	C	C
04658	HNCP003	C	C
04658	HNCP004	C	C
04658	HNCP005	C	C
04658	HNCP006	C	C
04658	HNCP007	C	C
04658	HNCP008	N	N
04658	HNCP009	C	C
04658	HNCP010	C	C
04658	HNCP011	C	C
04658	HNCP012	C	C
04658	HNCP013	C	C
04658	HNCP014	C	C
04658	HNCP015	C	C
04658	HNCP016	C	C
04658	HNCP017	C	C
04658	HNCP018	C	C
04658	HNCP019	C	C
04658	HNCP020	C	C
04658	HNCP021	C	C
04658	HNCP022	C	C
04658	HNCP023	C	C
04658	ONCP049	C	C
04658	ONCP050	C	C
04658	ONCP051	C	C
04658	ONCP052	C	C
04658	ONCP053	C	C
04658	ONCP054	C	C
04658	ONCP055	C	C
04658	ONCP056	C	C
04658	ONCP057	C	C
04658	ONCP058	C	C
04658	ONCP059	C	C
04658	ONCP060	C	C
04658	ONCP061	C	C
04658	ONCP062	C	C
04658	ONCP063	C	C
04658	ONCP064	C	C
04658	ONCP065	C	C
04658	ONCP066	C	C
04658	ONCP067	C	C
04658	ONCP068	C	C
04658	ONCP069	C	C
04658	ONCP070	C	C
04658	ONCP071	G	C
04658	ONCP126	C	C
27013	DNCP024	A	A
27013	DNCP025	A	A
27013	DNCP026	N	N
27013	DNCP027	A	A
27013	DNCP028	A	A
27013	DNCP029	A	A
27013	DNCP030	A	A
27013	DNCP031	A	A
27013	DNCP032	A	A
27013	DNCP033	A	A
27013	DNCP034	A	A
27013	DNCP035	A	A
27013	DNCP036	A	A
27013	DNCP037	A	A
27013	DNCP038	A	A
27013	DNCP039	A	A
27013	DNCP040	A	A
27013	DNCP041	A	A
27013	DNCP042	A	G
27013	DNCP043	A	G
27013	DNCP044	A	G
27013	DNCP045	A	A
27013	DNCP046	A	A
27013	DNCP047	A	A
27013	ENCP072	A	A
27013	ENCP073	N	N
27013	ENCP074	A	A
27013	ENCP075	A	A
27013	ENCP076	A	A
27013	ENCP077	A	A
27013	ENCP078	A	A
27013	ENCP079	A	A
27013	ENCP080	A	A
27013	ENCP081	N	N
27013	ENCP082	A	A
27013	ENCP083	A	A
27013	ENCP084	N	N
27013	ENCP085	N	N
27013	ENCP086	A	A
27013	ENCP087	A	A
27013	ENCP088	A	A
27013	ENCP089	A	A
27013	ENCP090	A	A
27013	ENCP091	A	A
27013	ENCP092	A	A
27013	ENCP093	A	A
27013	ENCP094	A	A
27013	ENCP118	A	A
27013	ENCP119	A	A
27013	ENCP120	A	A
27013	ENCP121	A	A
27013	ENCP122	A	A
27013	ENCP123	A	A
27013	ENCP124	A	A
27013	ENCP125	A	A
27013	HNCP001	A	A
27013	HNCP002	A	A
27013	HNCP003	A	A
27013	HNCP004	A	A
27013	HNCP005	A	A
27013	HNCP006	A	A
27013	HNCP007	N	N
27013	HNCP008	A	A
27013	HNCP009	A	A
27013	HNCP010	N	N
27013	HNCP011	A	A
27013	HNCP012	N	N
27013	HNCP013	A	A
27013	HNCP014	N	N
27013	HNCP015	A	A
27013	HNCP016	A	A
27013	HNCP017	A	A
27013	HNCP018	A	A
27013	HNCP019	A	A
27013	HNCP020	A	A
27013	HNCP021	A	A
27013	HNCP022	A	A
27013	HNCP023	A	A
27013	ONCP049	A	A
27013	ONCP050	A	A
27013	ONCP051	A	A
27013	ONCP052	A	A
27013	ONCP053	N	N
27013	ONCP054	A	A
27013	ONCP055	A	A
27013	ONCP056	A	A
27013	ONCP057	A	A
27013	ONCP058	A	A
27013	ONCP059	A	A
27013	ONCP060	A	A
27013	ONCP061	A	A
27013	ONCP062	A	A
27013	ONCP063	A	A
27013	ONCP064	A	A
27013	ONCP065	A	A
27013	ONCP066	A	A
27013	ONCP067	A	A
27013	ONCP068	A	A
27013	ONCP069	N	N
27013	ONCP070	A	A
27013	ONCP071	A	A
27013	ONCP126	A	A
27062	DNCP024	T	T
27062	DNCP025	T	T
27062	DNCP026	T	T
27062	DNCP027	T	T
27062	DNCP028	T	T
27062	DNCP029	T	T
27062	DNCP030	T	T
27062	DNCP031	T	T
27062	DNCP032	T	T
27062	DNCP033	T	T
27062	DNCP034	T	T
27062	DNCP035	T	T
27062	DNCP036	T	T
27062	DNCP037	T	T
27062	DNCP038	T	T
27062	DNCP039	T	T
27062	DNCP040	T	T
27062	DNCP041	T	T
27062	DNCP042	T	T
27062	DNCP043	T	T
27062	DNCP044	T	T
27062	DNCP045	T	T
27062	DNCP046	T	T
27062	DNCP047	T	T
27062	ENCP072	T	T
27062	ENCP073	N	N
27062	ENCP074	T	T
27062	ENCP075	T	T
27062	ENCP076	T	T
27062	ENCP077	T	T
27062	ENCP078	T	T
27062	ENCP079	T	T
27062	ENCP080	T	T
27062	ENCP081	N	N
27062	ENCP082	T	T
27062	ENCP083	T	T
27062	ENCP084	N	N
27062	ENCP085	N	N
27062	ENCP086	T	T
27062	ENCP087	T	T
27062	ENCP088	T	T
27062	ENCP089	T	T
27062	ENCP090	T	T
27062	ENCP091	T	T
27062	ENCP092	T	T
27062	ENCP093	G	T
27062	ENCP094	T	T
27062	ENCP118	T	T
27062	ENCP119	T	T
27062	ENCP120	T	T
27062	ENCP121	T	T
27062	ENCP122	T	T
27062	ENCP123	T	T
27062	ENCP124	T	T
27062	ENCP125	T	T
27062	HNCP001	T	T
27062	HNCP002	T	T
27062	HNCP003	T	T
27062	HNCP004	T	T
27062	HNCP005	T	T
27062	HNCP006	T	T
27062	HNCP007	N	N
27062	HNCP008	T	T
27062	HNCP009	T	T
27062	HNCP010	N	N
27062	HNCP011	T	T
27062	HNCP012	N	N
27062	HNCP013	T	T
27062	HNCP014	N	N
27062	HNCP015	T	T
27062	HNCP016	T	T
27062	HNCP017	T	T
27062	HNCP018	T	T
27062	HNCP019	T	T
27062	HNCP020	T	T
27062	HNCP021	T	T
27062	HNCP022	T	T
27062	HNCP023	T	T
27062	ONCP049	T	T
27062	ONCP050	T	T
27062	ONCP051	T	T
27062	ONCP052	T	T
27062	ONCP053	N	N
27062	ONCP054	T	T
27062	ONCP055	T	T
27062	ONCP056	T	T
27062	ONCP057	T	T
27062	ONCP058	T	T
27062	ONCP059	T	T
27062	ONCP060	T	T
27062	ONCP061	T	T
27062	ONCP062	T	T
27062	ONCP063	T	T
27062	ONCP064	T	T
27062	ONCP065	T	T
27062	ONCP066	T	T
27062	ONCP067	T	T
27062	ONCP068	G	T
27062	ONCP069	N	N
27062	ONCP070	T	T
27062	ONCP071	G	T
27062	ONCP126	T	T
27162	DNCP024	A	A
27162	DNCP025	A	A
27162	DNCP026	A	C
27162	DNCP027	A	A
27162	DNCP028	A	A
27162	DNCP029	A	C
27162	DNCP030	A	A
27162	DNCP031	A	C
27162	DNCP032	A	A
27162	DNCP033	A	A
27162	DNCP034	A	A
27162	DNCP035	A	A
27162	DNCP036	A	A
27162	DNCP037	A	A
27162	DNCP038	A	A
27162	DNCP039	A	A
27162	DNCP040	A	A
27162	DNCP041	A	A
27162	DNCP042	A	A
27162	DNCP043	A	C
27162	DNCP044	A	A
27162	DNCP045	A	A
27162	DNCP046	A	A
27162	DNCP047	A	A
27162	ENCP072	A	A
27162	ENCP073	N	N
27162	ENCP074	A	A
27162	ENCP075	A	A
27162	ENCP076	A	A
27162	ENCP077	A	A
27162	ENCP078	A	A
27162	ENCP079	A	A
27162	ENCP080	A	A
27162	ENCP081	N	N
27162	ENCP082	A	A
27162	ENCP083	A	A
27162	ENCP084	N	N
27162	ENCP085	N	N
27162	ENCP086	A	A
27162	ENCP087	A	A
27162	ENCP088	A	A
27162	ENCP089	A	A
27162	ENCP090	A	A
27162	ENCP091	A	A
27162	ENCP092	A	A
27162	ENCP093	A	A
27162	ENCP094	A	A
27162	ENCP118	A	A
27162	ENCP119	A	A
27162	ENCP120	A	A
27162	ENCP121	A	A
27162	ENCP122	A	A
27162	ENCP123	A	A
27162	ENCP124	A	A
27162	ENCP125	A	A
27162	HNCP001	A	A
27162	HNCP002	A	A
27162	HNCP003	A	C
27162	HNCP004	A	A
27162	HNCP005	A	A
27162	HNCP006	A	A
27162	HNCP007	N	N
27162	HNCP008	A	A
27162	HNCP009	A	A
27162	HNCP010	N	N
27162	HNCP011	A	A
27162	HNCP012	N	N
27162	HNCP013	A	C
27162	HNCP014	N	N
27162	HNCP015	A	A
27162	HNCP016	A	A
27162	HNCP017	A	A
27162	HNCP018	A	A
27162	HNCP019	A	A
27162	HNCP020	A	A
27162	HNCP021	A	A
27162	HNCP022	A	A
27162	HNCP023	A	A
27162	ONCP049	A	A
27162	ONCP050	A	A
27162	ONCP051	A	A
27162	ONCP052	A	A
27162	ONCP053	N	N
27162	ONCP054	A	A
27162	ONCP055	A	A
27162	ONCP056	A	A
27162	ONCP057	A	A
27162	ONCP058	A	A
27162	ONCP059	A	A
27162	ONCP060	A	A
27162	ONCP061	A	A
27162	ONCP062	A	A
27162	ONCP063	A	A
27162	ONCP064	A	A
27162	ONCP065	A	A
27162	ONCP066	A	A
27162	ONCP067	A	A
27162	ONCP068	A	A
27162	ONCP069	N	N
27162	ONCP070	A	A
27162	ONCP071	A	A
27162	ONCP126	A	A
29281	DNCP024	A	A
29281	DNCP025	A	G
29281	DNCP026	A	A
29281	DNCP027	N	N
29281	DNCP028	A	A
29281	DNCP029	A	A
29281	DNCP030	A	A
29281	DNCP031	A	A
29281	DNCP032	A	A
29281	DNCP033	G	G
29281	DNCP034	A	G
29281	DNCP035	G	G
29281	DNCP036	G	G
29281	DNCP037	G	G
29281	DNCP038	G	G
29281	DNCP039	A	G
29281	DNCP040	A	A
29281	DNCP041	A	A
29281	DNCP042	A	G
29281	DNCP043	A	G
29281	DNCP044	G	G
29281	DNCP045	G	G
29281	DNCP046	A	A
29281	DNCP047	A	G
29281	ENCP072	N	N
29281	ENCP073	A	G
29281	ENCP074	G	G
29281	ENCP075	A	G
29281	ENCP076	A	A
29281	ENCP077	A	G
29281	ENCP078	G	G
29281	ENCP079	G	G
29281	ENCP080	A	G
29281	ENCP081	A	A
29281	ENCP082	A	G
29281	ENCP083	G	G
29281	ENCP084	A	G
29281	ENCP085	A	A
29281	ENCP086	G	G
29281	ENCP087	N	N
29281	ENCP088	N	N
29281	ENCP089	A	A
29281	ENCP090	A	A
29281	ENCP091	A	A
29281	ENCP092	G	G
29281	ENCP093	A	A
29281	ENCP094	A	A
29281	ENCP118	A	G
29281	ENCP119	A	A
29281	ENCP120	A	G
29281	ENCP121	A	A
29281	ENCP122	A	G
29281	ENCP123	A	G
29281	ENCP124	A	A
29281	ENCP125	A	A
29281	HNCP001	N	N
29281	HNCP002	A	A
29281	HNCP003	A	G
29281	HNCP004	A	A
29281	HNCP005	A	A
29281	HNCP006	A	G
29281	HNCP007	N	N
29281	HNCP008	N	N
29281	HNCP009	G	G
29281	HNCP010	G	G
29281	HNCP011	G	G
29281	HNCP012	A	G
29281	HNCP013	A	G
29281	HNCP014	G	G
29281	HNCP015	G	G
29281	HNCP016	A	A
29281	HNCP017	A	A
29281	HNCP018	A	G
29281	HNCP019	A	A
29281	HNCP020	A	A
29281	HNCP021	A	A
29281	HNCP022	G	G
29281	HNCP023	G	G
29281	ONCP049	G	G
29281	ONCP050	G	G
29281	ONCP051	G	G
29281	ONCP052	A	G
29281	ONCP053	G	G
29281	ONCP054	G	G
29281	ONCP055	A	G
29281	ONCP056	A	G
29281	ONCP057	G	G
29281	ONCP058	A	A
29281	ONCP059	A	G
29281	ONCP060	A	G
29281	ONCP061	G	G
29281	ONCP062	A	G
29281	ONCP063	G	G
29281	ONCP064	A	G
29281	ONCP065	A	G
29281	ONCP066	G	G
29281	ONCP067	G	G
29281	ONCP068	A	G
29281	ONCP069	G	G
29281	ONCP070	G	G
29281	ONCP071	A	G
29281	ONCP126	G	G
29309	DNCP024	T	T
29309	DNCP025	T	T
29309	DNCP026	T	T
29309	DNCP027	N	N
29309	DNCP028	T	T
29309	DNCP029	T	T
29309	DNCP030	T	T
29309	DNCP031	T	T
29309	DNCP032	T	T
29309	DNCP033	T	T
29309	DNCP034	T	T
29309	DNCP035	T	T
29309	DNCP036	T	T
29309	DNCP037	T	T
29309	DNCP038	T	T
29309	DNCP039	T	T
29309	DNCP040	T	T
29309	DNCP041	T	T
29309	DNCP042	T	T
29309	DNCP043	T	T
29309	DNCP044	T	T
29309	DNCP045	T	T
29309	DNCP046	T	T
29309	DNCP047	T	T
29309	ENCP072	N	N
29309	ENCP073	T	T
29309	ENCP074	T	T
29309	ENCP075	T	T
29309	ENCP076	A	A
29309	ENCP077	T	T
29309	ENCP078	T	T
29309	ENCP079	T	T
29309	ENCP080	T	T
29309	ENCP081	T	T
29309	ENCP082	A	T
29309	ENCP083	T	T
29309	ENCP084	T	T
29309	ENCP085	T	T
29309	ENCP086	T	T
29309	ENCP087	N	N
29309	ENCP088	N	N
29309	ENCP089	A	T
29309	ENCP090	A	T
29309	ENCP091	A	T
29309	ENCP092	T	T
29309	ENCP093	T	T
29309	ENCP094	T	T
29309	ENCP118	A	T
29309	ENCP119	T	T
29309	ENCP120	T	T
29309	ENCP121	A	T
29309	ENCP122	T	T
29309	ENCP123	T	T
29309	ENCP124	T	T
29309	ENCP125	A	T
29309	HNCP001	N	N
29309	HNCP002	T	T
29309	HNCP003	T	T
29309	HNCP004	T	T
29309	HNCP005	T	T
29309	HNCP006	A	T
29309	HNCP007	N	N
29309	HNCP008	N	N
29309	HNCP009	T	T
29309	HNCP010	T	T
29309	HNCP011	T	T
29309	HNCP012	A	T
29309	HNCP013	T	T
29309	HNCP014	T	T
29309	HNCP015	T	T
29309	HNCP016	A	T
29309	HNCP017	T	T
29309	HNCP018	T	T
29309	HNCP019	T	T
29309	HNCP020	T	T
29309	HNCP021	T	T
29309	HNCP022	T	T
29309	HNCP023	T	T
29309	ONCP049	T	T
29309	ONCP050	T	T
29309	ONCP051	T	T
29309	ONCP052	T	T
29309	ONCP053	T	T
29309	ONCP054	T	T
29309	ONCP055	T	T
29309	ONCP056	T	T
29309	ONCP057	T	T
29309	ONCP058	T	T
29309	ONCP059	T	T
29309	ONCP060	T	T
29309	ONCP061	T	T
29309	ONCP062	T	T
29309	ONCP063	T	T
29309	ONCP064	T	T
29309	ONCP065	T	T
29309	ONCP066	T	T
29309	ONCP067	T	T
29309	ONCP068	T	T
29309	ONCP069	T	T
29309	ONCP070	T	T
29309	ONCP071	T	T
29309	ONCP126	T	T
29353	DNCP024	A	A
29353	DNCP025	A	A
29353	DNCP026	A	A
29353	DNCP027	N	N
29353	DNCP028	A	A
29353	DNCP029	A	A
29353	DNCP030	A	A
29353	DNCP031	A	A
29353	DNCP032	A	A
29353	DNCP033	A	A
29353	DNCP034	A	A
29353	DNCP035	A	A
29353	DNCP036	A	A
29353	DNCP037	A	A
29353	DNCP038	A	A
29353	DNCP039	A	A
29353	DNCP040	A	A
29353	DNCP041	A	A
29353	DNCP042	A	A
29353	DNCP043	A	A
29353	DNCP044	A	A
29353	DNCP045	A	A
29353	DNCP046	A	A
29353	DNCP047	A	A
29353	ENCP072	N	N
29353	ENCP073	A	A
29353	ENCP074	A	A
29353	ENCP075	A	A
29353	ENCP076	A	A
29353	ENCP077	A	A
29353	ENCP078	A	A
29353	ENCP079	A	A
29353	ENCP080	A	A
29353	ENCP081	A	A
29353	ENCP082	A	A
29353	ENCP083	A	A
29353	ENCP084	A	A
29353	ENCP085	A	A
29353	ENCP086	A	A
29353	ENCP087	N	N
29353	ENCP088	N	N
29353	ENCP089	A	A
29353	ENCP090	A	A
29353	ENCP091	A	A
29353	ENCP092	A	A
29353	ENCP093	A	A
29353	ENCP094	A	A
29353	ENCP118	A	A
29353	ENCP119	A	A
29353	ENCP120	A	A
29353	ENCP121	A	A
29353	ENCP122	A	A
29353	ENCP123	A	A
29353	ENCP124	A	A
29353	ENCP125	A	A
29353	HNCP001	N	N
29353	HNCP002	A	A
29353	HNCP003	A	A
29353	HNCP004	A	A
29353	HNCP005	A	A
29353	HNCP006	A	A
29353	HNCP007	N	N
29353	HNCP008	N	N
29353	HNCP009	A	A
29353	HNCP010	A	A
29353	HNCP011	A	A
29353	HNCP012	A	A
29353	HNCP013	A	A
29353	HNCP014	A	A
29353	HNCP015	A	A
29353	HNCP016	A	A
29353	HNCP017	A	A
29353	HNCP018	A	A
29353	HNCP019	A	A
29353	HNCP020	A	A
29353	HNCP021	A	A
29353	HNCP022	A	A
29353	HNCP023	A	A
29353	ONCP049	A	A
29353	ONCP050	A	A
29353	ONCP051	A	A
29353	ONCP052	A	A
29353	ONCP053	A	A
29353	ONCP054	A	A
29353	ONCP055	A	A
29353	ONCP056	A	A
29353	ONCP057	A	A
29353	ONCP058	A	A
29353	ONCP059	A	A
29353	ONCP060	A	A
29353	ONCP061	A	A
29353	ONCP062	A	A
29353	ONCP063	A	A
29353	ONCP064	A	A
29353	ONCP065	A	A
29353	ONCP066	A	A
29353	ONCP067	A	A
29353	ONCP068	A	A
29353	ONCP069	A	G
29353	ONCP070	A	A
29353	ONCP071	A	A
29353	ONCP126	A	A
31638	DNCP024	A	A
31638	DNCP025	A	A
31638	DNCP026	A	A
31638	DNCP027	A	A
31638	DNCP028	A	A
31638	DNCP029	A	A
31638	DNCP030	A	A
31638	DNCP031	A	A
31638	DNCP032	A	A
31638	DNCP033	A	A
31638	DNCP034	A	C
31638	DNCP035	A	A
31638	DNCP036	A	A
31638	DNCP037	A	A
31638	DNCP038	A	A
31638	DNCP039	A	A
31638	DNCP040	A	A
31638	DNCP041	A	A
31638	DNCP042	A	A
31638	DNCP043	A	A
31638	DNCP044	A	A
31638	DNCP045	A	A
31638	DNCP046	A	A
31638	DNCP047	A	A
31638	ENCP072	A	A
31638	ENCP073	A	A
31638	ENCP074	A	A
31638	ENCP075	A	A
31638	ENCP076	A	A
31638	ENCP077	A	A
31638	ENCP078	A	A
31638	ENCP079	A	A
31638	ENCP080	A	A
31638	ENCP081	A	A
31638	ENCP082	A	A
31638	ENCP083	A	A
31638	ENCP084	A	A
31638	ENCP085	A	A
31638	ENCP086	A	A
31638	ENCP087	A	A
31638	ENCP088	A	A
31638	ENCP089	A	A
31638	ENCP090	A	A
31638	ENCP091	A	A
31638	ENCP092	A	A
31638	ENCP093	A	A
31638	ENCP094	A	A
31638	ENCP118	A	A
31638	ENCP119	A	A
31638	ENCP120	A	A
31638	ENCP121	A	A
31638	ENCP122	A	A
31638	ENCP123	A	A
31638	ENCP124	A	A
31638	ENCP125	A	A
31638	HNCP001	A	A
31638	HNCP002	A	A
31638	HNCP003	A	A
31638	HNCP004	A	A
31638	HNCP005	A	A
31638	HNCP006	A	A
31638	HNCP007	A	A
31638	HNCP008	A	A
31638	HNCP009	A	A
31638	HNCP010	A	A
31638	HNCP011	A	A
31638	HNCP012	A	A
31638	HNCP013	A	A
31638	HNCP014	A	A
31638	HNCP015	A	A
31638	HNCP016	A	A
31638	HNCP017	A	A
31638	HNCP018	A	A
31638	HNCP019	A	A
31638	HNCP020	A	A
31638	HNCP021	A	A
31638	HNCP022	A	A
31638	HNCP023	A	A
31638	ONCP049	A	A
31638	ONCP050	A	A
31638	ONCP051	A	A
31638	ONCP052	A	A
31638	ONCP053	A	A
31638	ONCP054	A	A
31638	ONCP055	A	A
31638	ONCP056	A	A
31638	ONCP057	A	A
31638	ONCP058	A	A
31638	ONCP059	A	A
31638	ONCP060	A	A
31638	ONCP061	A	A
31638	ONCP062	A	A
31638	ONCP063	A	A
31638	ONCP064	A	A
31638	ONCP065	A	A
31638	ONCP066	A	A
31638	ONCP067	A	A
31638	ONCP068	A	A
31638	ONCP069	A	A
31638	ONCP070	A	A
31638	ONCP071	A	A
31638	ONCP126	A	A
31689	DNCP024	T	T
31689	DNCP025	C	T
31689	DNCP026	T	T
31689	DNCP027	C	T
31689	DNCP028	T	T
31689	DNCP029	T	T
31689	DNCP030	C	C
31689	DNCP031	C	T
31689	DNCP032	C	T
31689	DNCP033	C	C
31689	DNCP034	C	C
31689	DNCP035	C	C
31689	DNCP036	C	C
31689	DNCP037	C	C
31689	DNCP038	C	C
31689	DNCP039	C	T
31689	DNCP040	C	T
31689	DNCP041	T	T
31689	DNCP042	C	T
31689	DNCP043	C	T
31689	DNCP044	C	C
31689	DNCP045	C	C
31689	DNCP046	C	T
31689	DNCP047	C	T
31689	ENCP072	C	T
31689	ENCP073	C	T
31689	ENCP074	C	C
31689	ENCP075	C	T
31689	ENCP076	C	C
31689	ENCP077	C	T
31689	ENCP078	C	C
31689	ENCP079	C	C
31689	ENCP080	C	C
31689	ENCP081	T	T
31689	ENCP082	C	C
31689	ENCP083	C	C
31689	ENCP084	C	T
31689	ENCP085	T	T
31689	ENCP086	C	C
31689	ENCP087	C	C
31689	ENCP088	C	C
31689	ENCP089	C	T
31689	ENCP090	C	T
31689	ENCP091	C	T
31689	ENCP092	C	C
31689	ENCP093	C	C
31689	ENCP094	C	C
31689	ENCP118	C	C
31689	ENCP119	T	T
31689	ENCP120	C	T
31689	ENCP121	C	T
31689	ENCP122	C	T
31689	ENCP123	C	T
31689	ENCP124	T	T
31689	ENCP125	C	T
31689	HNCP001	T	T
31689	HNCP002	T	T
31689	HNCP003	C	T
31689	HNCP004	C	T
31689	HNCP005	T	T
31689	HNCP006	C	C
31689	HNCP007	C	C
31689	HNCP008	C	T
31689	HNCP009	C	C
31689	HNCP010	C	C
31689	HNCP011	C	C
31689	HNCP012	C	C
31689	HNCP013	C	T
31689	HNCP014	C	C
31689	HNCP015	C	C
31689	HNCP016	C	T
31689	HNCP017	T	T
31689	HNCP018	C	C
31689	HNCP019	T	T
31689	HNCP020	T	T
31689	HNCP021	T	T
31689	HNCP022	C	C
31689	HNCP023	C	C
31689	ONCP049	C	C
31689	ONCP050	C	C
31689	ONCP051	C	C
31689	ONCP052	C	T
31689	ONCP053	C	C
31689	ONCP054	C	C
31689	ONCP055	C	T
31689	ONCP056	C	C
31689	ONCP057	C	C
31689	ONCP058	C	T
31689	ONCP059	C	C
31689	ONCP060	C	C
31689	ONCP061	C	C
31689	ONCP062	C	C
31689	ONCP063	C	C
31689	ONCP064	C	T
31689	ONCP065	C	T
31689	ONCP066	C	C
31689	ONCP067	C	C
31689	ONCP068	C	T
31689	ONCP069	C	C
31689	ONCP070	C	C
31689	ONCP071	C	C
31689	ONCP126	C	C
31762	DNCP024	C	C
31762	DNCP025	C	C
31762	DNCP026	C	C
31762	DNCP027	C	C
31762	DNCP028	C	C
31762	DNCP029	C	C
31762	DNCP030	C	C
31762	DNCP031	C	C
31762	DNCP032	C	C
31762	DNCP033	C	C
31762	DNCP034	C	C
31762	DNCP035	C	C
31762	DNCP036	C	C
31762	DNCP037	C	C
31762	DNCP038	C	C
31762	DNCP039	C	C
31762	DNCP040	C	C
31762	DNCP041	C	C
31762	DNCP042	C	C
31762	DNCP043	C	C
31762	DNCP044	C	C
31762	DNCP045	C	C
31762	DNCP046	C	C
31762	DNCP047	C	C
31762	ENCP072	C	C
31762	ENCP073	C	C
31762	ENCP074	C	C
31762	ENCP075	C	C
31762	ENCP076	C	C
31762	ENCP077	C	C
31762	ENCP078	C	C
31762	ENCP079	C	C
31762	ENCP080	C	C
31762	ENCP081	C	C
31762	ENCP082	C	C
31762	ENCP083	C	C
31762	ENCP084	C	C
31762	ENCP085	C	C
31762	ENCP086	C	C
31762	ENCP087	C	C
31762	ENCP088	C	C
31762	ENCP089	C	C
31762	ENCP090	C	C
31762	ENCP091	C	C
31762	ENCP092	C	C
31762	ENCP093	C	C
31762	ENCP094	C	C
31762	ENCP118	C	C
31762	ENCP119	C	C
31762	ENCP120	C	C
31762	ENCP121	C	C
31762	ENCP122	C	C
31762	ENCP123	C	C
31762	ENCP124	C	C
31762	ENCP125	C	C
31762	HNCP001	C	C
31762	HNCP002	C	C
31762	HNCP003	C	C
31762	HNCP004	C	C
31762	HNCP005	C	C
31762	HNCP006	C	C
31762	HNCP007	C	C
[truncated: 2,386 more rows]
