# Supplementary material for: Polymorphism analysis of six selenoprotein genes: support for a selective sweep at the glutathione peroxidase 1 locus (3p21) in Asian populations
Source: BMC Genet. 2006 Dec 11;7:56. doi: 10.1186/1471-2156-7-56 (PMC1769511; doi:10.1186/1471-2156-7-56)
Supplement: Additional File 21 — Regions Covered in Resequencing. This file provides the information on the regions of the reference sequence for which we were able to get good quality sequence data, allowing identification of gaps in sequence coverage or regions that could not be resequenced. [file 1471-2156-7-56-S21.txt]

The following data indicates regions covered by the resequencing project.  Nucleotide positions refer to "GENE.genomic_seq.txt" reference file provide in supplemental data and also correspond to sequence location in the prettybase file.

GPX1
1,973
1247,3886
4165,7953

GPX2
1,9133

GPX3
1,3349	
4207,4757	
5201,5775	
7487,8454	
8958,11456	
11885,12433

GPX4
1,2598
2802,3838
4178,7398

SEPP1
1,218
1005,1126
1381,3663
6210,6810
7440,8189
9811,10341
12445,14801
15105,15607
17667,18152
44994,45550
51945,52554
55275,55927
57601,58754
59889,61404

TXNRD1
1,3511
4524,5087
26980,27481
28898,29430
31459,31964
34603,35072
35104,35650
36812,37315
41048,41575
41902,42444
43224,43789
47305,47831
49962,50478
55047,55370
63870,67650
