# Supplementary material for: Polymorphism analysis of six selenoprotein genes: support for a selective sweep at the glutathione peroxidase 1 locus (3p21) in Asian populations
Source: BMC Genet. 2006 Dec 11;7:56. doi: 10.1186/1471-2156-7-56 (PMC1769511; doi:10.1186/1471-2156-7-56)
Supplement: Additional File 22 — GPX1 Genomic Sequence. This file provides the chromosomal location and genomic DNA sequence for GPX1 and is the reference used map the location of SNPs in the prettybase file and PCR primer pair file. [file 1471-2156-7-56-S22.txt]

>chr3:49366395-49374350_7950bp  
tggCCTCTGTTAGACTCTttatttttattttttgagacacagttttg
cttttgtcacccaggctggaatgcagtgatgctatctcggctgcaacctc
agcctccaaggtttaagtgattctcctgcctcagcctcccaagttgctgg
gattacaggcatgtgccaccacgcctggctaatttttgtatttttagtag
agacgggttttctccatgttggtcaggctggtctcaaactcctgacctta
ggtgatctgcccgccttggcctcccaaagtgctgggattacaggtgtgag
ccaccacgcccgggcctgttagactcttgattgccttccccagctattac
tttggtacatgtgaggccaaagataaattagtggcaactgaaagataagg
aaatcttgaaggctgggagtccagatagaaagccctaatgccttccctct
cctccactcccaatgcctttttaaaagtgatgatggatgtggcatcttgg
cctctcagaaaccagctggcctaatggcagggcttcctcactggaggaga
agcattgagatcttcaacctaagttctcttactcaggtttctctgtctga
atgtcaagggtaggctttatttccttcagggcatttagtcctggattggt
agcttgagtaattttgctcttgattgactccttaaccttccagggctcct
ctgacctcttccctctacttcccagtgaataccatgtttattagagattt
tatgtttggtagggggtagttaccatatgtcagtttaaaaatttcataag
tttagcagtttgttgttttttttttttgttttgttttttttgagaaggag
cctcactgtgtcgccaggctggagtgctgtggcacgatcttggctcaact
gcaacctccgcctcccagatttaagcgattcccctgcctcagcctcctga
gtagctggggttacaggcgcccactaccacacccaggtgattttttgtat
tttagtaaagaggggtttcaccatgttggccaggatggtcttgatctcct
aaactcgtgatccgcccagctcagcctcccaaagtgctgggattacaggt
gtgagccaccacacccagccaagtttaacagcttttgaaagtcttttttt
tttttaggctgggtacagtggctcatgcctgtatcccagcactttgggag
gccgaggtgggcagatcacttggtcaggagttcgagaccagcctggccaa
aatggtgaaaccccatctctactaaaaaattacttgggcgtggtggtggg
cacctgtagtcccagctactcgggaggctgaggcgggagaatcccttgaa
cccaggaggtggaggttgcagtcagctgagatcatgccattgccctccag
cctgggcgaccgacgagcaaaactgtctcaaaaaaagaaaaaaaaatctt
ttagatgaatttgaatactttttacttactatatgtatgccacactatta
gctaaaaggactatttttttttctttgctaggagccggtgaaacctgaag
aaggcagagatatggcaaacaggattggcgcttttgggtacatggagtgt
tcagcaaagaccaaagatggagtgagagaggtttttgaaatggctacgag
agctgctctgcaagctagacgtgggaagaaaaaatctgggtgccttgtct
tgtgaaaccttgctgcaagcacagcccttatgcggttaattttgaagtgc
tgtttattaatcttagtgtatgattactggcctttttcatttatctataa
tttacctaagattacaaatcagaagtcatcttgctaccagtatttagaag
ccaactatgattattaacgatgtccaacccgtctggcccaccagggtcct
tttgacactgctctaacagccctcctctgcactcccacctgacacaccag
gcgctaattcaaggaatttcttaacttcttgcttctttctagaaagagaa
acagttggtaacttttgtgaattaggctgtaactactttataactaacat
gtcctgcctattatctgtcagctgcaaggtactctggtgagtcaccactt
cagggctttactccgtaacagattttgttggcatagctctggggtgggca
gttttttgaaaatgggctcaaccagaaaagcccaagttcatgcagctgtg
gcagagttacagttctgtggtttcatgttagttaccttatagttactgtg
taattagtgccacttaatgtatgttaccaaaaataaatatatctacccca
gactagatgtagtattttttgtataattggatttcctaatactgtcatcc
tcaaagaaagtgtattggttttttaaaaaagaaagtgtatttggaaataa
agtcagatggaaaattcattttttaaattcccgttttgtcactttttctg
ataaaagatggccatattaccccttttcggccccatgtatctcagtaccc
catggagctgggctaagtaaataggaattggtttcacgcctgaggcaatt
agacactttggaagatggcataacctgtctcacctggacttaagcatctg
gctctaattcacagtgctcttttctcctcactgtatccaggttccctccc
agaggagccaccagttctcatgggtggcactcagtctctcttctctccag
ctgactaaactttttttctgtaccagttaatttttccaactactaataga
ataaaggcagttttctaaacttcctgtatcctgttgtttgtgttgctctc
tccagggctgggggtaggaggatgcaaggacttcctggcctagctcaccc
tggagaggtttgttgagtgcaaaggactagcttgtgccccacctcccacc
cacccagcagctaatctggtccctcccaacaacatggaaatgattaccct
gtaccgcattctggttcagatttgggggtagggtgaatgcagcctgagga
ggccagggagggaggactccggcagcgtttccttggcctcggcgagctac
tgggctccacttaaggaggctggggcagagcttccaggactctgcccggt
tagaaaacccgcacgagggcggtgccgctttggagacagggaggagggag
accggaagcctagatccctctggctgtcccctgcactgccggtaacatgg
cacaggagaggagggctgtttgtgcacgggcagctcctgcagctgctgcc
gtcgcccaccagcctcctatgccaaaccccacatcctaactcaggaacct
ctgagaaaaaacggagccctcgagggccccagcccttggaagggtaacct
ggaccgctgccgcctggttgcctgggccagaccagacatgcctgctgctc
cttccggcttaggaggagcacgcgtcccgctcgggcgcactctccagcct
tttcctggctgaggaggggccgagccctccgggtagggcgggggccggat
gaggcgggaccctcaggcccggaaaactgcctgtgccacgtgacccgccg
ccggccagttaaaaggaggcgcctgctggcctccccttacagtgcttgtt
cggggcgctccgctggcttcttggacaattgcgccatgtgtgctgctcgg
ctagcggcggcggcggcggcggcccagtcggtgtatgccttctcggcgcg
cccgctggccggcggggagcctgtgagcctgggctccctgcggggcaagg
tactacttatcgagaatgtggcgtccctctgaggcaccacggtccgggac
tacacccagatgaacgagctgcagcggcgcctcggaccccggggcctggt
ggtgctcggcttcccgtgcaaccagtttgggcatcaggtgcgccgggcgg
agcggggcggggcgggggcggacgtgcagtagtggctgggggcgccggcg
gtgtgctggtgggtgccgtcggctccatgcgcggagagtctggctactct
ctcgtttcctttctgttgctcgtagctgctgaaattcctctccgcccttg
ggattgcgcatggagggcaaaatcccggtgactcatagaaaatctccctt
gtttgtggttagaacgtttctctcctcctcttgaccccgggttctagctg
cccttctctcctgtaggagaacgccaagaacgaagagattctgaattccc
tcaagtacgtccggcctggtggtgggttcgagcccaacttcatgctcttc
gagaagtgcgaggtgaacggtgcgggggcgcaccctctcttcgccttcct
gcgggaggccctgccagctcccagcgacgacgccaccgcgcttatgaccg
accccaagctcatcacctggtctccggtgtgtcgcaacgatgttgcctgg
aactttgagaagttcctggtgggccctgacggtgtgcccctacgcaggta
cagccgccgcttccagaccattgacatcgagcctgacatcgaagccctgc
tgtctcaagggcccagctgtgcctagggcgcccctcctaccccggctgct
tggcagttgcagtgctgctgtctcgggggggttttcatctatgagggtgt
ttcctctaaacctacgagggaggaacacctgatcttacagaaaataccac
ctcgagatgggtgctggtcctgttgatcccagtctctgccagaccaaggc
gagtttccccactaataaagtgccgggtgtcagcagaactgtgtgtatgt
cctgtgtcattgtcatttgggaattctttttcttttcttttttttttttt
ttttttgagacggagttttttgctctattgcccaggctggagtgcagtgg
cgcaatctaggctcactgcaagctccgcctcccgggttcacgccattctc
ctgcctcaacctcctgagtagctgggactacaggtgcctgccaccacgcc
cggctaattttttgtatttttagtagagacagggtttcaccgtgttagcc
aggatggtatcgatctcctgacctcgtgatccacccgcctcggcctccca
aagtgctgggattacaggtatgagccaccgcacccggcctggcgatactt
tttctaacctcattgtcatagtggtgggaacttaatcctccttcccttat
cctagccaagtctgaactttctgtccttttgtctgcagcgtgtaggatcc
actctttcctttgtgggaagtctggctcctggcctgcatttctgccttca
ccagaacatgcaaagggccatctcaagacccagttacaacaaagtcctta
cttcaaaaaagacacaaggcaatggttgactgcctaactcaaatgataga
cttctgactacttgctgcacgctgaaatgactgtcacaaaataacatgag
cccccactcacatttggagtcatggcctctccaattgttaggtccacaca
atcccattttacacggaagctcatgcaatgttataaattctgttatctgg
ctagatctttccatgttgctaccaagtgcctgtatctgctgtgacgatga
tcttacaagtttctgcctcatatattcaagagtgagaaaactataattta
actggcccttctgactatgccctgcccaacacttaacgtgcaattaattg
cacattcaggcccaggataagggcttgtctttgaagccagctgctgcttc
tcgggcaccactcaggtccagcctctccatctgttgaccctgctgccaat
aatctttaatttttttttttttttttttttttttgagacagtcttgctct
gttgcgcaggctggagtgcagtggtgtaatctcggctcactgcaagctcc
gcctcccgggttcacgccattctgcctcagcctcccgagtagctgggact
acaggcgcccgccaccacgcccggctaatttttttctgttttttagtaga
cggggtttcaccgtgttagccaggatggtctcgatctcctgacctcgtga
tccacccgccttggcctcccaaagtgctgggattacaggcttgagcagca
ataatctttcaagacagatttggagccatttcctaacgcagtgcagggga
ctgcagggcctgggtgtagcttccgcttgtgcaaacaggtacccagagac
atggtagtgctgttcacccgctgactgtggaccagaggttctggagtccc
agcatttgtgttcaaattcgtgactcaaggtccttcttagtctgaaccaa
ctctcaaggacttttcctcttgccctaagcagtgatctttgctgctgctt
tccccctttgtctgcccttaggtcactaaggattgtagggccttctggac
ctgctctggctccatcctgagaactcctgaacaggcccacctccctctgg
ttctctctgccccagcctttgagtcccccttggggtgacccaggtagaac
tatcagcttcccctttggacctcactctacttgtgttgttccttggaact
ctcaggagtctcactcttgcccaggctggggtgcagtggcatgatctcag
ctcactgcagcctccacctcccaagtttaagcgattctcctgcctcagcc
tccccagtggctgggattacaggtgcctaccaccatgcctggctactttt
taatatttttagtagagatgggatttcgccatgttggccaggctggtctc
aaactcctgacctcaggtgatctgcctgcctaggcctcccaaagtgctgg
gattacaggcgtgagccactgcgccctgccagaatggaatgttattatat
taatagatcaatatttgtgatgaatatcatatgccgggccctgtgggccc
tgagatggctagcccctgtacccctcctagactgttaacttctggggaag
aagattagtcattcataaatgcaatcaaggctcctgagtggccattcatg
gacgctcacgcctataatcccagcattttataatcccaagtaatccgagg
agggcagatcacttgaggcaaggagttggagaccagcctgaccgacatgg
tgaaacccccgtctctactaaaaatacaaaaattagccaggtgtggtgtc
gggcgcctgtaatcccaactactctggaggctgaggcagggagaattgcc
tgaacctgggaggcggaggttgcagtgagccgagattgcgctattacact
ttagcctgggcaacagagcgagacactttctcaaaaaaaaaaaaaaaaaa
aaaaaaaaaatccactcaaatggtaccaaggctttttgacatttgtagac
ttcaaatctgactcctggaatggagaatagcaacctgtaaatctgggtgg
acccagattgcctgtgacccctaatgtcctacatgtctcttccccaaaag
cactttgctccctcattcattcataatccagtcctgtgccgtgtgctctg
ccaggtgcctgaagaagtcagaaggacagtatataattatcaaaaaagca
tgttttgtgctttgagaataggaaaaaaagacaagaaaaaaattgtgcac
cttacactagttaaaaaaaaagaataggccgggtgcggtggctcacgcct
gtaatcccagcactttgggaggccgaggcgggcggatcacgaggtcagga
gatcgagaccatcctggctaacaaggtgaaaccccgtctctactaaaaaa
atacaaaaaattagccgggcgtggtggcgggcacctgtagtcccagctac
tcgggaggctgaggcaggagaatggcgtgaacccgggaagcggagcttgc
agtgagccgagattgcgccactgcagtccgcagtccgacctgggcgacag
agcgagactccgtctcaaaaaaaaaaaaaaaaaaaaagaataaagaagag
gaccaggcccagtagggaggctcatgcatgcctcCTGGAAAAAGTGACAG
TGA
