# Supplementary material for: Polymorphism analysis of six selenoprotein genes: support for a selective sweep at the glutathione peroxidase 1 locus (3p21) in Asian populations
Source: BMC Genet. 2006 Dec 11;7:56. doi: 10.1186/1471-2156-7-56 (PMC1769511; doi:10.1186/1471-2156-7-56)
Supplement: Additional File 23 — GPX2 Genomic Sequence. This file provides the chromosomal location and genomic DNA sequence for GPX2 and is the reference used map the location of SNPs in the prettybase file and PCR primer pair file. [file 1471-2156-7-56-S23.txt]

>chr14:64473066-64482198_9133bp
AAGCAGCTCCAGAAGCAAAGgcaacagcagtagagtgaccacggaagcgg
caaacattgtcttcccttctctaccttccctagtgccacctgcagggagg
cccaaagcaaagccccgttgccctgcattgggctggcactgcagaaataa
gatgaaacacagttatcgagaggatgctgaacatctatgagcaggtttta
aagccaagatgagtctcatctgtttgtgtgggtcaggaacgggtcttcct
gaaggcatgaggtgggactggataatctttcagatttgtgattggatacc
tcgggggagcagaggcagactgggatctcaggactgcaggtatttcatac
tttgggatatggaattgatggaggtggagaatattggggataaggactga
atgaagaaaggagtaggacaacgcaggacaacagtagtcttaagattttc
actacactttacccggcactagtgatagataaactcttctgaccctaacc
atcaccgtgtgagatggggagggtggttatctacccaggtcccacaggca
aggaaacagatgatcagagaacttaaagatttggccgggtgcagtggctc
atgcctgtaatcccaactctgggaggccgaggcaggaggactgcttgagc
ccaagagtttgggaccagcctgggcaacatagtgagacactgtctctaga
aaaaattagctgagtgtggtggcttgtgaggctgaggccagtggatcact
tgagcccagaaggtcaaggctgcagttgcaccattgcactcctgcctggg
tgacagagaaagaccctgtctcaataaaaagagcttaaagatttgcctaa
gggtccgaagtaacagtggcagaattgtggttgtaaaccactgaattgga
atcactggagggcaaagctttggcatctctagaaaaattcctacaaacaa
ttctcatttgcagtcagaattaagaaccaccaacccaggctttctgccta
agccagtgctgtgtccagagcaagcactgtcccacagaaagccataagaa
tcatacgctgcttagtgtatgcttaaagttgtaagcttttggaaagcgag
gccagtttgaggtaaatttggagacagagatattttaggagagcctcacc
aagtatattccattaggaaaggtgagaaccctgggagtctgaagggtcca
aggtcacaccaggagaaaagggatggcatgtacctaaggaagagggaacc
cccacactcctcatcttgggaactcccatggccttcttgaagaaggcttg
caaaagagcagagaataagaggtgtctctggaggcccagagagtactagg
gggaagctctaggtatgcacataaatccggcaagttacagttctgcccac
tatcagtgccaagtccttgtgactcagtggcttggtggggactctttctt
attggttgcttctaggaactccacccagcttcagcaggggacacacttcc
ctctacacttcctgtcactccttctgtccacttaggtaatggaaacttgt
ttttagggagcagccagctgagacacatggtccctgtatacttgaacagc
catggaaaagctgcaaggcagcttggcgctccctggtgataattacttca
tctcatctcaacaaatcagattctcaagaccagctgctccccggacttgc
ttattctttgttccaaggagacagttcccaatggatgtgcccctgtgaaa
acaccctagtaaacatttgctttgttattgaaatttcactctaaaatccc
aaagctaggtcaagccccattgctagttttactgatgaagaaatcaaggc
atttttaaaagagtaacttgttgagttggcgggtgcttgggtcttttcgg
tttctgtggcttccaggggtgggcctctgagatggcccttagcagatgtc
ctgcgatgcactgcacgcctcttgttgaaagcatcaggggtgacctgcct
gcgtctggaaccacagcagcttcaacttcctccacacacttccttctgtg
ggaaggtgaccagcacaaacccgctctgaaaagtcttggggaccaaatct
ctgtctgagaggaaggtaggtgcagttcatccactaagtttatccacctg
ttctgtgactcctcttcaccattctcccagcaacgactgagcctcatgac
ttgggggctgggggatgaggtggaggtgggggatataatataggagatgg
tacagtgcaggggcagaggctggtgtgttctccaggacaagtggcaccac
gcactgaaagacttttcaagataaacacaactttgtctcttcagcctggc
aagagctgaggcactgaaaacttcttttttcccctagaaaatgacacact
ctcctcctaagggtccctttgattttgtcctggtggaaagcaacaaagag
aagaacgtgaacaggaatatgtatatttcagttgtcatctgagtcccatg
gataggaggctcaattctcttcttcatctttcagatctccgcagaccctg
ccctctcactgtacaattcagagattgacactcagcaggcattcaataaa
cgtctgtgtcaaatgagaacaacttgatggggcaagtaggagtcaatcct
gcatccctccctccctttttttcctctccattcgacctttagggctctgg
tttcctgtaagcagtgaattatttacctctgctcatagatatcaaattgg
cccttcccaggttgcagcagggtggggcggggaggcggccttgttcagtc
tgttaataggaggagcaacctccttgttcaaacagcacttacaggtgggg
acctgtttttgctaagtcatcctggggatgctcaaagctccattgttaga
tcctttctgtcctccttcctggctcctccttcctccccacccctctaata
ggctcataagtgggctcaggcctctctgcggggctcactctgcgcttcac
catggctttcattgccaagtccttctatgacctcagtgccatcagcctgg
atggggagaaggtagatttcaatacgttccggggcagggccgtgctgatt
gagaatgtggcttcgctctgaggcacaaccacccgggacttcacccagct
caacgagctgcaatgccgctttcccaggcgcctggtggtccttggcttcc
cttgcaaccaatttggacatcaggtgaggggtccctccttgtaatgcacc
aaaagtgttgggttggtgtagctcaggtgggataaaaggagaggctgaat
gaccatgttttggagtgtctggaataatggggtatgttttgttaagctag
gtctttaggtgcatgtgacataccaagagaaggtatatattttttaagat
taaacactgaggctgtgtgatttttatagtttactgtctttctactatat
tactccatgagggctggttccaggtctgtgtttctctccactgtgtcctc
agtgcctagggcacagaaagcactcattaaatatttgttgaataaatgag
tggagaaagtagaggccaggaatcaaacaagaattggacagactcaagag
accttagctctagctggacttggttttgctatttaatggctctgtgccct
cggaaagggcgcttcatttttcggtttagtttcctcatctgtaaattggg
gataataccacttagctcataggattattatgatgtttaggggacaggat
atacaaaagtaacttgaaaaatataaagtactatgcaaatgcaagcaaac
tgttatttagattgaggatgatttttgttggtttaaattagccaagtgga
aagaaaataagcaggaaagagaaaggttttcaaaaggcacgtgcctctgg
gcattacatgcacctatttctgattaatgggtcaagctgttatagatctt
cagcccacacacctcgagttctcttttagggattcttctatttccaccta
tgattttaacgtacaagcagggagaatgaacccaagcgaaccctctcgtt
ataatccccttagttcaattcacagtggtatgaaggtgaggaagacagga
aagcaggaaggctgaagcatcactggctgtgacaaacctgagcccaaact
gttcactgctctcactgttcttccctaagttttctgtctggccttttcta
gagcaggagagacagaagtagcaaaccctctttcgagatgtccctccagc
cccagaagtacctccagcctcacaccatctcttcagcctagcaagttgct
ggagggagtctataacctaccaggagccagccagccatttgtatcaagaa
atagaaatctgccagggtacagtggctcacacctataatcccagcgcttt
gggaggctaaggtaggcagattgcttgagctcaggagttcaagattagcc
tgagcaacatggtgaaaccttgtttctacaaaaaattgcaaaaattagcc
aggcatggtggcatgtgcctgtagtcacagctacttgggacgctgaagta
gcaggatcgcctgagcctgggaagtcgaggctgcagtgagctatgattgt
gccaccgcaccccagcctaggtgacagagtgaggccctgtctcaggaaaa
aaaacagaaacaaaaacagagaagtccactagagatcagctctgggctca
tgatgtcatgatggcctggaactgactgaactagttagttctcacaggtc
agaagcaggaactttctcccagaggaaggtatctgtctgttaaattggaa
aggtagaggtggaaaagaagggttcccataggccttttggattgtcatga
atggtgatgctgagagggaataggacagggatggcagtggggagggaaag
gcagggaccaggttttgagccaaagcatgcgtagctgagagcagtgagtg
gataggaggtgcagcagtctttgggtagcagcctactcaagaaaagaatg
ataattacatactcacaatctttagccatcaagcacttatttcctcaact
ccccctccccctggcctattgccaaaccctaaatcctgtatcctatttac
ttcatgcctgttggttactaagtagttccatttagagtacacattcattg
ttgccttgaacttgctctgctgttatggcacctgaaaactagatgttctt
ggatgggggtcttccttcatcaaagcttcttcccatttgtacttcagttc
taggacaaggcaagaagaaagcaagaagctgtaaatcccattcctctggg
tctcaatttcaccctcagttcaaggagctgagtaggcagaggcaaaggct
atactcaacacacgtgcaattgaaagcaggcgaggcaaaaccagggcaga
ggaaaggaaaggggtgtgtgtgtaggtatggatttatgggtaggtgggtc
ggtaggttagttgaagaggaggttctaagcagtataacctaagcctcttt
tctctttcttctgcttcaaacaccttaagaactgctcagggtagactgga
gacaaaagcaacagctcagaagtgctaaatcttgaagagcagccaaagca
tgggcaacaaagtgagaccccatctctacaaaaaaaaaaaaaaattagcc
gggcatggtggcctgtgtctgtagtctcagctactaaagaggctgaagca
ggaggaatgcttgagcccagaagttcaaggctgcagtgagcaacacctcg
tctgtcttgtctctctctctttcacagtgaaaaagaatgaccctggggag
ggagtgtaggagggtgaaagagtttcatgttgtggatctttctcttcccc
cacccactgtccacgcactttgtctttttcctcccctaggagaactgtca
gaatgaggagatcctgaacagtctcaagtatgtccgtcctgggggtggat
accagcccaccttcacccttgtccaaaaatgtgaggtgaatgggcagaac
gagcatcctgtcttcgcctacctgaaggacaagctcccctacccttatga
tgacccattttccctcatgaccgatcccaagctcatcatttggagccctg
tgcgccgctcagatgtggcctggaactttgagaagttcctcatagggccg
gagggagagcccttccgacgctacagccgcaccttcccaaccatcaacat
tgagcctgacatcaagcgcctccttaaagttgccatatagatgtgaactg
ctcaacacacagatctcctactccatccagtcctgaggagccttaggatg
cagcatgccttcaggagacactgctggacctcagcattcccttgatatca
gtccccttcactgcagagccttgcctttcccctctgcctgtttccttttc
ctctcccaaccctctggttggtgattcaacttgggctccaagacttgggt
aagctctgggccttcacagaatgatggcaccttcctaaaccctcatgggt
ggtgtctgagaggcgtgaagggcctggagccactctgctagaagagacca
ataaagggcaggtgtggaaacggccagcctgtgtgtgtgttctttgacag
agggcggagggaagctacaaactgcaggtgggatagaggagctgctagca
cacaaagctttgggaggggaggatctgacggatcaagggatgccctaatt
actgacaggaaagcaagcgctggccaaggtctgcagtggcaggtgcagtt
acgggaaatgtgaattatattattcctttacagctcttcttcagaactgg
ggaaaaagagaaagtgataatgggaggtagaggaggaaaagacaatgagc
cctttggttggggatattgggaggctgttaggaggattacagtcaggaag
catcaatagcactgtgggtactgggccaactagatctgacttgtgccttg
ggaaattcctgggcagtcagcttagttaatgtttaccaatagcaagggca
tagagggtgtagttactgagaacacaaacagcactttatctttttcctga
tcatcaaacatctcgggtgtttgatcctttgctagactgattctccctcc
tttttaaagttcatggcccgggtgtggtggctcacacctataatcccagc
actttgagaggccgagacaggcggatcacttgaggtcaggagttcgagac
cagcctggccaacatgatgaaactctgtctgtactaaaaatacaaaaaat
tagccaggtgtggtggcgcacgcctgtaatcccagctactcaggaggctg
aggtgagagactcatttgaacccgggaggtggaggctgcagtgagccaag
atggcggcgccactacactccagcctgggcgacagagtgagactccgtct
caaaataaataaataaagttcacattacaccctcattcttctcaaaatca
catattcacaaattcaggctccagacaaatagaggcaggaatgactggac
tcatttcttcctctgtaagaaggaaggggttggggatgggagagagcctc
ccttcagagtcaggctgtttataatctgccatttgcaacatcattattcc
tcactgtgaggacagttttgctcagaggccttgcaaggatggtgtcccca
attcctcatccagtgcagacataatcaaaacatatcaccaccgccaaggt
caggttctatcatgttctggaaaagatacctgctgagaggccactgcctg
tcaccttgccccacagacctcatcctggaaacttctcatttcatcttccc
ttctttgaccactagatggaatattttcacttctattcactgaaaccctg
aagggacagttttccaaactggacacactgcttgagaagcccaatgctga
agggaaaatgtttttcctttaattgttctgcttaccctaaccattttcta
agcacttgcatcatatgagagtgaatgtggaatagatgtttaggatcccc
actttctgaccttcaactaaacctgtcaacaacagtgctttatttcaaaa
gggtaacctgagtattacagtgggaatcccctgacacctttctgcagggc
cttctgctaacttaaggctacccttaccttcactcttgaaacctcaagcc
tttcagattcctgctcttaaagtcaacagctggggtatgaattattatgg
ggcaggaccatgtactgattttagagcagtaactgcagacaaattgcttt
cctgacaaaatagagaattcttcttggatgctagtcatcaccttgacagt
accatagcctgttgttacatccagtaacagagccagctatctcgggtgtt
ggaaacatgccacaggcaacttagagcctgagacaccagtacaatgtgtt
cagtctttcccttgaggcccaagttcaaagaattatttagggattcccaa
aggaatgggaattacagtataagttattctgcagaaagtcaagagaaggc
cataaagctagaatgaaggctcttcacttgggaggggaaacactatttgc
ttcagacagaacctgatctattcagctcaggaggaaacagggaaggcaag
actggaagattctattttaaaaggatgtttaggtttaccaaatatttagt
tgtgctgttgttaaaatgaagagaaattagaaagtgtttcctttccttta
ttcttcatcttgtttgtcccccttatcatcctcagaagtattagcttgtg
atcataaacagacaaggcaaagctttaaaatatcacccacttttctagat
aaacaaaaatcttttaatcagatttccctaggggcacccagaaggagggg
gaagtctccttaacaactctcccagaagtgctgagataatgctattcaac
tcagaggagggacagagagaatcactaacctgagggctcttacaaaaaca
aaaaacaaaacaaaaaaaccagagcttggaacaagtgattttaggaggcc
agggtaaagacactgaaatcgataattatcttcatgactatgttcccata
gctatctctccttagtttatgagacactgaggcccagtatggtggctcaa
gcctataatcccaACACTTTGGGAAGTTGAGGC
