# Supplementary material for: Polymorphism analysis of six selenoprotein genes: support for a selective sweep at the glutathione peroxidase 1 locus (3p21) in Asian populations
Source: BMC Genet. 2006 Dec 11;7:56. doi: 10.1186/1471-2156-7-56 (PMC1769511; doi:10.1186/1471-2156-7-56)
Supplement: Additional File 24 — GPX3 Genomic Sequence. This file provides the chromosomal location and genomic DNA sequence for GPX3 and is the reference used map the location of SNPs in the prettybase file and PCR primer pair file. [file 1471-2156-7-56-S24.txt]

>chr5:150377479-150390365_12887bp 
CATCACGAAACCCCTGTCTTaagacgtgacattagtggagatatgaaaaa
tgagtaggatagtaccagttaaagggagacaacctctgttccaagcacag
ggaacagcagagatgaaacctggaagtgagggagaatggcagactgcaag
aacggaaaaatgtccagtgtagcggaggcagagagaatatggagagtgtg
gcaaaagaggaagaagcagatggattttgagggcactttctgaagtgcta
aggaatttagactttaacctgagggcaatcagaagcagcctggtggagaa
cgatatatttcaaaacatagggtccttgaaaacaagtcaaccaaatgtat
ttaaaaggctgctgatgaaaagattgggaagtattgttttcattctcatt
gttttcactgtcatgctctttgtgccaatggttagacctcctttgaaagc
tcactgcagcatgaaagcccttcttaatgccagggcaggctccccaagcc
tccccaccccactgtccatgtcatcagttttgtactcctgttttgtatgg
ctcaggctttccttatactcttaggaatgaaaagccacagacaccaccac
tgagagactgtcaaagatccttgttaaataggtggacaactgagatcaga
gaaggaaagtaattttattactttccgtagcaatccaggggtagcatctc
aggtctctggctccttcttgtctcccctaaagaaatagaccaccagggct
gggattaaggtgagacaagtgagacatagagggtgcaaaatgtagagaga
tgcccgctgccaggtgccagcctgcacttgtgtgaccctaggtgccttcc
cttccctcaccctgctggtatctgctggaaacacctttgagagcagggac
tttggcttttagacaactctttagcatctctcatggtgttaacatgttgc
taggtgcctattttgagggtcactagatgcctactgatactaatgaacaa
tggatttctgacaaactgatgtgcacacagatgtttatattttagggtaa
atacgaaccttaaaagacaacagaacaacatggagagggcctgagactga
gtctagagacctggattctggttccctccctgccatcagttggttatggg
aacttggataaattgctcctcatctctaggcttcagggaaatgaggtggt
tgaataaaacgtattgagcacttactgtgtgtcagccattgttcatatgc
tcccaggctttaactcagctaaagacttcctggcctctgtggttccttcc
acttcaacaggctgtggtttgaggtgggaagacttcgtagagaatgcaaa
acttgagagacatcttccaaattcccagggggatgttaatacctttaatc
atagtaaaggtatggtttctcaaggcatttcttggtcagaagaaagttcc
agaaggcacttaatcctaggactcacactaccaaggctacagccaggcca
actgcctcacaataaccttagaacatgtctgaagacagattttcagcttc
tgcccctagagattctaatgcagtgattccaaagtggggtccaggaatct
gtattaaaggcttcccagttgactctggtggtcagagagatttgagactg
attccatcacattccccatctgtgaacgggatcatacctagacagcccag
ccctagaactgcctggtctgatcctaagtgttccatggagattttgtttt
tttaatgtaatgaatgattaagtcagcaaatactttacatctcttgtgtg
ctaggccctgtgccaggtggtgattatgggccctattctcaaaggactcc
tggtctccgtctgtcacttactttagaaacaagtcatctagccagagcca
gaagggcactggagatcactaatcaatcccatcattacatagctgaggaa
actgaggcccagagagtaactgcaacatgttaaagactacacagggagca
aatttattttctgcttctaagccaggtggtttggccacagataggccaag
aagaatacgaacagacaagccttgctgggtttcccactcagtttattact
attagaccattccctttttccccactcacatttctgcgcatttccatggt
cttcatagaatctaagcctaaaaatagagttttccttgagtctttgggtc
ttcatttctgaagactctcatgtcacagaaaactttaattaaataaatcg
ttatgcttttctcttgctaacctttttctacaggcatgtcagctgtgatc
cttatgatggggaggaaaggcaccccaccttctctgtccctacagtccta
atgccctacccagaatggggttttcaaaatcccaggacacccactctttg
tttcttaagcactaaacctatatatagtaaatgtttctggaagtttaact
tcagctcttgctgaaattttaaaccctcaatttccagaggaccatcgcca
ggtgtttttaaaacctcgataggaataagaaatgcttcccagaatggaga
cttccatcagttctagggagctattagcccccttgccctggctgtaatgg
agaccgctgtgtctgcctcctttcgcactttggagccaaaagaggaaggg
accgcctcccacgtccacagggacctgacttccacctctctgcccagatt
tgcttatgtcactgtcgccccgggacggggaggtggggagctgagggcaa
gtcgcgcccgcccctgaaatcccagccgcctagcgattggctgcaagggt
ctcggcttggccgcggattggtcacacccgagggcttgaaaggtggctgg
gagcgccggacacctcagacggacggtggccagggatcaggcagcggctc
aggcgaccctgagtgtgcccccaccccgccatggcccggctgctgcaggc
gtcctgcctgctttccctgctcctggccggcttcgtctcgcagagccggg
gacaagagaagtcgaaggtgagtgagcctccgggccgggggccgggagaa
aaaacctagcccctcggtgtccagcgctcagtgcaatgcaccccttttcc
caggctccccgccagatgggcaatccccaggtgcgagagacctcctgaac
cccttttgccgccccctccgccgccgggaccccgcccccgaccgtcgtcg
tctcgtagttccatctgttggagagccgagacctggtgcttcaggcgggc
agaatgactaagggaggaaggtctctctccccgagctcgcactttctccc
cactgccacctcgagggtcgccttgctacatctatgtcacctccgtgcct
gagctgctccccttcagtagggcctaagagggagggcgtcacagaaaaaa
atgcccagcgtctgggtgggctgtgcaagttcccagggagagagacaagg
agaaaggagagaggcagctgggtggtcctggtcctgaagaactgctgtgg
ggggctcttctaccccaagaatgatacaggcaggtagaaatggccacttg
gattcagggcattggtagaagaggcagagatctgtgctagaaagagctct
ggagtgacagtgcagaacactcaggaccctgagtccttacctgctcctgg
acccccgtttctccatctgcaggggagagtttgggggtgggagtgcatgg
ggcacaatgaagctgagggcctcagaggggatgcttggagaagctgaaaa
atccacaagctgttctctgaaatttcctcccctggggcagcctcactacc
caggacccactgtcctcattagcctgaggaaacctggtagttggagaaag
ctggggactgctaattcagaagaagaggtagaattctctagagcctcagt
ctatttccagcaggtgtgtggcccacacctggagtggggatactgaggcc
aggagtgggatgacccagcatgcttatctcctttgacagtatgtactggg
gtgggctctgtagacctctcctctacccagggagtgggagtgggtgggga
aggaggcagaagccaggtgtagggatagactcaaagcgagcgatttctgt
ctccaacttcccaacatgcataactcacatttttgcaagctctgagcttt
tgtttctaaaatcctctgggtcttcactttaattaagttcttatgagtct
aggattccgtttccaaaattctgtccacttctcaggaagcccattggaag
cacagggttccttccatgttactcaccccttttcggtcctcagcctaaat
ccgattaatcagcctctccttggagtcagtctaaatggatgtgaagccac
ttcgtccaagtcccctcctttttatccatccctgttcataatccccaact
cagaaggcattttccaggtcaggaatgggatcgattttcaacattgaggt
ttggggtgggccatagacaggccagcaccgtggagtcagtcccaaccttc
agttttggaaaggtcaaagaagatacaattgggccctgcctcaagaaggc
tagtggggagaacgtggactccatgaataactcatcatagctgtgtcttc
tctgcagcactctggggaaggataaatggactcagagagaataggatggg
gatggtctagaaaagttttagggtgaggtgtgatcatatcacatacaacc
agtcaggacttgctggctaatgaaagcctgggcatgcccatctctgctcc
caagttcttagagttcagatgtcttagctctgggttaggacccaaccact
caccttacccccaaccccagggtaaagagatagggttatggggcatgtgg
agaatggaatggacgaaaggtgactcagccccagagaggtgttttcctcc
taccaattgaaagggagatgctagggaagagaccaggtcctcctcttctt
gctgcgtcacctccccagtccaacttcaggctgcccacgctccttgtctc
tacaaaaggactgcagaagccggaaagagtgacaactgctgacgtgcacg
ggatcctagtaactgctggtttctaggtgactaaacctggcagagagaat
catggaaccacaggctgacagagttaaagggcccttaagacagccctgaa
cctgactccatcttacaatggaggagctggagccccagcaaagggggtca
catggcatcagagacacagcaaagcccagcactcaggtctcctgactccc
agaccacttctcacagcatcatattgataggagtaataagacgggagagg
agaaagacacaagaccagcagccccagccagccagagtcctggctgagtc
ccatcatccaactctcaagccattggaaccctcttctcttgcccggctgt
gggaggattcaggcaccctcatggcctctccccttatctcctctggccac
tgtttcagatgcggtgctctgggattccacgtgcccagagaagggaaggg
ggctcatagaggactgagttgcagtgatcagtggtgagcacagccgtggc
tctccacccatgggccaccttctgacccccactatcccttgacatgagat
ttcgttccaagagactccaggcctgttttgctctgccagcagattcccac
aaccattttgggcagcagcatgcttatctccctggacatatgcccagaca
gtgtaagtgacttgctcagggccacacagccagcaaaaaatagaacctaa
tgaaatagggttctccttgccacacccccaagctgaaactgtgcccagaa
gctggtccttctgtttacaagttcccattattaggacaacctgtaatctt
tttttcctccatgtctcagagttcatttttggatcatggcagagttaaaa
aagtggagaggctatagacatgcctggctttctggccactagatctttgt
ggcggtctagggtgtatttgttgtgccccagtttgtctgcattttaaggc
ggaactggccctggctgggaacgaggaggtccaggagcagtaggaatgtt
gatcttaggtcttgggcctgcctccagcacccaccaaaagtcaccggatg
tggaatattagactcatgtaaagcaggaagtttgcaccagagccaagaag
agagcttgcagctgccagggaatggcctggcggaggaagcgcagcctcgc
ccagctcagcagacctgcttcatgacagaggcagctcttctgcactctac
tggggccacgccctgccagcatatatcactcccttcacctggtcaggccc
aggtaccttgcctcaacagcaagttctccagaattgaggggaagagaggg
agtgaatttgcttctctaactccagccacctgtctctgccctctcctggt
ctataatgctactttgcattccatttgtttattgtctgcccacctctcaa
aggatatcagggccacaaaggaccttaaagaccaccttatacaatggttt
caaggtttctcctttcccatcacgaccagcccacctgccaaattgtgtca
atgatgcaatgacatcctttcaagaatagtctcagaattttgttgtctgt
gtcacgggcagagtaggctcataggccacatcctactagccagcagtgac
cccaatcccctctctcccactgatcatgatcctatcaagccatcatggtt
gacctggttggagagttggttcagttcaaggttctcattttataaatgag
gaaactcaggtccgaagaaaagaaagggccagtccaagaccacacaggga
gttaatggcaaagggacatggagcccaggtctcccagcccacagtccact
gcactctgtccctccttgtcctggaggctgactgtgagcagcagctgggg
agggaggaaggcataagggtcatcaccagcctgctcagacccggaacatt
aacacatgcaggtactgttgcttttccctacctcaccacagccctttccc
ccatgcctggctctcagtcctgcttccctatttggtaacaacagcttcat
ctttcctgtcctgcagattgggagcctctgaatcaccatgtccatacggc
ctcttcctcctttctgttcagtttttccttcacactggcctagttcaggt
tctcatcctcaattgcctggattattccaacagccacccaaccagtctcc
atcagcccgtctaggaacccagtcatcagctttagggcagtctccctgag
agcccagtaaatgttctgaaattgacatgtgatgtggaagtaattagcaa
aataagtcattctccagggttccatagcactcacttattaagtgcttaat
attaataagtgcttattaggtgcttaatattaataagtgctttttaagca
cttaatattaagtacccgaaaagcacttattaagtgctttcataatcatt
atcttaaacaaggaattaggagacgtcagtgctagtccagttccaattct
cggtgattactttgagaaagtcactctctctgttgggatctttcattctt
ttgaaaacggagatgtccaagttcctttccagctctaactgctcctttta
tggcctgtgttccagatggactgccatggtggcataagtggcaccattta
cgagtacggagccctcaccattgatggggaggagtacatccccttcaagc
agtatgctggcaaatacgtcctctttgtcaacgtggccagctactgaggc
ctgacgggccagtacattggtaagagcccacccttcctccctgctttatt
tggggctgtatggcatatttcaatcacaggagcttttctggtgcatgggg
gaaagggtgatggcaatcacgagagtccaagccccttttctcagctccac
tgtgttccgtggttttgtgaagatgattatataagcctgaggtctgattg
cctttggacatgttctaggagattcctagttatccttcttcatctctggg
cacctcaacaaccctaaaggcagagggatagagattaggtttgtgcttag
agctccctttggctggagcatgagatggtaactgaagctccatcttgctg
agaatatcttattttccctcagccccatctgctttggtgcttctcttggc
agctctctggaaagcaggcaattgcctcgaggccccagagtgtatgcgtg
gtgtagcgggatgaaggagcaggctacacttctaatgcccattctaaaat
aaactttgaagatgatctagtttagccttcccctcttctcaatctacaca
tgggaaaccaagactcagagcgaagatacaacttaaacagggtcacaaag
ctattagcggtggaatggggcatttggcgcaggtttcatgatctcctgat
atgcttactcctttctccctagctggggtagaatacagaggctaggggaa
caggcaaccaaaggcaagcgacagcacccaggggaaaacgctttggggct
gagcagtctactggcagggggtcagggaggcaagggcaatttgaccctcc
atgctctgcctggcaatcacaggcgaattcccggaagtgaaaggacggcg
gtcacgtggcccagtggctgtgagtgctttttctgggatgcttctctcta
gccttggaacagagcagagtgcgtttgggcaagagatgggctgggtgctg
ctgcaaaagagaccaggggacactgaggaaactggggagctgggccaggg
cctcatctgtgttcctgatttgccaaagattatgggagggttgtaacctc
accccaaagaagttctctgccttgtatccagggatggatagttcttgctc
cagaaaactcaatcctgagggttctgaatgagtgctctagctggcccagg
tggagggccttggcaatgggcaggtgactgacagctgacttgaggaaggg
tattattcttgtcctccaaacctccaatccatccagattagagtcaagag
gataggacctgagtcccagcattgctgtgaactcactggtgatcctgcgc
aagtccctccctttctcgggcctcagtagttccagcggcacagcgggtga
gccgggggagtggtgtggatgagacagggctcctcgccaggatactccca
catctgctctttctctttggcccagaactgaatgcactacaggaagagct
tgcaccattcggtctggtcattctgggctttccctgcaaccaatttggaa
aacaggaaccaggagagaactcagagatccttcctaccctcaagtgagta
ctcactcagcatcctgagaaagctcctctcacatggcccacatcttgtta
tcaaccccaaatcatggtggacatttatcggccaccaagaactactctcc
tcttctaggatccccagtggaatgagggaagggaagggacaagagaggga
gaaggacagggacaactggttgtgatgtgcatccgcagggagcaccaagg
ttgagggacactgaaaagggaccaggctagaaaggaagaccgtggactca
cattatgcctatgcccactgcacattcactggctcctgctgcccactgca
gaataaatccagactcccaacaccctctcccctgttctgtcccttcctct
catttctgagccctgtgcccacctccttgggacccacctaagaacatttc
tcaacaggtatgtccgaccaggtggaggctttgtccctaatttccagctc
tttgagaaaggggatgtcaatggagagaaagagcagaaattctacacttt
cctaaaggtaagtgagctgccacctgtgctggctggggctgcagcccctc
ctggctccagcccacagcgtcagggcccatgccacctcccctgctcctgg
gctcttggggaatttcttggcacctgactattgttccaactagagggctc
tgcagaccctgactagggtctcattggcccattttacagaaaggcccaga
aggacccagagtgaacatactaagggtctcacaatcttctagagccacag
ctggcgctggcagtcttctaactcccaaactggggctcttttctcagggc
caggctattccccaggaaggcctgggaaggaagagggtcagggggcctca
agcaaggttgacactcctcttatccctgctctagaactcctgtcctccca
cctcggagctcctgggtacatctgaccgcctcttctgggaacccatgaag
gttcacgacatccgctggaactttgagaagttcctggtggggccagatgg
tatacccatcatgcgctggcaccaccggaccacggtcagcaacgtcaaga
tggacatcctgtcctacatgaggcggcaggcagccctgggggtcaagagg
aagtaactgaaggccgtctcatcccatgtccaccatgtaggggagggact
ttgttcaggaagaaatccgtgtctccaaccacactatctacccatcacag
acccctttcctatcactcaaggccccagcctggcacaaatggatgcatac
agttctgtgtactgccaggcatgtgggtgtgggtgcatgtgggtgtttac
acacatgcctacaggtatgcgtgattgtgtgtgtgtgcatgggtgtacag
ccacgtgtctacctatgtgtctttctgggaatgtgtaccatctgtgtgcc
tgcagctgtgtagtgctggacagtgacaaccctttctctccagttctcca
ctccaatgataatagttcacttacacctaaacccaaaggaaaaaccagct
ctaggtccaattgttctgctctaactgatacctcaaccttggggccagca
tctcccactgcctccaaatattagtaactatgactgacgtccccagaagt
ttctgggtctaccacactccccaaccccccactcctacttcctgaagggc
cctcccaaggctacatccccaccccacagttctccctgagagagatcaac
ctccctgagatcaaccaaggcagatgtgacagcaagggccacggacccca
tggcaggggtggcgtcttcatgagggaggggcccaaagcccttgtgggcg
gacctcccctgagcctgtctgaggggccagcccttagtgcattcaggcta
aggcccctgggcagggatgccacccctgctccttcggaggacgtgccctc
acccctcactggtccactggcttgagactcaccccgtctgcccagtaaaa
gcctttctgcagcagctgagcctactgtgtgtggtgcttcttcaatggtg
gccgcccccgcctgggtgggaagtgaggaggagaaggtggggcagggtaa
aggggggaggatgagaaaagaacaaatatgacaacaaaaactttttacag
tgggtgcaaaggtaattgcggttttcgccatatggcaaaatccaaggcta
cctccccaccccacaattctccctgagatcagccaaggcagactgcaagg
gccatgtagccctattaggggtggcatcttcatgagggaggcccccctgc
cacaaaaaaggggcaaaaattgcaattactttttcaacaacctgatagtt
agctgcagtggcgcactccttcagctacttgggagactgatgtgggaggc
tcccttgagcccgggagtttgaggctatagtgtgccgtgactgagtctgt
gaagagccactgcactccagcctgggcaacacagtcagactgtctcttaa
aaaaaaaaaaaaaaaaagagagaaattagacaatgctttgagtccctgct
ttttggctcctaccttggcccactctgcttctctcactcagcatttggag
tttataaaaccagttctgatctactctcattccctcccacagttctccaa
gtcagctgaggttaagatgaggtgttctgtttgacggatgaggaaactga
ggctcacagaagggccacgccttgccccaggtctcctgatgagtgagggg
caggactggaatttaaacccaagtcccctgagtcctggcctaggctcctt
ccactgccccggttgccctaccctcagggaggccctgatacgtcaccatt
actcaagagtaatggtgaccatctcagggaaaggaagaaaaggggaacag
aaggagggacccaggaaagcagggggttgacaggggaacattagcgcata
aatgaacatgagtcagaatgttgatcttcttcaacttggatttatgtcca
tgattcgtgcaaatagctatccagggatggacagccaccctaatctgggc
ttctggcaccacaggcctccagctatggggtccagggtctgaacctcagg
gcctggcagcttcaggctggcgcccctcggcggacgtggctggcatggcc
ttctcccatctgtgatggcttcagcaaggctactgtgagtggtggtggag
agggccccagagccagaatatccatcattctcttctgttctggagacaaa
cccacacttcccacagctcctcacagaggggtaggggtgtgcgtggggca
ggtcctgctacagagcttgaagcaaaaattaaacacacacacaaattggt
catggcaactagagggcctgaaaccacttccgggaggttttgaaggaagg
gggtcttggctgcctcccactcttaggattgctgctcctggaggcttctg
caacggatggtgggtcaaagccggatgaggcctctctccactcagcagca
gggaaggagtttttcccagtcactcccagcagagtacaaatgaaagcctt
ctgggtggagcctccccagtcctgtaaacagctcagttcagggactggtg
tacaagctggccacccaTCTCAGCCTCTCATCCAGCT
