# Supplementary material for: Polymorphism analysis of six selenoprotein genes: support for a selective sweep at the glutathione peroxidase 1 locus (3p21) in Asian populations
Source: BMC Genet. 2006 Dec 11;7:56. doi: 10.1186/1471-2156-7-56 (PMC1769511; doi:10.1186/1471-2156-7-56)
Supplement: Additional File 25 — GPX4 Genomic Sequence. This file provides the chromosomal location and genomic DNA sequence for GPX4 and is the reference used map the location of SNPs in the prettybase file and PCR primer pair file. [file 1471-2156-7-56-S25.txt]

>chr19:1051793-1059190_7398bp 
GGCACCACTCCCAGCTAAtttttgtatttttagtggagatggggtttccc
catgttggtcaggctggtcttgaactcctgacctcgtgatccacccgcct
tggcctcccaaagtgctgggattacaggcgtgagccattatgcctggccc
taatttttgtacttttagtagagacagtttccctatgttggccaggctgg
cctcaaactcctaacctcaggtgatccgcctgcttcggcctcccaaagtg
ctgggattacagatgtgagccaccgcacccagccaaaaagttttttttga
gacggagagtctcgctctcttgcccaggctggagtgcggtggtgcgatct
cggctcactgcaagctccgcctaccgggttcacaccattctcctgcctca
gcctcccgagtagtagctgggactacaggagccctcgaccacacctggct
aattttttgtaattttagtagagacggggtttcaccgtgttagccaggat
ggtctcgatctcctgacctcgtgatctgcccgtctcagcctcccaaagtg
ctgggattacaggtgtgagccaccatgcctggccaaaaagatcttaaaaa
agaaatgaagccacaggacagcccctccccagtccttcctggagccaggg
gctgctctagaaagatatgtggcaacacagcttcctgcagggacactcaa
gaacttccgccctcacagggctggagccttgagaggtccccgagactcca
tttccccgttcgtgaaatggggacactctgggaaaagctgtgaagccccc
agcacaaatctctcccagagcctggggccccgttctcagatccgaggtcg
cgaccccgtgttttccccacttctgactttatcacaattggcaggaagtc
aggaatgggatcaagtctctccgcggagctgtgggtgctgagctgttttt
ctggcaaccctgaaataaactcccatttcagtgcacatgtttgcaacaaa
cttaaggaaaacaacaccggcaaaattgcgaacagctgagccttcgcaag
ggcaagaacagagtcaccagtgtggccctgtcacccggcactgccagggc
gggaggaaatgggggggtttcctgagaagtcagacaatgggagttgactc
caagaactcagcctctaggggctgggcgggagcaaagccatgtgaacaga
cttatgcaagaccaggattcggccagccctgctcagggatccttgcttca
ctgcctctgccaccaaaccatccatgacgcctctgtgctgcatctggcag
gcctgagtcgggggcagtggcgggggcaggctcatagcaccccccaagtc
aacccggccctgagtctgtctctgaagaaatactcagtgcagggtcagaa
aaggttaagaccttgaggacaacatacaaatcccaagcacctaggcgggg
tagagtggctcacacctgtaatcccagcactttgggaggccgaggcaggc
ggatcacctgaggtcgggagttcgagaccagcctgaccaacatggtgaaa
gcccgtatctactaaaaacacaaaaattagctgggcgtggtagcacatgc
ctgtaatcccagctactcaggagactgaggcaggagaatcacttgaaccc
ggaaagcggaggttgcagtgagctgcgatggagccactgcactccagcct
gggtgacagaccaagactcctcaaaaaaaaaaaaaaaaatccaaacccct
gcctgtacaggggtcaaagtccaatcacggtgactcagttcccaagtatg
agatgagtgtttctgttgccacatgtccaagccacgaagtgaaaaacaga
gttggaagccaagatgtggggcagtatgggctcgggtgtgcccatacctt
gtaatgttagaagtgtaagaaaaccctccagacttgtgtttattttctga
gcacataccgcgcgtccctgcgtgggcagctgcccctgggggtgggagcc
caggaaactccaggttctcagttaagtggtaactgtcttgatgactctca
ggtctcagtgcccacattatacaagcggctcagcaaccagacccaggatg
gggagtcactgaccccctgcgcccatggcaggggtgagggtagggacacc
cccataagatggagctgtgatgagaagcaaacccaactcagtttggtttc
atttacattaaaaaggcaaatcccttggccggatgcggtggctcacacct
gtaatcccagcactctgggaggcctaggcgggcagatcacctgaggtcag
gagttcgagatcagcctggccaacatggtgaaaccccgtctctactaaaa
atacaaaaaaattagctgggtgtggtggctcgctcgtgtaatcccagcta
ctcaggaggctgagtcaggagaatcgcttgaacccgggggctgggtggag
gttgcagtgagctgagatagcgccactgcactccagcctgggcaaaagag
caaaaaaactgtgtctcggaaaaaaaaaaaaaaaaaaggcaaatcccggc
cgagcctttggctcacgcatgtgatcccagcacttttgggaagctgaggc
tggaggatcacttgaggtcagaagtttgagaccagcctaggcaacatagc
gagacccccatgtctacaaaacaataattagccaggaatggtggatgagc
ctgttgtcccagctactcgggaagcagagacgggaggttcgcttgagcct
gggaggtcgaggctgcagtgtgccctgatcgtgccactgcacgttagcct
gggcaacacagcaagaccccgtgtcttaaaaaaaaaaaggtaaataagag
ttggggacacttttctgcgagttggagaaaccaaaccccctcgacgagtc
ttaagtagtattctcaggttgtctggcctgcggccgcgctgctgtcaacc
agccggataactgcgctgcctcccgacgcgccgccagccaggccacggcc
tcctagacacaagcgagcatgcgcagtcgccaacaacaagtccgcacgtc
cggtcccgcccccccttccccgccttcttcccactccggcctcccattgg
ctgacgtcggcgcgagcgctcaacaccgacgcgtctgaccaatgagcgct
ctggagggcgtggccgtgggaaaggaggcgcggaaagccgacgcgcgtcc
attggtcggctggacgaggggaggagccgctggctcccagccccgccgcg
atgagcctcggccgcctttgccgcctactgaagccggcgctgctctgtgg
ggctctggccgcgcctggcctggccgggaccatggtgagctagcgccgcg
gccgttgccggcccggtgaccgttggggcgggcgcgcgatccctgcctcc
gctcgccggcgtggggaaccctcaggctccagtgaccttggtggggggcg
tctgggggctccccctccccacccccggccgggcacggacgcgggtgacc
gtactgcgacgcgctccgcggccctccaggccgttgtaggcgcgcgggct
ggggtcggggaaggggaaggggttgttccacgcgcgcgggtcgtggtcgg
ggaaggggccgtccaggccgttgcaggcgcgcgtgccggggccggggtcg
ggggtccaggcttgcagggggcggggtccgggacggctggggcggagctg
gaccgttgagggccacggcggggcgtctccgggccgagcggggctgctgc
gcccgagcggttgggggcgcggagggctggaaatcccggatcacgcgccc
ccgggcgccgccccgcccccgcaccttggcctagcgcggtggcgtcacag
tcgcgcagtcctgactacggcctccgggccctttgtccccgctagcggcg
ctcggggtgggggagccaggaggggcgggagacgggcgggtatgggccgc
gcgggcgcaggctcccccgggcgccgcaggcagcggtgccagagccgggg
caggcggcggccgcgagcccctcggcggcggaaggccccagcgtgcaggc
gcaggagggcgcggcgccggcggaagaagccctgtccccgcagcttgcga
ccggagatccacgaatgtcccaagtcccaggacccggtgcgcgcggggcc
cccacaccggctaatgtggcacattttggggttggaaccctctcccggcc
tccgggtctccggtaaaaccggaccagaagtacaagggggcgtgtgcgtt
taaggaggaggagcgttcaggtcttcagggccgcagggcctcggtgtccc
cgccaccgacccgctcccgatcccttcctgcctcagggtcccgggctcag
cctcccgtccacgctccctgctcagcttcctttgccttgcagtgcgcgtc
ccgggacgactggcgctgtgcgcgctccatgcacgagttttccgccaagg
acatcgacgggcacatggttaacctggacaagtaccggtgggcgctcgcc
tggggtggggcgcggggtcgggccctgggagggggccgtgttcttctgcg
ctgacgccgccgatcctcgcaggggcttcgtgtgcatcgtcaccaacgtg
gcctcccagtgaggcaagaccgaagtaaactacactcagctcgtcgacct
gcacgcccgatacgctgagtgtggtttgcggatcctggccttcccgtgta
accagttcgggaagcaggtgggctgctgcgtccccggggcccgcagaggc
gggtgggtgggggtcggggtgggctccagcctggagagggcctgggagtg
tgcagggggcccggactgagggggtgccagcccccgactcactcacacac
cttggccgccacaggagccagggagtaacgaagagatcaaagagttcgcc
gcgggctacaacgtcaaattcgatatgttcagcaagatctgcgtgaacgg
ggacgacgcccacccgctgtggaagtggatgaagatccaacccaagggca
agggcatcctgggaaagtgcgtgacctctggggacagtacggctgctggg
gtgggggtgggggggctgctgggatgctcacacctccctggggcagaatg
gctcatggctcggggggcggttgcggggaggtgctgggactctcacatcg
cgtggcctcctgggggtaagatggctcagggggacatagagggctgtgga
ggcagccagggatgcccacacctttgtggcctcctggggacaggatggct
cgggggcctgtggggggctgttgggactctcacactgcatggcctcctgg
ggtaagatggctctgggggggcttgggggcactgtggctgtggaggcagc
cggggaagctcacacccttgtggcctcctggagacaggacagcttgggga
ctgtggggggctgctggggacgctcacgtccatgtgcttcttttccagtg
ccatcaagtggaacttcaccaaggtaagggggctgtggggggtaggggac
cagcttcccctggccacagccgtggcccagatgggcagcggacaggaagg
gcagcctcagccccttgcaggggtggccccacagtttggacaccgtctct
ccacagttcctcatcgacaagaacggctgcgtggtgaagcgctacggacc
catggaggagcccctggtaggtcctctctagggagcccgcttgaggctcg
ggggcttgggaggtagctgccctaacccagctttcctccccgacaggtga
tagagaaggacctgccccactatttctagctccacaagtgtgtggccccg
cccgagcccctgcccacgcccttggagccttccaccggcactcatgacgg
cctgcctgcaaacctgctggtggggcagacccgaaaatccagcgtgcacc
ccgccggaggaaggtcccatggcctgctgggcttggctcggcgcccccac
ccctggctaccttgtgggaataaacagacaaattagcctgctggatcttt
ctgcgtaggggcttggggggcccttttgccaggggcccctccatgtcagg
gccagttgccgtcagctgccaggctgggggtgccatggaggtggcgtgtt
gttgccccctcttcctccaggctcggggggctgtgctggctgcagtgctg
gggtgcagtgagatctgggcccgttggacacccagccctggctcttaatc
cgtgcagccccacctgctgtgcacaggcagggcctggtgtagtgccgagt
cttggaggagataattctaagtggctgtgcttcctggccccgggccttaa
ctgttaggaggtggctactggggcctcccctggccaggaagcagaagtgc
agaggcccgaggaacagcgtggccctggtgctggggatgggttgggcacc
cacaccggcccttggggcctcacctggctggggggtgtgggggtggctgg
gtggttactgtttgcacagagtccctccgtgagggctggggatggacagg
ccaggaggggctggtagagcagtaccagccaccgttcatgggacccgggg
gctgtctggacacggcctggctgcccacctgcacagctagagggactgca
gcctgccagggtggctgatcccagctgcccccactgggggtctgtggaat
ggacggtccatggcacctgccccagacactgggttgagaggtctgtctct
cccagccctcgtcccctctcatccacatggggccagcacaggcagtgggc
agaaaggcctggtaaccaggagagcctggggggatgcccacacacccctg
cccttccctccctgtcccacaggctgaggagcagactccgtgggaagtag
gcaaaaggcacatatatttaaaaaagtcctttacatatgtacatcagaac
ttgctataaatacatagaaaccgcaggcgccaccctgccagctccgcggc
ctggggcctgggagaggtgagcgggcaataacttaggggtcagggaaggg
ctgggggagggagaattgcatatattagcaggggtctgccccacggagcc
cccgagacgcggggccctgagcacctggggtttcctgagtttctagctct
tgggaccacccggtttcacggatttcaagggtttgggcccactgagccct
tgtgggtgcccagtcccagagcagccacccggagccccttcctacttggg
aggagaggcacagagagggccctgccacgccccggcccccagctgtcctg
agtgggccccgccagggctgaccaggtgggggcccgggtcgggcgctgaa
ggcactgcggccagggcctagggctcctctgagcagtggtcaggggacct
tggccctgctccccaccgctgctcctaggGGAGAAACGGTCCCTGTGT

 
