# Supplementary material for: Polymorphism analysis of six selenoprotein genes: support for a selective sweep at the glutathione peroxidase 1 locus (3p21) in Asian populations
Source: BMC Genet. 2006 Dec 11;7:56. doi: 10.1186/1471-2156-7-56 (PMC1769511; doi:10.1186/1471-2156-7-56)
Supplement: Additional File 26 — SEPP1 Genomic Sequence. This file provides the chromosomal location and genomic DNA sequence for SEPP1 and is the reference used map the location of SNPs in the prettybase file and PCR primer pair file. [file 1471-2156-7-56-S26.txt]

>chr5:42789228-42850631_61404bp  
CTGGTCTTTCCTTGCCTCTGccagccgcttatgctgctgttctcttaact
actgtagcggggaagggggtctaaaagcagctgtaattgtctatgtactg
aaactggtctgggtgccttggcttacaggttaccttgtgtcatacctttg
aaacaaaggacctgtccaggcttccttctgatggccaacccacctctaat
gctggccagtctatttcacacaaagttctaagttttcctggtgtcacagt
aacaccgtaatctcccttaaattctttcttgaaaattttcttttaacata
gttcctagtggggtgggcttatttgtgcctgacccatgttttttttccga
gacaaaataccacgctcacaccacacacactcaccacaagaaaaagaacg
ggtaaagaggctgcacacacacttttaccgtttataccaaaccaaaatca
cgaaattcaaaatccgagtaccaaaaaattcaagccaagtcaaaatcaaa
accaaagtatccagcaattcaagtcaagtcaaaaccagaacaaaagtgcc
aatgcaggcacgctgtgggtgatcaggccacacttccactcagatggagt
ggggcaagttccaaagactagtcttaccaagtcaagccaagtcaaaacca
gaacaaaagtgccaatgcaggcacgctgtgggtgatcaggccacacttcc
actcagatggagtggggcaagttccaaagactagtcttaccaagtcaagc
caagtcaaaaccagaacaaaagtgccaatacaggcacgccgtgggtgatc
aggccacacttccactcagatggagtggggcaagttccaaagactagtct
taccaagtttcagatgtcgcgactccaagtgccagttctttccggtgttc
agccaccgtgttaatcctctgcaggggcctgctatgcgctgctctggcaa
ggcattccaccggggcaatttcctacccgggagcgttctttggatcgcgt
cactcaggctgactggagtcccctgcagggacgctccacaggacaggcct
aagccgcctaacgggttagctctgccgtctatgtctatcagttacctcgt
ttcctggtcagggaaccaagaaatgtagcaggacgagctgcagacaaaac
ctttcagacactgagttgtagaaagaagggctttattcagctgggagcgt
gggcaagccactgccttaaaatccgagctccccgagtgcacaatttctgt
cccttttaaaggctcacaatactaaagatttcacatgtaagggttgtgat
tgattggagcaagcaaggggtacatgacaagggctgcgtgcaccggtggt
cagagagaaacagaacagggcagggagtttcacagtgttcttctgtacaa
tgtctggaatctatgaataacatcggtttcgaagttatgaattgattttt
aactactgggtttaggccaggcaggcccaggcctggtttgggcctggcac
cgggctgcctgtctttgatttcacatccttgtttttttttttccttaaaa
caggtactgagtataaaacaatatgagagggtctctctctttcctcaata
tgactacttaaattggtcaaggaaatgaactacagggaggaatatctgct
ttgtacaaagatttttttaatgacactctttaaaaaaatgattatgtata
tgtgcattttaactggattctcaaagagatatgggaccccaaaaggcaag
taacaactgctcagggcaagtaaagagaacttggatttcaaatggtaacc
tcctaatttgataggaagtttcttgaaaggaaggataacatctgagtctc
tttgtagttcctgcaccttgtacaacagtattcagcatacagcaatcagt
gggggattatttggaaaaaaattaattgatgaaaaaagcaaggcctactc
gaaaaccattgctatctaggaatgacatcatttgacattgctccttacct
cacctacagtgagcatgccaacttacaagcgttaccagaaagaaaatacc
ctcttctgaaatagtaggaattagctatttcatttgtacatcttgaaatt
tccacactctttccatgtccaactactacctttaatttttatttttatgg
tattcacatttgtaaagattttatattcgatcctcaaaaaattctgggga
tgcataggtcttccaggaagtacgacttcagtgacaataaaaatgaggtc
tgatttccctcagataggaagtctatttttctatttccttaaattaacaa
gaaaagagcagtggtcctgtgaaatcccatatgaattcaagttataaaca
tagaacacaatcgacgtgtaagtctgtaacaacaggagaccagagtaact
tgtaacagcaggtgacttttctaacaaaggtcacactgtgtgggctaagc
tagcacctcatcactgcaagaagcaaaacaaaaggaaaaaaaagcttctc
tctctcttttttttttttttttaaagcagcagcataattcgctggctcag
caaatgtttttccctgttatagtttgggaaagaaggcaacttggaggcct
tgtttacccttagcccttcctcccgcccccgactgtaccattaaatccta
gattctagggtgactgaaaaggatagggaataaattagtaattgtcaaaa
tgttttccccatattatgcatggcagcacttgctactttcttttaagttg
ataacaatcagctcaggggtttgctctgcttgcaaggtcactgcaagaat
gaacattgaactttggactatacctgaggggtgaggtaaacaacaggact
ataaatatcagagtgtgctgctgtggctttgtggagctgccagagtaaag
caaagagaaaggaagcaggcccgttggaagtggttgtgtaagtaggaact
tcgtgttttctgatactttattcttttaaagtttggtaaatattttttga
gtctgataaattgtttttttccatagaatagattcagaaaactggtggat
agaggaaataaaaataataaaagagaaaaagaataagaagagtctgaact
taggtgtggtaggtgaagttcccagtgcgcacatttgtcagttcttgatt
tctgccctgtcttctgcacagctgagagcagaggaagctggagaaatcca
aaccttttattctataatctgttgtgatgttacataggcagtattatatg
ttcaaatttaaatattttccactgaagggcagagtaagaacaaacaggga
aaaaacccagccatttggatttgaagagcagacactgaaatatgctcatt
ctagtgttgtagaaatgtccagggatattgtgagcagtttcagaagaaaa
agtggtggaatggggtacagtaggttcagtccacagtgcagaagtggtca
cccttaaagaagctaaaacccatgtcaacaattaggtggtctgtgattaa
atgcaaacttttgtattttaaatggtgaatgagagcattcaggtgaatta
ggggctttcagatgctggcctaaagttcagaggtggaggacagagaaagt
ttgtacatatcctgctttttaatgagtaattttaaataaatgtaggtctg
aatgtggccatgaaatttaagtttcgcaattgaaaagtggtgacatagtg
aaatttacaactacttttcaattcttattggatcagcttccaggaaaccc
aattttgttatttatcttcattatttttatatagctgtctgacaactata
attatcaaaggtttacggtgtaagaaataattttaagaaaacaaaattga
gcagcctgttgattataatgacagaagaaatccgaaagtgtgaactctta
agctacaactctctgccaatgggttattttttcatcataaacctaaatga
gggaaatgagtgaaacagtcttttcatttgtattcaccattcagctactt
gcaatatgtgctctgggctggacgcggtggctcacgcttgtaatcccagc
actttgggaggccaaggcaggcggatcacgaggtgaggagtgtaagacca
gcctggccaacatggtgaaaccccgtctctactaaaaataaaaaaattag
caggacgtggtggcgagagcctgtaatcccagctacttgggagggtgagg
taggagaattgcttgaacccgggaggcgaagtttgcagtgagctgagatt
gcgccattgcactccagcctgggtaacagagcaagactccgtctcaaaaa
ataaataaataaataaatagataaataaatatgtgctctgtggcaaagtg
aaaaaaccaagtgctgattttttgccaaggttctgtaactactgaatttg
tggtctaggaaacagagaaaacctagcctttctattaagaaataaaacag
cttgaattatttttatgttttctttggcatcttagtgcataaacaaaaat
agttggcggctatagttattacaaggtgatctatctaaaaactctcaata
tattgcagtagctaagatgtagcttaggatttgacagaactagttttaat
ccagtctcttttgtgactgactttctctctgtgtgatcatagacaagtta
cctaaactcttagccatggtttttctcaactgcaaaaggggataatggtc
acataattgttttaaggattaactgacatgatatataaaagtgcttagtg
ccacctgaatatatttgtataaaagttaaataaacattagctataataag
gataattgtattatcattgtaaataccattctagaggaattttctagaaa
cagtccaaatatatcttcttcttcttcttaaaatattagaatattttaaa
tattaaaataagtagttggagtggccttaaataagtaagttaatttgtcc
tctctctctacctctctcacctcactctctctagttaagttcttatcaag
atatcatatataggtaagagttttgatgtgttaaataatgtgaaagacaa
tcagggttaaaaattctatctatatctaccagtgcattaaagcccagatc
aatctgattttaacttttctattcttctcttaattctgggctcactctaa
gtaatttaccattagctccccacctccaaagaaatgcatctgcttttaaa
aatttcaaatcagtgcttgaaaatatattgatttcccagttttcaaattt
tgtcctgatctctccccacagattcttacatcaaaatgagcctgaattac
ttgtgaggatttttctttgctcctctctgctgaatgtgttcctttttctt
tatcacctgtctacagttcacctgtttttgaacatttctgtttagagagc
tagccctagttttgaggatatttctagtcaggtatttaaaagcattttaa
tttcgttgctcagaggaagcatctttttaccaaagaaagtgctgtctagt
cataggaattttctagtcataggaactttccaataaataggctaattgag
tgtggatttcaaagagtcttaaatggtagagggggcagatgtgtgatatt
tctacttggttagatacatacagccagacttcaaggaataagagaaacaa
aagggagccatacccaagagataaatatagaatgtttgaacttgaagagc
taagggcccgacatgagccacattcatgttggtatactgtcttttctgcc
atcatcttttttccttggttctctttttttgctggctcttttcatttctg
tgcagaatgctctatttatccctttcttcttcttcttttgtttttttttt
tttgagacagagtctcgttctgtcgcccaggctggagtgcaggggcgcga
tctcagctcactgcaagctccaccgcccgggttcacaccattctcctgcc
tcagcctcctgagtagctgggactacaggtgtctgccaccaagcctggct
aattttttttttttttttgtataattttagtagagaaggggtttcaccgt
gttagccaggatggtctcgatctcctgacatcgtgatctgccagcctcgg
cctcccaaagtgctgggattacaggcgtgagccaccacacccggcctatc
cctttcttcttggaggatagaaagaacagtcagaacttggtgtgtctcaa
acaaaagttaggttgtgtttgcagaatgttacataagtcacagacttatt
tttataagccacagtctgaacataactttctggagacagaattcatgggc
taggtatttttaggaagtggaattatgtctgcaggatttatagaaattca
tagttaggactgtgaagttaactatgaagaagagtgacaggttttctctt
ttacaggacaaccccagcaatgtggagaagcctggggcttgccctggctc
tctgtctcctcccatcgggaggaacagagagccaggaccaaagctcctta
tgtaagcaacccccagcctggagcataagagatcaagatccaatgctaaa
ctccaatggttcagtgactgtggttgctcttcttcaagccagctgatacc
tgtgcatactgcaggcatctaagtaagacagtctttctgtggcttaaaat
accttaaggggaaggctattaaatacacacacgcatatagacataaaata
aaagtgtaaataatgtattaagtcacacttttagaaaaactatgtgtttg
catagaacatattagaagagagaaactaggatgatacacaccaaaatgtt
tacagtgggtttcctagggttatggaaattttttcttctttttgtgcacc
tatattttataacttcctactaaatatgtattacttgtgtaatgaaaatg
ctctaaaatgtacttctgcaaatagaacagttacttcaatacaagaggca
gagaagactgttttgtcagagtagaaagaacactaggcttgctatcaaag
tcttgggttatttaacaaataaatataaaaaatatttgttgagttattca
ccagatattcactgggtggaattctccttacagtcatccagtggtatctg
tgcaggattggttccaggatccccctcatacaccaaaatccatggagctc
aaatcctttatataaaatggcatgtataacctatgcatatactttcatat
gctttaatcatctctagattacttataatacctaacacaatgtaaatgct
atgtaaggaatttttatactgtatttagtgaataatgaatgacaagaaaa
aaagtctacatgttcactactatagatgcagccatctttttttttccaac
cattttttatctgtggttggttgaatccattctacctataagatacattc
aaaatatatacacttcatcgtgctaatttgagaactaaaccaatgtttgt
ttaagcataaggttttaattaagcacaagttttaagtaattctaaaaatg
aaagttttaaaatcttttacagcaatataaagaataggtgcagtatgggt
tagttaaaaataagaaggagagtttcacatagaaaattaaggaagaggga
gaaaaaccactaatcaaatcaaatgagattattcattttatgtatttctt
cccaaatattttagattagaagacctgcgagtaaaactgaagaaagaagg
atattctaatatttcttatattgttgttaatcatcaaggaatctcttctc
gattaaaatacacacatcttaagaataaggtttcagagcatattcctgtt
tatcaacaagaagaaaaccaaacagatgtctggactcttttaaatggaag
caaagatgacttcctcatatatgataggtttgtacatacacacaaacaca
tcccaaatttaaaaataactgtttcgtatctatttatttacttcccatca
cacataacaatcttctttactgttaaatacaatgccatatttcagtcttc
atctcatataatctctctttaacatttagaagtaaaaatcactccttatt
tttgaaatactctcattttaaaaaatttctatgacactataccctgctgg
ttttcctcatatccttcctcttctttctcctcctccacacttcctcctct
tccacctcctgatttttcttcctcccacattcttccttggtttattctgt
atgtgtttgtgttattcagggctatacagctttctgcctattcacactct
gcacattttacctgagcaatctcatctatcccttgattacaattaaaaca
catattaggatgatcccatatatacaaagctgaaacacaatgactgaact
ccagacgagtctacttcctagacatattcacaaacatcttaaatttaatt
attcaaatctgtattgattatcttctcctaaaacatgcttatactttcac
ttttgtgtgatttttatatacaacctattggaggcagatgcagccaacca
ctagggcatataatcctataattttcagaccctgcactcccagtcatcat
ccactattttgcaggacatcacaaaaaccatcaggtatggcagccttgct
gccatccaccccttcacaaaactgtgtgacaggaatgtattacttactcc
ttccaccacacttcccacctcagtcagtaatcaaattctatgggttctta
atcctgagtatatttatctcatatccgtaattattatctcaagttacttc
ctggtgaccactcctctagatttttccactaatctcttcacttgatttct
tcttgttttgtatttaatagtaagtgatttaaaataatatatttgctttt
gattattgccaaatagtttataaactctttattcacatttatttttttga
aatgactttgatttttgaaatgactttttaaaaagtaaggcatgtaaaag
agttcaccattccaagaggaaaatacagaaaattgattatccccataaat
tggcatttcggttaaataaaaagaatgaccaatttgtatatcctgtacaa
ttctaacctaattcttttgcaaatgaataaccatatcttctaattaattt
taatctaaataataattttaaggctacatacctgaatttctgaactgtaa
agtgagttaatcatttaagcatgatctgcacaaatctacttttgattcta
tgaacaaataaaacatttatattttgagggaatctcaattcatgcattat
gccattataaacattcttagttggtgctttgttttttttgactctccgga
gtctggtgagccctacttggtcttacactaaatttttaaaaattcacatt
tcattcttttaggcctttaaacttctaatttttaggataacctaaaagta
taaccctttgatagtcacataaaaccatatatactaggtaaaatgtaggc
aagaagaacattttaaccccaccatttctgacaatgccacatgttctaat
actttcattgtgctgaaattttcattgcattagatacatttttaaataaa
tgggctactggccaaggcttggagatgtttttgttatgtgatgatttctt
gttgtgtcaaatttgtgctgccttagcagttatgacaagctcaagtgatt
ttcagagcctaatttataagttagcggtttgggcactggtagaatttata
agtcagtcacaaaattgtattttaccaagtcacagtgatgacatttttga
tattatatagtgacatatctataacatttcaaaatactagtattagacta
attatagtgttgctatgacctgacctggtgtgcagtacctgggagctcat
ttgtagctctcatccaaagaaatttagtaaaggcgtgaaagggtcttagt
tatgaccattaaacctataatacctatcccagactgtatttgagtaggat
cgtgatacagaaaatattatagtgacattgtatttgtcctttttcttaga
tgtggccgtcttgtatatcatcttggtttgcctttttccttcctaacttt
cccatatgtagaagaagccattaagattgcttactgtgaaaagaaatgtg
gaaactgctctctcacggtatttttctgaattatttttctggggagaaaa
gaggaaatcttttaagagtttatcatgaaacacttatttagaaaactcaa
tgcttttgcaggtgtactaaaaataaataacaataatttttacaattaaa
caaacatcctgtcatctaacctctactttatttatttatttattactatt
actattatttttgagacggagtctgtctctgtcgccgaggctggagtgca
gtggcgcgatctcggctcactgcaagctccgcctcccgggttcacgccat
tctcctgcctcagtctcccgagtagctaggactacaggcgtccgccacta
ctcccagctaattttttgtatttttagtagagacggggtttcactgtgtt
agccaggatggtctcgatctccagcccttgtgatacgcccgcctcggcct
cccaaagtgctgggattacaggcgtgagccaccgcgcccggcctaacctc
tagtttaaaacatcttttgaagatcgatgttgctgcctttatctagaaga
gctttagaaattaaaaatcaatgtatcgtatttcagttaccaccaaatga
cgttgcatgggcataagtgctcaaaaaatttagtcaacacaaaaaagcaa
tgttattgtagtaacctgaacatgttagcacaagaacataaaaatagcaa
agcttacccacagcattacttggaatggaactggggccagaaactactta
atttattgaagatgcaaggctatcagatttttcctgaagcccttccactg
cctgcccatctgcagtctgagtttacttcaaaatggagtaagttttctac
tcattactggtatttatttcctaacaaccatgaaaatatttcttctttgt
tatgagaagaactatatttaaatcttttttaaataaaaaaggcactcaaa
gaatttaatttgtattaactagacttgttttccttcataacaaaaaggaa
aataattctaaacaatgttccattgagaagtcagattgggaaaatttgaa
cttaggtttaaaaacaattcacaattttatctgtaagttgtatttccttc
agattttccccaggtctaaagaaagccgcctcaaatttttaacgaattta
attaattaatttagttgttaaggagtataagttacttactctagttatgt
aattttcacattttaatctttataatgatcttttgagggttattttacta
tttttaaagatgaggagactgaggtaatggaagaaaatactaagagtaat
gaaagaaaagtactaactcaacctatactaagcatttaataaatactaat
tataatgattcctcatattttgggattatttctgcatttctcatttgtgc
aaatgcttgctagttataaatatacccagttatattgaaaaaggcagtta
atagttaccacaatatgcttaaaatgtgtgaatcatctgtaaatacaaat
tacagatcagacactattagtatctgatatgccaaatccgattggagttt
ttctatttcattgtctcctagataccactgattatttgacatattatctt
atgtagtatttaggaaaaaaaaatgctgctaattaaagtaggatacagtg
agaaaccaccaccaacagtatggtacattctaattttagagatattaaaa
tctaaagaaatatgcatcacataatcagtaaaatatagtaattcgtttct
gaaattagactactggcagggtgcggtggcccacgcctgtaatcccagca
ctttgggaggccgaggtggatgaatcacgaggtcaatagatcgagaccat
cctggccaacatggtgaaaccccatctctactaaaaatacaaaaattagc
tgggcgtggtggcacgtgtctgcaatcccagctgcttgggaggctggggc
aggagaatcacttgaacctaggaggcggaagttgcagtgagtcgaggtcg
tgccactgcactccagcctggcgaaagagtgagactccgtcactaaataa
ataaataaatgaaagaaattagactactaccataggtatttgtgtttgtt
taaaccttgaacactttgaacattacacagtatattttaaacatgtatca
aattctttataagtttgtaagcaaacattattagcttctaatgtagaagt
aattcagaaataaccaaataaagtaccacttagtagttgtatgctaaaat
ttaatggaatttataaccttttaaaaccttcaaaacatcaaaagcatatc
acttagtgagtctttgggttctaagttgattttgtaattttatttgcaaa
ttagccttaggttgagatttactgttacatttctgtatctataggctttg
agtctctgattagtaggtaccacaaaacagtaaagacttccagtaaatta
aagaactaggatcatgcggaatggatattatggtcaatgggagtcgggca
gtaatttgctattttcagctgacagccttatggtagggagacattagcaa
agctttggtgaagttcaaaacatttcctggcataggatgaagtatgaaaa
actaacacatttgagcagagtttattagcatttttgaattatcagagata
atattagattacagtatcatatagtattagataagatgcaccgttgacac
aggtacagaagtttccatatagttcaactgattttttatttattttttat
ttttttgagatagggtctgactctgtcacccaggctggagtgcagtggca
ccatctgagctcactgcaacctccatcttgcaggctcaaacgatcctccc
acctcagcctcacaagtagctgggactacaggcatctgacaccacaccca
gctaatttttgtatattttgcagagacaggatctcgccatgttgcccagg
ctggtctccgactcctgagcccaagtaatctgcccccctcggccacccaa
agtggtgggattacaggcatgagccaccatgctcggcccagatcaactga
atttaggatttgatattactttgactttcctgcaatccaagttccttttg
ccagtttacttcatttgcttctgcaaatataagtacagtggtttggcttt
ctttttaagcctttaataaaatgtctaggtgttgagactaacatcagact
ctttctcattaatataatacaaagccagctcgattctaattaactagttg
gaatttcacatgttagctctacaaatcatttttcacgcattattcctatc
tctataagcttgttaaaaagtgatttataaatttgttccagactctcaaa
gatgaagacttttgtaaacgtgtatctttggctactgtggataaaacagt
tgaaactccatcgcctcattaccatcatgagcatcatcacaatcatggac
atcagcaccttggcagcagtgagctttcagagaatcagcaaccaggagca
ccaaatgctcctactcatcctgctcctccaggccttcatcaccaccataa
gcacaagggtcagcataggcagggtcacccagagaaccgagatatgccag
caagtgaagatttacaagatttacaaaagaagctctgtcgaaagagatgt
ataaatcaattactctgtaaattgcccacagattcagagttggctcctag
gagctgatgctgccattgtcgacatctgatatttgaaaaaacagggtctg
caatcacctgacagtgtaaagaaaacctcccatctttatgtagctgacag
ggacttcgggcagaggagaacataactgaatcttgtcagtgacgtttgcc
tccagctgcctgacaaataagtcagcagcttatacccacagaagccagtg
ccagttgacgctgaaagaatcaggcaaaaaagtgagaatgaccttcaaac
taaatatttaaaataggacatactccccaatttagtctagacacaatttc
atttccagcatttttataaactaccaaattagtgaaccaaaaatagaaat
tagatttgtgcaaacatggagaaatctactgaattggcttccagatttta
aattttatgtcatagaaatattgactcaaaccatattttttatgatggag
caactgaaaggtgattgcagcttttggttaatatgtctttttttttcttt
ttccagtgttctatttgctttaatgagaatagaaacgtaaactatgacct
aggggtttctgttggataattagcagtttagaatggaggaagaacaacaa
agacatgctttccatttttttctttacttatctctcaaaacaatattact
ttgtcttttcaatcttctacttttaactaataaaataagtggattttgta
ttttaagatccagaaatacttaacacgtgaatattttgctaaaaaagcat
atataactattttaaatatccatttatcttttgtatatctaagactcatc
ctgatttttactatcacacatgaataaagcctttgtatctttctttctct
aatgttgtatcatactcttctaaaacttgagtggctgtcttaaaagatat
aaggggaaagataatattgtctgtctctatattgcttagtaagtatttcc
atagtcaatgatggtttaataggtaaaccaaaccctataaacctgacctc
ctttatggttaatactattaagcaagaatgcagtacagaattggatacag
tacggatttgtccaaataaattcaataaaaaccttaaagctgacttcgtt
tgttatgtaggctgtatgcatatattgaaaacagaagtgaaactttcgat
tgcttttaaataaataccaactaatgaatttactgctaagctcaaaaccg
tctacgcttaaggtgagaatctttgccaacagaaaggcgttgctctaaat
cgcgaatggtattacgaagaattgcaatctccttgtttttttcttcttga
aaatgctgaagtttctaaacgaaacaaaaaatttgttattagaattcaga
aataaaatttagtacaaggaacaacaaaataacaaagaaatgcacttctg
ctattggtattttaaaaaataccttatattgttaataagaattagatgat
ttttatagaaacatgcttagaaagttttcttaagcaacaaatactgagag
gaaaactcacatacccttctgtagatactttgtggcaaaacagtagaatc
ctgatatgattttgatttagtctgaactcttgctagtttggcatcaaact
gaatcaaattgaaaagaaagttattgaaactctagacaattagaaacaat
tgtttctataattataatccatgttatcctttgacatgtaatctgtaatt
caggtgtaaattacagtatagacaatagaaaaatctttctttaagaaata
atttttcagaaagagcaaagaacagaaaaacaagattaaccctgattgca
cggcaaaattacctggagaggttttttttttctttgtttctaaagtacca
aatgcctgggcactactttagagattctggtgtgcagctagcgtcatctt
tttctcaaaacatcacgtgattctatagtgcagacagggtttagaatcta
gtttaacttaaatataggtaaaaatatttttacgttaaaatgagtgtatt
ataaagaaaatgtaataaacagtcaaggaagaaaacctcacctagctttc
tgcaggaactttgaggctgaacagtagaatttgaatacgatcttgtcgat
atagtttgaacccttgctggtttcaattaaactgaatcaggttaaaaaag
ttctcataggccattcttaacaggccaatttttttttgtttttgcacaat
attccattatataactcttctcttcagatttagttaacatagcctctctg
aggactaagaataaactctgagattatgctctggtttgaggagagaaatg
gttaggtacaatgaaaacaaataaggagctgtgtataccagtcaaataat
agaccagtgataaggcccaaatggcaaacaaaatgcaaatttccaaacag
aggaggattagaagttggtagtagatcttgaaacatggcctattaatttc
agttggccattcagcctttcctgtggtttgtggtacacttggtcagatgg
cagcagcagcagcagcaccagcagcaaagggtatctaaagtcaacatcag
tcctctttctgcccagtgattactcaaggtaactcaccaagtaccctggg
gattccaaagtttcaggaatatgagtagtatgtgattttaattaagactt
gtgaattcttacaaggtaaaatgaaagttggggtggggggaagcaacgga
agaatgatggaagggtagattgatagagtctagaaaacatttaaaggaca
aatattttgtcaaagtacatttgagattgtgatatccggttaaatgaact
actcaagactgtttgtttatttatttatttttttcgttctgttgcccagg
ctggagtgcagtggcacaatctcggctcactgctaagtctgcctcccggg
ttcaagtgattctcctgcctcagcctcctgagtagctggataacaggcat
ctgccatcacgcccagttaatttttgtaatttttttttagtacaggcggg
tttcaccacgttggcctggttggtctcgaactcctgaccttaggtgatcc
gctcgcctcggcctgccaaagtgctgggattataggtgtgagccaccaca
cccggcctactcaagacttttgagcaaagagttagagcctcagcctttga
gatgccctattagaagtcccttaaaaaaaaaattgtaggaatttggtttg
tttgcccccaggatatatattcttccagaaagttattaggaagaaatttg
tttttttaatgagaaataaagcaaaataaatttctagttggttactgggt
tttgacaaatttcggctgggatgagaataaatgtgaagcgttagaaacat
tcttcccatgctggaatggtagaaattatgaaacctacatagaatttacc
ataaaatgcagataatccttgagttttctgtcagggaaatgtgagtgcta
aaaatacaatagctaaaataaagtttcactgtattggtttaatagccaat
tagatacactaaagatagaattagtaagttggagaataggttagaagaaa
atatctaccctgagacagggaaaaacaagaaaatgacatatacagaaaag
agcatatgagacacaggaactggtagtaaagtctatgaaaggctgttgtc
tctcacctagtgttgggcctaaagttgctgcagtcagaaaggcctgcagt
taaaaggaaaagttggatgtcaagtgggaaatactgagaagaaaagttct
cagaggaagcaatatcctccctaaaaaccaggaactttcgaacaactcaa
gggtccactttcaggtcaagtgctgaaaggcaatgcagatgacagttgta
tggtatgtgattactgcaatcatttggtggagaatgagcatgtgtgaagc
cctctcacagaattgcttctaatcctaaaatgtatctcactgtgatgaaa
aacaatcaaagtacagtttagactaagggatgtgtcctcaagtttagcag
actcttaaacacttacttctagttgtagcttgattatttcattttgtttt
tctttttcttgacttcttagctttgcatttaactctgaaatttccatctc
ctttttctctattagttctttgtgcttttcttcatttaattcaactgaat
aaaatgaaataaataaaattcatttgttaaaaatttcaaaattattataa
gtttgtatttctttagtgttttaaatcattcctaaaaaagtaaattttat
taatgaaacatattttagaaatggtgtaggtatagaatagcttttctatg
ttttttacaagaccctgaataatgtttgagacacagaagtcacttgccaa
atatttttgaatgaataaggtaatttaaactattaaacatcaaaggcctg
gaaaataaatgggagatacagtggttgaagagggacacaaagcctgagtt
tctaggtatgaagggctcaaactactggatgactctagagctacatgaag
cccctgctatactattccatatgatcaggccattctcatgttcacatcat
atctttatgctttatcaaatttcttcttctcccaactttcttattcctgt
taatgacaccatgacatctaggatgagaggctcaagaaaatcttttattt
ttaacgagaaaggagacaatctacaagccccacaatgaagggcttcctag
ctttcttttttttttttttaattttattattattatactttaagttttag
ggtacatgtgcaccatgtgcaggttagttacatatgtatacatgtgccat
gctggtgtgctgcacccattaactcgtcatttagcattaggtatatctgc
taatgctatccctcccccatctcccccaccccacaacagtccccagagtg
tgatgttccccttcctgtgtccatgtgttctcattgttcaattcccacct
atgagtgagaacatgtggtgtttggttttttgtccttgcgatagtttact
gagaatgatgatttccaatttcatccatgtccctacaaaggacatgaact
catcattttttatggctgcatagtattccatggtgtatatgtgccacatt
ttcttaatccagtctatcattgttggacatttgggttggttccaagtctt
tgctattgtgaatagtgccgcaataaacatacgcgtgcatgtgtctttat
agcagcatgatttatagtcctttgggtatatacccagtaatgggatggct
gggtcaaatggtattctgatatagatatttagataataaatttgtagatc
ctactctgtatgatttaaacctttgaaataggttgaaatttactttttca
tttatgatatggtcaactttcttaaatgttccatgcatacttgaaaataa
tacgtattccgcatttattgggtatatcatttatgtcaattagtatcagt
tgtttattttgttgcttaaattttctatatcattactaattttgcatatt
tgtatgtacttttctaccactaaaaggtgaattaaagtctctcattatga
ttgtggatttgtctgtcacctactagttctgcgaattttacttggtacat
atacatttagaattgttgttttatttccctggtaaatcaaacactttaca
tcacaaaatatccatcttttgctctagaactgcttcttgctttaaagtat
actttgtccaatattagtatagctatgccagcttcatgttggctactatt
tgcatgttatattcttttccatcttttattttaaatctttctatagtttt
gtattttaggtatattgaaagcaggatagtagcagattttaatacttatt
caatctggcaatcttttttaattggaaattcattcaagtttaacttaatg
catttagtaatatatttgggtttaaatcaactagcttattatttgttggc
ttttacattttatgttcatttctctcttttttctcatcttcatttagaca
gaataactatttttacttcccttttttcctcctctattagattgataatc
attagcttgataaatattcttttattcttcctttagtggttatcttagag
tttatggcatgcctacttgacttattagaatttaataaaattagtacttt
tatcactttatggacatgatacaaaccttaaaaacattttaactccattt
attcccccttttgtctttggtgtttttgtactatgttaacttagctaaat
tagaactatgttttccagaattcccttgtctatatgttctaaggtagagt
tagccgtaagagaaatctccacaaggtttggaagatggaagtatagcaag
aactaattttctctgatgtttagtataggatgctgggcagtgtttcagtt
cacacatggtgttgctggccttctggctcaccaaatcagcagctattatt
ttttgaaggtcaatgtagagccccagggaacagtgcaatttatacaagtt
gtcacttatcaaaggatcatctcagtaataaggaaaaacgtttggttcca
cagcttcttaagctcccaacagatttctttttttagctgctagaagtctc
aggccaggtgtccttgaagctcaatggcgtagggcaccatcttttcctgc
aggtcgtcatgtcattaaggtcgaaggaggtataagaaagatgcaaattc
cagtttgttctcagtatttccacttgacatccaacttttctttttacctg
taggcctttctgactgcagcaactttaggcccaacactagatgagagaca
acagcctttcatagactttactaccagttcctatatctcacatgttcttt
tctgtatatgccattttcttgcttctccctgtctcagagtagatattttc
ttctaacctgttctccagcttactaattctatctccagtgtatctaattg
gctattaaaccaatacagtgaaactttatttttacctactgtgtttttag
cacttacatttccatctacttctctagtataatttccagttctccataaa
aattccccaagtccagctgagcttggtggctcacacctgtaatcccagca
ctttgggaggccaaggcaggtggctcacctgaggtcaggagttcaagacc
agtctgaccaacatggtgaaaccctgtctctactaaaaatacaaaaatta
gccagggatggtgacacgtgcctgtgggcccagctactcaggaagctgac
gcagaagaattgcttgaacctgggaggtggaggttgcagtgagccgagat
ggcaacactgcactccagcctgggtgacagagtgagactgtgtctccaaa
aaaacaaaaagaaaattccccaagttctttatttctttgattatattaat
cagagtcattgtaaattatatatctgataatgccattatctggatcataa
atgaatttatatttatttccttttaaaaatgtttataattgagcttgctt
aggtttttttgtatttttaaagtcagatttactgcagcgtaatttatata
tagcaaaatctcttttgaggcgtatagtttgaggagtttcgaggaccata
tacaagaatctaaccatcaccacgatcaggtaaaatttttctatcacttc
aaaaggagcccttgtgcccctttataatctatccttttgctcaaatactg
gcaaacattgatctgattttcgtcaccataattttcattttcaagaatgt
tgtataaacagaattatatagtatgtggacttttgtgtctggcttctttg
atttagcatattgcttctgaagtgattgtattgttgaatgtatcagcagt
ttgttgctttttattgctgagtaatttccattacatggatgtaccatgat
ttgtttatttatgttaatggatttgctagagtccaggtttgggccatgat
gaataaggttgctgtaaacattcacaaacaggtctttgggtagacatatg
ctttcattcctcttgggtaaatacccaggagtgcgaatgctgggtcagat
ggtgtgttatgtggcgccatgacaatgagcctctcagatctcaggaatcc
taactgatcacttgccccagctcctgcactctaaaatccattactgcatt
taagctgaggccatgcttctatggttgcaactagtcaatgacagggtatg
gaaggaatactactgtgggccaattctgggagatgtctaatcctatcttg
gtgtttcctcctttaaggacctgaactagcacaaggaaacaggtataatg
gggttctaagatgggctcacttaccactttctgggcaatgaagaagccat
ccttagtggtatgtggagcactggtagctcctagtatacaatggtgttaa
taattactacagatttcaccagaagtaatctggaaaaatgtcctggtggt
ggggaatgccttgcaagacattagttatcattaagacatttgaaatatgg
atggaaataatgcccacaaatgcagtagagttatctggttactgctaaat
taaattgacattatactaaaggataatgagaaattgagggctgttagcaa
aaagttacagaattaaagaataaatgtgagagtgagagatctctttggta
gcttacaaacatgttcttacctctggtaatggaacatcaaacacagctaa
gcaacagaaaatataatagatttgaagaactccagagatgtttaaatgct
tagccaaagcagttctactatgataaaatttggaccccggttggaaagac
ctgagatcctgaaaaatagaatggaaacatgtggatggatgcctctgagg
atgctagctctaaagatttccctaagcccttggagtctgaagaggtggcc
cactctttcctagtaaaagctagcaattcccctgtggtgaaggatgcaga
ggctgctctcagaagctgcctcgatctcctcttttggctgttaggtcaat
aactagggtcaagatgcaccataacttggctgggagataagggagaaaag
tgattatatctaaaagtatctgcaagaattatctaggttgtactgggaag
agctatgtgagtatccctgagaacagattttgaggctgctggatcaaaga
agatagaaagtaagactaggtaagcaagaattcattgactcagcattact
cttcagggaccacagatgtaatatcctagcaagggccctaggagatgggg
caaatgctctgctagagtggccttaaacctctaaagaaagcaatgaccaa
agctgagtgaagtgaaaatatctgagctgcctgacagatagtaaagaaag
aaataaggaggctgtagaaagttggcatgctagtaggaatatattacatg
aggtaagacaacctacaaaaggattatgttcttcaggagggcccagaaga
cacattattagccaaggccaccagaaatgtgctggtgaggggtaaaaaag
tatcacaaaaaattcagtgatcagtctcctttgcaagccagggttgacag
taaaataggttgccatagagctaggtttattaatacccatggggatggca
ggcctctccaccacaaagtaataaaagccagatgatagtgcttaactgcc
aaaaggcaggaggccacaattaccaaattaccaggaaggctggagagcag
ccaaaaagacttgatgtgcaggtagttgtagagatagttaatagatggat
agccaattctgcttaacaggtactacaatttaaaaaaataaaaaatggaa
gaacacaaggcttagggtacatgcctcaattaaaaaattatcatcctttt
ctcagtctccagacctgaaccaattatgggatctggaacccattggctaa
atatatggtcaggtcactaggaagaacacttaaataatacttctagtatc
cctttaggaagagaggccaacaagaaccacagaagagttgctacatgaac
tcatgtagagaagtaactctgtgtagtacagtaggtggagtgttgtagcc
atgaaaatgcacctattagatctccaatttcggagagcataattgactcc
ctgttttcatgaccatgtttatgctgaggtcatacttctcaagagctact
cccagtcaatgactgagcttgatagggctacgaaggcaagcttattcctg
caagttgcagaacttatttaatgggcaaatttggctcaattttgttgaaa
ctttcttagaaaatgttacaatctaacactttccctacccaagattcctt
cttttcttctcttcttcacagaggttaaacctgtattacagactgacaac
ttacccagtctctcctggttcccttcccatttaccctcacaaatgttttc
cccaataaacttctcaaatgtctaatcctgtcttggcatctgtttcgcag
aggacccaaattaactcattgcatttttaaaaaactgccaaactattttt
aaagtgactgtaccattttatagtcccagtaataatgtttcagagttcca
gttgctccatttggcattatcaacatggcattgataatttttaagatttt
acctgttctaaaaggtgtgaggttttaatttgcatttccctacctactaa
ttatgttgagtatcttttcatggcttatttttcatctgtatgtgcctgaa
ctcgaactcccaacctcaggtaatccgcccgccttggcctcccaaagtgc
tgggatttacaggtgtgagccaccgtgcctggcccttcatctgtatgtct
ctgggatagtaactgtccaaatatttttgccatttccttgttgagttgtt
tgacttcttcttattgaattcttagtgttctttatatatttttggatata
aaccctttatcaaatatccatttccaagtctatggattgccttttcattt
tcttaacagtattaaagaacataaattaataactttgacgaagtccaatt
tagaacttttgcctttattgttggtgctttttgttgctttccaagaagtt
gtgcctaactcaagatcacaaagataatctcttatgctttcttctggtaa
ttttacagatgtaggttttatatgtaacttattacccattttaagttaat
tgctgcatatgatgtgcataaagataggctcattaaggaaggttttcaac
aaccatataaaaccgattaaccctcaacataggcttatgagatctgcttt
actgaaggaggaaaatttcattagtgaaattatattcaatatgctttaca
tatacataaaaattattaattatacatttaatactaattttaattttata
agaatacaaactgtttcacattagataacattaagtgtaaatactaggaa
ccaaatttagaaatgttgtatttacatacataaatatataggaaggtaca
aaacccaaattaaaatgcatcaaggggctaggtgcagtggctcatgcctg
tagtctcagcactttgggaggccaaggcaggtggattacttgaggttggg
aattcgagaccaccctggccaacatggctgtctaggaatgttggatgcta
gttcttctcaaagagatcaaagttacttgtgaatggacatgttctgaaag
gaaaactgagggaagagagccaggacctgtcagagagcccacaggaagaa
gccaaagtgcagaaaatgaaggcagcaagactctagcagagatcaacacc
aaaggaactcagagccctgcagaaagggtaagtgagggtgcttcttgtct
ttcctcactcctgcaacaatctgctgactgccaaactactaaggaggtcg
tctgcccttgtgacactgggcaatactgttggtggtcatttaggaacttc
ctgaggaaagaaaaccaggtggctagctcatgcaggcatgcctgcgtatg
cctcaggcctgaactgagatggtgggtgctgtactggctgtgtacctgtc
gtgggccactgctgctgcccaagggatctctgtctttgcattaccatacc
accaaatcccctgcaaatataccccacaagctgctctgagtttggcaagt
acggggaacctgcaggtccatgggaagctacaggaccatgtaggcacaac
ttcttggaaagcaacaaaaagcacaaacaataaaggcaaaagttataaat
tggacttcatcaaagttattaatttatattctttaatactgttaagaaaa
tgaaaagacaatccatagacttgcagatggatatttgataaaggatttat
atccaaaaatatataaagaacactaagaattcagtaagaagaagtcaaac
aattcaacaagcaaatggcaaaaatatttggacagttactatcccagaga
catacagatgaaggaccaggcacggtggctcatgcctgtaatcccagcac
tttgggaggccaaggcaggcagtttacctgaggttgtgagtttgagttca
gaaggctaaaaagaggacctcagtctcttctggtttgtaaggcttctgta
agaagtctactatgttagcctgattggatttcatttataggtaatttggc
tattttctctagctgcctttgagggttttttgttttttttttggcattga
ccttaaatagtctaatgattatatggcagacttcttacagaagccttaca
agccagaagaaactgaggtcctctttttagctttcttaaagaaaaaaaaa
aatgccatccaagaattttatatccaccaaacaaggaaggagaaataaag
tttttttccaaataagtaagtgctaaaggtattcatcatcaccagaccag
acctacaagaaatgctcaaaggagttttaaacatggaaacaaaaggacaa
tacttgctatcataaaagcacgcagaagtacaaagttcacagatcctata
aaacaaacaactgagactataaagctcactaacaacactctaaagggaac
aaaatgccacatataaatattaatcataaacagcctaaatgttccactta
aaatacacagattggcaaattgggttaacaaagcaagactcaaccatcta
ttgacttcaagagacccatcctatgtgtaatgacaccataggttcaaagt
aaaggggtgacgaaagatctaccatgcaaatagaaaatgaaaaagaacag
gggttgatattcttgtatcaattaaaacagactttaaaccaacaacagta
aaaaagacaaagaagggcattatataatgataaaggcttcaattcagcaa
ttacctaactactatataattacctaactactattatataatgataaagt
cttcaattcaacaaaaagacttaacaagtgatttaactgtgcccaacact
ggaacacccagatttataaaacaaatattattaaacctaagaaaatagat
agacagctgtacaatagtagtggggttgtcaatgccccattgacagataa
agaattcaaaatatggattgcaaggcaactcaaagagatcaagagaaagt
tgaaaaccaacacagagaaaccaagaaaatgattcaggatataaaagagg
aggtagctacattttaaaaagcaaaacaaaacaaaaacttctggaattaa
aaaattcactaaaggaattttaaaatatagttgagagttttagcaacaga
ctagaccaagcagaaggaataatttaaaagcttggagaccagtctactgg
atcatggaggctgaaaaataataaagaaactctggactttaattggactt
ttgaccaaatgaacctaatagacatctacagaacattccactcaacaact
gcagaatatacattttttctcatctgtgcatagaacattgtctaaaattg
accatatgcctgatcataaaacaagtctcaataattttttaaataaaatt
atatcaaacgtatatgtggaccataatggaataaaatcagaaatacatac
caaaaggaacttgcaaaaccacacaaatacatagaaaccaaacaacttgc
tcctggttgacttttaggtaaaaaacaacaacaaaaaaaacagaaatgaa
aacttattttgaaacaaaagaaaatgcagtcataacataccaaaacctct
aggatacagaaaagtagtattaggagaaaagtttatagcactaaatgcct
acctgaggaagacagatgtaacattaacaacccaacgttgcacctaaatg
agccagaaaaacaagaacaaaccaaactcaaaggtagcagaagaaaagaa
ataacaaaagatcagagaagaactaagtgaaaatgagatgaaaacaaaac
tccaaaaatccatacaaaggatcaatgagacaaaaactgggttttttgaa
aggacaaacaaaagtgatagatcacttgctagattaaccaagaaaaacag
agagaaacagaagtttccaaataagcacaatcagaaatgataaagttgac
attacaactaataccacagaaatacaaaagatcttcagtgactactatga
acatttctatgtgcacaaactagaaaatctagagcaaatggaaaaattcc
tggaaacatacaacctccagagattgaaccaggaagaaactgaaattcta
aatgggccattaatgtgttataaaattgaataaataataaaaaatatacc
aacaacaacaacaacaacaaaatcccaggactagagtatttacaggccag
ccaaattctaccagatgtacaaagaagagttggtaccaatattactgaaa
ctattccaaaaaattgaggaggagggaggcctctctaactcatgctatga
aaccagtatcatgctgataccaaaatctggcaaggacccagtaaaaaata
aaacaacaggccaatatccctgataaacatagattcaaaaatccccaaca
aaacagaatccagtaacacctcaaaaagataattcatcaggatcaaacgg
ccttatttcagggatgcaaggatggttcgatatatgcaagtcaataaatg
tgattcgctacacaaacagaatcaaaaacaaaaactatattatcatttca
gtatatgcagaaaaagcatttggtaaaatccaacaccctttataataaaa
accctaaaaaataggcattgaaggaacgtacctcaaaataacaagagcca
tacatgacaaactcacagccaacatcatcctgaatggggaaaagttgaaa
gcatgtcccctaagaactggaacaaaacaaggatatccattgtcaccacc
cctattcaacatagtactgaaagtctgtagctagagcaatcaggaaagag
aaataaatagtagccattcaaattggaaaaggggaagtccaattttacct
gtttgctgataatatgattctacatctagaaagccctaaagattcatcta
aaagattctacacctagaaaaccctaaagattccccctagacctgacaaa
tgacttcagtaaaatttcaggatacaaaatgaatgcatcaaaatcagtga
cattcttataaaccaacaacactcaagctgagaaccaaatcaagaactca
atcccattaacaattaccatacacacacaaaattacctggaaatacattt
aacaaagaagatgaaaaacctctacaaggagaacaaaacagtttggtaat
agaaatcatagatgacacaaacaaatgaaaaagcattccatgctcatgga
taggaagaatcaatatcatcaaaatgactatactacccaaagcaatctac
atattcaatttctatcaaattaacaatgtaagttttcacagaattagaaa
aagcagctttaaaatttatatggaaccaaaacagagcctgaatagtcaaa
gtaattctaagcaaaagaacaaagatggaggcatcacgttaccctacttc
aaactattctacaaggctataatagccaaaacagcatagtactagtacaa
aaatggaaacatagatctgtaaaacagaataaagaacccagaaataaagc
cacacacctgcaacaaactaatgttcaaaaattctacaaaaataaacaat
gaggaaaagattccctatttattataacaaacagtgctgggaaaactggt
tagccatatgaaaaagaattaaactggacctccatcccttaccatacaca
aaaattaactcaagattgattaaagacttaagtgtaagaccttaaactat
aaaaatcctaaaagaaaacataggaaaaactcttctggacattggcctag
gcaaagaatttatgactaagacctcaaaagcaaatgcatcaaaaacaaaa
atagacaaatcggatttaaagagtttctgtacagcaaaagaaacaatcaa
cagcataaacagacaacctacagaatgggagaaaatatttgcaagccgta
tatccaccaaaggactaatattcagaatctacaaagaagttaaacaaatc
aacaagacaaaaacaaccccattacaaagtgggcaaagaggacttgaaca
gacacttctcaaaagaagacatacacacagctgacaagcatatgaaaaaa
tgttcaacattactaattatcagagaaatgcaagttaaaaccacaataag
ataccttctcaaaccagtcaaaatgactaatagtcaaaatgagtattact
aaaaagtcaaaaaaataacagatgttgtcagggatgtggagtaaagggaa
caataatgcactgttaatgggaatgtaaattagtttcacccctatggaaa
acattacaaagatttctcaaataactaaaaataaaattactattcaaccc
agtaatcctactattgggtatctacccaaaggaaaataaattgtttttat
caaaaagacacttgtacttgcatgtttatcacagttctattcacaatagc
aagtcatgaaattaacctaagtgcacatcaatgatggattggataaagaa
aatgtggtatatatacaccatgaaatactacgcagctgtaaaagagaata
aaactgaattatttgccaacatggttggagctggagggcatcattctaag
tgaactaactgagaaacagaaagtcaaatactgcatgtactcacttataa
gtgggagctaaacaatgggtagtcattgacataaagatagaaaccataga
cactgggaactccaaaagaagggagggtgggaggggtgagggttgaaaaa
tgatctaccacgagttatgttcactatataattgatgagttcactagaag
cccaaacaccagcattatacaaaatacccatgtaacaaacccacacatta
tatctgttgaatcaataacaaaaaagcaagtttattttaaacttaccttt
tctctgcatgtcctgataaagtttgcttatttctttcttatatccctcct
ctttgattttcatttcacttacaagtttggcaatattattcttatattcc
taaagattaaaatatatattaatttttaaaatttaaatatgtgtatataa
cttctgattcctagaaaggtgaaattctccattcatattactttttaaat
actttaaaaattctccatttatgttacttttttaaaagttactataaatg
taatataaatgaacaatttcacctttctaataattaaaagttatatctac
aaggaaaaatattgttcattgtttgaataatcagctttgagatagaccca
ttttattttattttttgtatgtataaagtatttattttttaatttaaatt
tttggcctggtgtggtggctcacgcttgtaatcccagcactttgggaggc
taaggcaggcagatcacgaggtcaggagatcgagaccatcctggctaaca
cggtgaaaccccatctctactaaaaatacaaaaaaattagctgggcgtgg
tggtgggcacctgtagtcccagctactcgggaggctgaggcaggagaatg
gcgtgaacccgggaggccctgaagcttgcagtgagccgagatggcaccac
tgcactccagcctgggggacagagcgagactctgtctcaaaaaaaaaatt
taaattttaatttgaaaattaaaaattatatatatttatgatgtacaaca
tgatgttttaatatatgtatacattgtggaatgcctaaactcaagccaat
taacatatctatattatggatatgttaaatatatgttaaatatgtgaggt
atatccatttgcctcatatatttatcacttttttgtggtgagaacattaa
aaaactactctcttagcaattttgaagtatatgatacatcgttattgata
acaatcaccaaattgtacaatagctctcctgattctattcctcctttcca
actaaaattttttatcctttcaccaacatctccccaattgctgcctccac
cacagcctaaccaccactctactctctgcttcatgaattccataagaaag
atcaatttctgatccaaggagataagataaagatattacagaaacaatgt
ctttttttatctttgctttctggatactcattaccagggtttagaatatt
aaggatgctcaaaatatttaattttatgaataaatgccactacagaatta
aggtatgttcaatataagccaaaactatacattagagccaacaaaaggca
ctgttcaatagctagcaagcttactataatgtaagatgagtctctttgaa
tgcaagctgaacttctgtttccaaaaattatataaatattcctaattccc
agagcaagattaagcattacccatggtaagtgtatgctttatgaggaggc
atagagagaaagatgagtttgggatttgcaaagtgcttgacagctgcctg
agattagcttcttaggttgttgaaggataggggtgatttattatgctaag
aacagggagaggagcattgagagtggtgatggaagacagttattttacaa
ttgtgaagataaattttacaactttaccgggggtatggtcctacatgaag
aaattattcagaggcctaaaatgtaggcaagagaaaaggaaagcaggaag
aataaaagttaagtatgatagtaataaaaaggcaataataaaggcaagag
gtcaataaaagcctctaatacctaacagctgggactcaccattgtgttcc
caactccttgtgtgtaaatacatgtatatatgtgcacacacatatatctt
gatatatatttcttgaatgaatgggagtgccaataagaattatttaggtc
agaactgttaacctagagccagtgaataggcttttgatcaacttccaaat
tttaaggtaaaattatacatgtatttatttgtgtgtgtgtatgtgtgtgt
gtgtgtgtgtgtgtgtgcgcgcgcgcgcatttttctcagtgaggattcat
agcttttaatagatatttcatggtactgaggaggttaaacagtttaaaac
aggtcaagacacactggcttctatgcccacaattaaaaattggcatacat
tcctccatattatctcagttcaagagattttgtctggattcctgtttgtt
ctacttatcctgccaggcaacttgtaggaatggacaaagctattcaactt
ctcggttctaattaaaactgggcaggtgaacccagctggcaatcccacaa
attgccattttctatatatctagatttctagatgggcaactacagagcag
cttttataaactactcctgacaactgtgtgcactaagctgttgctgctct
gagaaaccacaagagacaaacctatgtacctttctattctccactgattt
ttgccacaggaagatgtcaccaggaaagtggaatgctgccagttaattcg
gtgagacccaggatttgcatttcagcctccaggcatgaagactattctat
ctgggttgagccaagttctatcccactagatcttctcttccactttagcc
tgtgccattcctaaaaaatgtaatcttttcatttttctaaggagactaat
ccccaataggttacaattggttgtcttcttttcatatgctttctgggaat
tttaaattccaaggaatagcctccagtttcactcttgatataaaaaacaa
tgattctctctatacaagttgcaaaatccttctactctcacaaatactgc
tattgggtacctcctgagtttgttcctggggagttttctccatgaatttt
agatgtgttcagaggttttgaattagcaaatctgcgttgtcatagtttgc
tttgggcagcccctaagtaagaaattcagactcttgggttgtggtgtttt
ctctttaatttcttcccctctgaacattcctgtagtattctcaacaaagc
agtatcctagtgcttgaagttttagaaaggaaagcaggtcaaattttctc
cccctggttccccaccccaattacaacctgactttaccatctatttttga
gatctagagtcaatatattaaaaggattgggaaagaataaagggaaaaag
gaaaagaaagggggagaaagggtaggattcatttcagaaatacttaaaaa
ccatctcaaaattggtgatgaaaagctaaattttctaagagcatagccag
aatgctacttattactgtacaggattaaccagaagttctgggcagatttc
ttcagagggtcctcagatgaggaaccagactgaatttagagaagattctt
caagttgaaagctcctatagattcaacttgagttttgaggatcttttgtc
tgctagaatttgacatattagctcttgagagatgaggaagttagcataat
gaacctctcaaagagcagagggaactgacatttatttagcatcttttatg
ctttttacacgctgttcatgtgttctacaactgctgtcactacactgttc
ctacaggagataaggaaaagtagcagagggtatggtggctcctgggagag
aaataatttgtgatccacatgaaatgccccctgtattggaatggtgtaat
gattacccaaatcataaagagtatagattcatttacattataataagaaa
gttcacaagtagtaacaaatagagtttactagagtaaaacctctattaac
ataattgaaaattatgtagcaaaataactgcatctctttttggtagaaag
aaaaagtaatgcaagttatttgttagtacattatattttgtaaaaaaaaa
aaactcttaaaactagtattgctttgaaaacaaattgtcatttactaaag
attttggcatatatacgtatatctccacacacacacacacccacaaacat
ttggctgtgtttattaatttaaaaacctctttttttttcctaatttgaaa
agataaatctccacagggacttgactgaatagaatgatacataaactcac
ctgttcatgagactttaacttctcttttataagatcagcacttattttta
gttgttcattttcacctgtgtaagaataatcaaagaacatcataatatat
agcacttttcaattaatatgaaaatatgttcaacattttagcttccatta
tgtatgcattcaacaaacatgcatccagcagctgctacacttcaggcacc
atgctagacactgagaatatgaaagtgaaaagagttactgctcttcaaag
aacttacagcctagtgctgagtcaaatgtgttagtagttataatatgcta
tgataattgctctttaatggcagtatatctgaaatactacaggaacctgt
aaaaagaaaacctagggcagcttgaagtcaggaaaggatttagagaagag
aagctacttgagacgagatttaagtgataggcttaccccatgttaagaga
gagcattctaaatgcagaaaatcgcacagaagaccatgggcttgagtgaa
tatagcttggaaaaactacaattcacgtacggtattgttgaagtgtaaag
tgtgagcaggagatgctatataggttgggatcctatcactaggtagacat
attctacatattctagatgaacaattttggattttggttttagaggttac
agggagtcatcaaagaattttgaatagtgcagaagtgaaataatgagagt
tacatgctaaaacgattatctggcaatgtggatgatgaatgagagggttt
tgaccctagaggaatggagatcagtaactataggtcaagtaagagataac
aggaacctaaattacgtcagcggcagtatggaaaaaaggaagcaatgagg
agaattattatttagatgatagaattacctaggaatttagtgacccttta
gatagaggaggcaaaagagaaagggggagccttttctttttaggtttttg
gtttgggtaactgaaaacaataccttaatatttttaacaaattttaaaaa
ccctgtggttaattttgattactaaacatccaggtcggtttaaaactgta
atttcctatttgattgaaagttttcatgatccttatcactggctagatca
gtggctgtaaagagtcaatagaagtgggaaagaagtcttagtttcctcct
tagttgctcttccctgtctttcctctgggtcatctcttggggggtggaga
caggaaatgaggagaggtaaaaaattctctatttaacttcgaggttccag
tcctttaggtggttgtagcaaatatatgcagtctggactcactccaacat
ttggcgactttttagcagatgtcactagaatatggaaatatgtagctatt
ttgttgttaattgtggcatgtgccctagtcactaattcctggtaaacagg
aaaagcctcaatagacatcctattacaatttcccctctacaaccttaact
ataaacacaaccaagaagtagttaaacaaaacaacaaatcagtaaagatt
tttgacattatctgaataatgcttttaggaaggtttgttttgtggtatag
taaagttgagaggagccttggaaatagagtccacttatgaaactattgca
gaggtattaaaccacagtattaaaattaaaaccttgactataaacaaaac
taagaattagctaaacaaaacaatgacaaatcagtaaagatttttgacat
tatctgaacaatgctttaggaaggtttgttctgtagtacagtaacattga
aaggagccttggaaatagggtccacatataaaacttgcagaggcattata
tcaaagtattaaaattaagtaaagatctaaaatctattagttttcaaagg
ttgtgatgagaaaccgataggaaaagtgttacacttttaagggtcatatt
taatacaaatcttaattctgatgatggtttcagtttgtcagattgtgtct
ttcaagaaattagtccatttcacataggctatcaaatatttgagttgagc
acagagttgttcagagtattcctttattatcttcttcttcttcttttttt
tttttatattgagatgaagtcttgctcttgtcccccaggctggagtgcga
tggcgcgatcttagctccctgcaacctccccctcctgggttcaagctatt
ttcctgcctcggcccccgagtagctgggattacaggcacacaccaccatg
cccggctaatttttgtatttttggtagagatggggtttcaccatgttggc
caggctggtctcctttattatcctcttaatgaacatgacatttgtagtga
tgtcctttctttcatttctgatattattaacttgagtaatctctcctatt
tccttagttcatctggctacagacttgtcaattttattgatcttttcaaa
aaaacagcttttagtttcattgctctctattgatttcttgttttcaattt
tattaatttctgctttatttttgttatttcttttttttacttattttgga
tttaatttgttctcctttttcttatttcctaaagtggaagcttaaattaa
ttttagttttttgttgtcttctcatatgcacatttaacgctataaatatc
tctttaagcactgtggtttttgcagcatttcacaaattttaataaattgt
atttttatttagttcaaaatattttaaattttctgttgatatttgttttt
tgaccactgtattatttaaaagtgttctttaatctgcatatattttgaga
tttttcatctacctttctgtttttgatgtctactttaattccattgtggc
ctgacagcagacattgtatgacttctggtctttcaaatttgctaaggtgt
gttttataaaccacaatgggatctatcttggtgagtattcattaagtttg
aggagaatgtgtattctgctgttgttggatgaaatagtctatagatgtcc
attatagtcaattgattgatgttattgttgatttcaactgtgtccttact
gattttctgatagaagaatgttgaaatcttcaactacaatagtggactca
tctatttctccttgcagttctataaatctttgactcacatatttttgatg
cctttgctagatgcataaataaaacaattttatgtcttcttggagaatta
acccttttatcattatgtaatacccctttttatcctggataatttttcat
gctctaaaaatctgctgtttgaaatgaagatagctactccagtgttctta
gtgttagcacggcatatctttctccagcccttagcttttaatctatatgt
gcctttatatttaaagtagactttttttgtagaaagatatagttgggtaa
tgttttttgatccgctctgataatctctgtcttgtaaactgtattaggct
attgattttcaaagtgatttttgataaagttggattaatatctaccgtat
ttgttactcttttctattcatagaccttgttctttgatcctatttttgtc
ttctattctttttctgccttttatggttttgagtatttcacgtgattcca
ttttctcttctttcttagcaaatccattatacttctaattttagtttttt
tttttttttagtgattgtcctagaatttgcaatatacatttacaatgaat
tcaggtccactttcaaatccattataccgcttctcaggtagtacaagtac
tttatactaaagtattcataattccttcctctcattccttatgtcattga
tgtcatgcatttcacttatgcataagctataattacttaataatacattg
ttgctataattttgaataaattgttacctgttagatcaattgagaataag
aaaaataaaagtttttattttaccttcacttattccttctctaatgttct
tcctttctatgtagatccaagtttctggcctatatcattttgcttctctc
ctctttcatcatttcctgcaaggctggtatacttgcaacaaataccctca
atttttgtctaagaaagtctttatttctactttctggacaataattttgc
aggatgcagaattattggttggtgttttattctatctctctcagcacttt
aaaatatttcactctactcctttactgtttgcatggttcctgagaagaag
ctgggtataattcctatctttggtcctctataggtaaataattttcctca
cttgtttcaaaattttttctttgttttttattttctacagtttgaatatg
acatgcctatgggtagttttttgagcatttaccctgcttggtgttcactg
agcttcctggatctgtggtttggtatctgatattaattaggggaaattct
cagtcattattgcttctgatgtttcttctgttcctttctttctttatttt
tcttctgatattcccattaagtgtttgttacagctttcgtagttattaca
ctgtttttgaatattttgttacttttttcctagtcttttttttttttctg
aaatttcagtttcggaagtttctattgacatattctcaagctcagagaat
ctttcctgaaactgagaaattattttcattaggctatgtctagtctacta
atgagtccaacaaaggcattcttcatttgtgttacactgtttagagcctt
tagcatattaactgtagttttttaaaatttctggtctaataattccaata
tccctgccatttctgtgtctggttttgatgctttctctgtctcttcaaac
tgcctattttttttcttttagtgtgccttgtaattttttgtacaaagctc
aagaccaagtaccagtaaaaacgcctaaggtgttgcagaaggagaagtat
tctatagtcctatgattaggtctcagtctttcagtaagcctgtgtctttg
gactgtgagttacccacatgcttcttagtccctctcccctttggtgagat
gggatggctagaatgggctagagttgggaaggctagggggagctgaaata
ggatattttcctcccctaaggcagcttatcctcggctaaaaccccagtag
tttaggctcagataaaatagcttctttcaagtcaggctttgttaagaaca
gaagctgtggattatttcaaaatggttacttttcttctcctccagccaac
aacatgagggaatttttctcatatcttaactgtgagatcttagtagagct
ctcacaggtaaaacttacaaaactataggggctctcctatgggattgggt
cccctgaaatttttaatctcttagatttgactacaatgagccatctgcaa
ttcatcaaaattacattttagggtttcctagcctgacaaacagggaggtt
tctgctcttgttaagttgtgattctctgagtctgcctccctgtctccaat
tttagatgcatcagtttgtcctgcgacctcagttctctgatcaaaagtct
aagaattgttgatttttcagtttgctcaatgttttacttgttgttagcag
ggcgtgacaacttctgagatccttatatgttttaccagaaagatgaggta
cgtttgaaggattttcattaaagttagaattctatttccaagttttatgt
gcaagtgagaatacttaaaagggacacattttcagccctgaagttgctta
atggtggaaccatttctaaagatacaatggtttttccataaattaatttt
ccaaaatcagttaattggccactgttggctgacattttttcaagtctaac
agactttcactactttttaacttaatatgcctgataaagagcttgtatgg
gggtaggagaagtgacagctctgatactttcttattgttggcttgtgctt
gcattattgtaattattattgtcctcaatatatgttttattttttaaaac
tacttgtccattttgaaaggattagtttgattagaactagctaattttat
ctatcaatcctcttatccagaaacatataaactgtactacatggccatac
actgaaactaggggaaaaagtaaacatgcaattgttcagttttagaactc
ccattctcctcagagaaagaaccttgtgtatcatgcgtgacatataatta
acttatagatagaaaaaggaatattatcccagttattaaatttttgtaag
atgactggctttgaattttcagatgaaaataaagataaataagaattgca
atttttttctacatctcattgaattatcttttacataatccataagtccc
tactgaaaagattcattgataagactaaaggaaggtagcatttctctcat
tgtaactgaaaagtctcttaaacccaaagggtaattgattaatcagctca
ataatgttaccaaaaaaccagatccttttagtttacttttcttgctatcc
tccaaaatcatcctgctggcatgatttttagactagaaacaagaaatctg
aaacaattttaggcattatatacagtcttataacaaccagaagaacatag
tccatctcttgggagagaggaaaattattccaaaagaactcccttggagc
ttggatgcgatcagcttcccctgaggcatatggttaagtgaatgaagggt
gaatgtctgaaaaagaaaaaccgtttcctgttaaggagagaaaagagcta
ttggaaaggaaaccactgggtagcttaaataagcagattaatcatactat
cttggcaatcaattggatgaaaatggtcaaatatagatagttcttatcta
ttaccttgctcaatcaaggcttgtaaaagcattgggaaagtgaactcaat
gagtcatcatttatttgcaagagacatcatacaatattcatttttaagaa
tggctatttttttttttttttttgagacggagtctcgttctgcagccagg
ctggagtgcagcggtgcgatctcggctcactgcaacctccaactccctgg
ttcaagtgattttcctgccttagcctctcgagtagctgggattacaggca
tgtgccaccacgcccagcaaatttttgtatttttttttagtagaggcggg
gtttcaccatgttggccaggatatggattacaggcgtgagccacagcgcc
cggccaagaaaggctattttaaaacttgtacttgccttgtactggatctt
aaagagaaagttttctgttttctcccattgattatgatgttagctgtgag
cttttcatctatggcctttattgtgttaaggcaagatccttccatgccta
ttatcttctctatctatgcctatttcatgagagttttaatcatgagtgga
tgttgaattttgtcaaatgttttttctgtatctattgaggtgttcatgtg
tttttttctattcattttgataataaatagaaaacacatggtgtatcaca
ttgattgatctgtgtatacagaaccatacttgcatcccagggataaatcc
cacttggttaggatatatgatctttttaatgggctgttgaattttatttg
atagtattttattgaagatttttgagtctgtgtttatcagggatattggg
atgtaattttctttccttgcagtgtctttgtctgattttggtgtccgggt
gatgctggcctcataggatgagtttggaagtgttccctttgcttttattt
tttgaaagagtttaagaaaaagcggtattactttttctttgagtgtttaa
tagaattcccatgaagccacctcatcctgggcttttctttggtgggagat
ttttgattatttactcaatctccttatttgtcattggtgtgttccgacta
tttctgactcagttttggcaggttgtatattcttaggtatttgactattt
cttctaggttatccagtttggtggcatatagttgctcttaatagtccctt
attatcctcctcacgccccctaggatttcagttgtatcgtcttctctttc
atttctgcttttatatattgacatctttctttttttttcagtgtagccaa
gcatttgtcaatttagtttattttttcaaaaaaaacaaactcctagtttt
gttaaattttctgttgttttttattttctatttgattgatttatcctata
atcttcattatttctttcctttgagtacctttgggcttaatttgttgttc
tttttctagttccttgaggtgtaaagatagattacttattggatatatat
atattttttccttttaaatttaggctttacagccataaacttccccatta
aaatgtcttctgctgtatcctataggttttggtatgttgtgttttcattt
gtctcagatactttaaaaattcctttggtttattctttgactcaatgatt
gttcaggagtgtgtttagcatttttgcctcttcttttcaacatagtgttg
gaaatcttagagcaattaggaaagagaaagacataaagggcatccaaatc
agaacagaagaaaattatccatattcgcagatgacatgactatatactta
gaaaacctattagaactaataaacagattcagtaaagttgcagtatacaa
aatcaacatataaaaatcgatcacatttctatatacaaattacaaaatat
ctggaaaggaaattaagaaacaatcctatacataatggcaataaaaatac
ttaagaattaaccaaagaaggtgagaatcttgtacaccaaagaaggtgag
aatcttgtacactgaaagtaataaaacattgatgaaggaaatgaaagaag
acacagataaatagattagaagaatattattaaaatgtccatactatcta
aaatgatctgcatatttaatgcaatcgctatcaaaatgccaatgacattc
tttacagaagtagacaaaacaatcttaaaatccatatggaaacacaaaag
acctcaaatagcccaagcaatcttgagtaaaaagaacaaacctggagcca
ctgcactacctaatttcaaaatatattatagagctacaataatcagaaca
gtacagcactgttaaaaaaaaaaagacatgtagattatggaacagaatag
agaacccagctgggtgtggtattttagtcacaaggaagggaaaagttgtt
ttgagccctggcattgaaataggagcatgagtgcccctttttaacactcc
aaattacaggaatcacatataagatcaatattttatctcacatatataag
gtgcttgttttaaaataaaggcagaggtctaagatgagaaatgcttattt
gatgtgagttttatgtggaaggggcctttaaggcaatttagtctaatctc
tgatatagtagaagaaaatctcacagccatcacagctgagtcagaacagc
acaaaatacttggtctgttttgtgaatggtaggcctgtttgattaacatg
attgttacagataagataagctgaatgtgttgacttcacttgcacaaata
tagtcttagtctatgacaaaaaaattaaatggtaaactatcactgtggtt
taaataaaaaattatggtttaactagtaatatccactcttcaaaactgaa
cacaagattattaaagaccaagaatgctactgagaataaatagagttcta
aatttttgaaggtaataactatatgacctatgtaaaacatccctttatgt
cactatcagatagaacatgactgaattgttctgttcaggataacatttct
tatttcataatcatctaggaaagtatttttaagtagtaaggagtcctctt
ttagctgacaaattgaaatttattatcaaccatgtaaaaacttcctattt
ttaaaggtgctcaaatacacaatgcttttttagattttacttttttttct
aacttacctttcaaattctgttgatattcaatggtctgttgtagcccttt
tattatattatgaagagtagcacattctgaaatataaaagataaatttat
tttaaaatcccttgctttcattttggaattattctctcagttgaaattat
taaaataaaataatatttaagccaggcatggtgatgtgtgccttgtagtc
ctattgactcaagaggctgaggcaggaggatcacttgaacccaagagttc
aaggctgcagggggctatgctcatgccattgcactccagcctgagtgaca
gagcaagaccctgtctctaaaaataataataataatatttaatttgaaat
tacaagatattaataaagcagccaagcaccttaaataaaattatataaag
gaaaaatataattttttttttttttgagacagagtcttgccctgtcgtcc
aggctgaagtgcagtggcacgatgtcggctcacgcaacctccgcctccca
ggctcaagtaattctcctgcctcagcctcctgagcagctgggatcacagg
cacgcgtcaccatgtctggctagtttttgtatatttttgtagagacggcg
tttcaccatgttggccatgcggtctcgaactcctgacctcaagtaatcca
cctgcctcaggtgatccaccccccttggtctcctaaaatgctgggactat
aggtgtgagcctttacttttaactcactcattaagccaaatgaatttcaa
aacttggtaatgactttcctaaagcacagaatagtatgggtcctaccatg
tgcctaagcaatctctgccctaagtagtaaggcacacctgcatatatctg
gggaactataagaagtatgtccatgcaaatcttccaggaaagaacatcct
aaggaaagggagtcaaattatattgttttggtataagacaatgtgtggta
caattgtgtggtataagacaatgcttttcttactctatcttccagtctat
cctcttagtacttaggcttgagtcttagaccaagagattagcaataaaag
gagtaaaaactcagtaagtagtgttccaaggcttcagcaactgtgctgcc
aatggctgctgacataatagaagatagaagtttcattgcaaatattagag
ccttgacatgcgcattcaagccttgactataatattggtagccaccagca
acagccaagatggacagcaatagtagtggtaatttcattactttagaaat
ccacttggctattagggctacaacagcagagactgttttgttttgcttac
tattgattcctactgtttaggacacttgtggtccatagtaggcaatccac
aaatatttgttcagtgattattgggttgataggtaatatcacagtaagct
gaagcagataaggggtaagtagggaatctctggtatgaaaataacatatg
ttttgtcgactgaatgaaagaaccaatactgtgaagggagaattcaaaac
ttttcaccttttaattagagattctgcactcagtctcatgtactttttca
actatgctgatagaaatgagagtattttgcagaagtttaaagctttgtga
tgctataaggtgctattgtggctcttcactcctccctgctctccctacca
tccccaccatctactcaaagttcccctcatcctccattttctctatcctg
ctatttcccagtaagagaataacggttaaattacatttgacagaaattag
ctgagaatctgcttcatgagtgtcactgtgctaactgatagaattcaaaa
attaaagaggcatagacagactctgccatcacttgtctttgtgcctttta
gaataatgaatccagtgattcatagaatatagtagctgaagttacttcag
taatccgtaaattgagaacagaaccctgcaactgaatgtttcaaaaatgt
gtattttcaaaacttaaacacaaggtggctctctcaccacatttttctac
aatggagcatagataaattcttcacgagaataccattcactaattttgaa
caatggcttttaattctctttgcaaaatttaatccacactgtttgttgtt
gttgttgttgttggactttactgtgtaagttgaaaatgctggcctattaa
attcttcctaaaaaccagaggtcagaatattaagctatttcttatactgt
ataatttagtaaatcaataatcattttgagctcaaatgtgggctctaaga
ttaaccaaaaatatgaatattaatatgtatttcatacaatagttgcaaat
attaaaagcaattatacatgtaaagagtttcctgcagtacttgattctca
atactaatattattactatctttaactggcaaataaattatttatctgtc
tggcatcaaatgcagaaaataaaatgtccatatatcattctttgttgttg
aataaatttgatcatgtgtagtttgcccctccttcctaagtgaattatta
cacacttggctccataagttgtcattcttatgacaacttatgctttttgc
taagtactatccagcagaaaggacattagatttagaacaaataaaattgt
atttcttaaaaataatttttgtggttacatagtaggtgtatatatttatg
gggtacatgagatgttttgataaaggcatgcaatgtgaaataagcacatc
atggagaatggcgtatctatcccctcaagcatttatcaactgagttataa
acaatccagttacactctttaagttactttaaaatgtacaattaagttat
tattgactgtagtcaccttactgtgctaacgaatagtaggtcttattcat
tctttctatttttttatactcattaaccaaccccacctcccttccagccc
cccactacccttcccagcctctggtaaccatccttctactctctatgtcc
atgagtttaattgttttgacttttagatcccataaatgagaacatatgat
gtttgtctttctgtgcctggcttatttcacttaacataatgatctccact
tccatctatgttgttgcaaatggcaggatctcattcatttttatggttga
ataatactacattgtgtataagtaccacattttctttattcattcatctg
ttgatgaacacttaggtttcttccaaatcttggctattgtaatcagtgct
gcaacaaagagtgcagatctctctttaacatactgatttcctttcttctg
tgtatatacccagcagtgggattgctgggtcctatggtagctctattttc
attttttcaaagagcctccaggctgttcttcatagtgattgtactaattt
cccttcccatcaacagtgtacgagggttcccttctctccacatcctcacc
agcatttgttattgcctgtcttttggatataagccattgtaactgggatg
agatgagatttcattatagttttgatttgcatttctctgatgatcaatga
tgttgagcaccttttcatatgcctgtttaccatttgtatgtcttcttctg
agaaatgtctattcaaatcttttgcccatttttggattggattattagat
ttttttcctataggggtgtttgagctccttacatattctagttattaatc
ccttgtcagaggggtagtttgcaaatattttttcccattctgtgggttgt
ctcttcactttgttaattgtatcctgtgctgtgcagaagcttttaaactt
gatgtgatcccatttgtctgtgtttgctttggttgcttgtgcttgtgggt
tattgctcaataaatctttgcccagaccaatgtcctggagaatctccctg
atgtcttcttgtaacagtttcatagtttgaagtcttagatttaagttttt
aatccattttgattttatttttgtatatggtgagagacaggaatctagtt
tcattcttctgcatatgaatatccagttttcccagcaccagttattgaag
actgtcttttccccagtgtatgttcttggcacctttgtcaaaaatgagct
cactatagatgtgtggatttgttcatgggttctctattctattacattgg
tctatgtgtctgtttttatgccagtatcatactgttttgcttactgtagc
tctgtagtataatttgaagtcaggtaatatgattcctccagtttttttca
tttgcttaggacagctttggctattctgggtcttttgtggttcaatacaa
attttcagattgttttttctatttctttgaagaatgtcactggtattttg
ataggcattgcattgaatctgtagattcctttgagtagtacggggattgt
aacaatattgattcttccaatccaagaacatggaatatttttccattttt
tggtgtcctcttcaatttctttcatcagtgttttacagttttcattatag
agatctttcacttgttggttaattcctaggtattcaattttatttgtagc
tattgtaaatgggattactttttaaatttctattttaggttgttcactgt
tggcatataaaaatgttacagagttttgtatgttgattttgtattctgca
actctactgaagttgtttattctaatagttttcttgttgagtctttaggt
ttttccaaatgtaagtccatatcatctgcaaacaagaataatttgacttc
ttcctttccaatttggatgccctttatatctttctcttgtctgattgctc
tagctaggacttccagtactatgttgaataacagtggtgacagtggacat
tcttgtcatgttccagatcttagaggagaggctttcagtttttccccatt
cagtatggtactagctttgggtctgtcatatattgcttttattatgttga
gttatgtttcttctatctcagttttttgagggtttttatcatgaaggaat
gttgaattttatcaaatcctttttcagcatcaattgaaatggtcatataa
tttttagccttcattctgttgatatgatgtaacacattggttgatttgca
tatgttgaagcatccttgcatccaagggatgaatcccacttggtcatgat
gaaagatctttctaatgtattgttgaatttggtttgctagtactttgagg
atttttacatcagtattcatcagagatattagcctgtagttatttttttt
tatgtgtctttgtctgattttggtatcagggtaatatcagccttgtagaa
tgagtgtggaagtattccctcctcctcctcctctgtttttcagaacagtt
tgagtaggattggtattatttcttcttcaaatgtttgaatatacaagcaa
gtctcctccctcaatctcccgagtaactgggattacaggcgcctgccacc
atgcccggctaatttttgtatttttagtagagacggggtttcaccatctt
ggccagtctggtcttgaactcctgacctcgtgatccaccctcctcggcct
ccaaaagtgctgggattacaggtgtgagccaccatgcctggtcgaaattt
agttaataatagtggatcaattggcacatctgctgtaacaaatgtaccat
actaatgcaagatattagtaatagggaagtggtggggtgagagagtatac
ggaaactctctgtactttcactcaatttttttctgtaaacctaaaactgc
tccaaaaagtttattaatttttagagtcaaaagtacaaatcctttctttg
attgtttctatatgctgtgtcatacacttagaaagtccttctccattata
aaaataaaaaccctacatttctcttctagtttttctgtggtttcatcttt
ttaacttttaataaactttactttttagggctatatcttcaaaccttggc
tgtgacaatatctcagagtttccttagttttgatgactctgacagttttg
caaatactgatcaggtattttgtaatgtctatgagaatttttctgatatt
tatttcatgattagactagggttatgggttttggggagaaagaccacaga
attgccatctttattgtatcttatcgagagtatatactatcaatatgata
taacaatttatgttgatcttctgctgaggtagtatttgtcaggcttctcc
actttgtagttacttttcccctaccctcaccctttccatactgtgtcttc
actatagtaaagaaagtgactatattgagcccacgattaatgagtgtgga
gccatgctcttcctcctcgagggcaaaatatctacgaaagtcatttgtaa
ttcttctgcacagaagatgtgtgtcttcttccccaattgtttatttatta
aatcatttatttatatcagtaaggatttatggatgtttattttatacttt
gggctagctcatgttgttccagtttcggctctttcagttggcttttgtct
cactttcaacatactcccatcactgtggggtgctttttgtttgtttgttt
tttcctttttgaggactttcttactttctgcccttacaagatgcttgagg
cttattgtgcatatttcctgccccagtgctataatcagccatgtctcaaa
aaaacgttggttccttttattagagaatggtgtaaggaaccaagatctgg
gaaccaggtatgttcaatgtcagtggggcattattgcctctaggctctct
cagatgacagagcaaatcaatatatgtgtacagattcatttttaacacaa
tttttttgacacatttgacatttattttgatgtaattataaggtagaaat
tcaacttaatttttttccctatggtttttataggcctgtattgagacttc
aattggccatttcttattggcctcagaaagttgagcagtctcagaaagat
tatttaacttgtctcattctatgtttcttcattggtgaggtagagtaata
atacccatcttacatgtctttcagggctatagtaaggatataaatgagat
gataatctggaaaattctatgtggacttaaaacactttacaaatatatgg
tgtaatattaatcactgttgaactgaaaaacactttcattagaattagca
ttcctcaggcagcaaataactaaccttctttaatggagacctcctttgct
tgcattacttttaataggcaattacttttttccaactgaatatccagtat
attgttctttccattggtttctaccattttctgtagaagaaatagaatac
ttattattaacaaatcaatgctgctagtttaattttttattaagtatatg
cagactaatgaaaatacaaaccacttaatatctgatagtctaataaaaaa
atacatatacagtcatgtactgcataaagacattttgatcaacaacagac
tgcatatagaacagtggtgccacaagattataatggagctgccctataca
agtgtaacaattttatcttttataccatatttttactgtaccttttctat
gtttagatatacaaatacttaccattatgttacacttgcctccaacattc
agtatagtaacatgctgtccaggtttgtagcctaggagcagtaggctata
ccataaagcctaggtgtgtaataggctacaccatttaggtttgcgtaaat
atactctataacattcacacaatgataaaattgcctaataatgcatttct
cagaacatatccttgtcattgagcaatatatgactgtattttaaataacc
ccacttcccaatttattttcaaattaaaaagtaacatggtaaaatattaa
aacagactagcagttataaatgaaaagtaaaaatatgacctaacttgaac
cactttctttccaactattcaactctcagtcccatggttaacaattcctt
atatatgtttccaaaatattttatgactgtacagctatagaaagaaatca
tattatattctgttctgtgccttggctgttccgcttagtactattatctg
ggagatgatgtcatgtaaacccacatagatctacctcattcttttttttc
ttttttttgagatgaagtctgactctgttgcccaggctggagtgcagtgg
ggcaatcttggctcactgcaacctctgcctcctgggctctagcagttctc
ctgcttcagcctcctgagtagctgggattacaggggcacgccaccacacc
cggctaattttttgtgttttagcagagacagggtttcaccatgttgccca
ggctggtctcaaaatcctgagctcaggcaatctacctgccttggcctccc
aaagtgttgggattacaggcgtgagctaccgcacctggcctacctcattc
tttttaacagctacattcagtttcatttttgaatatgctgtaatttattt
aaccagtctcttactgagagagagacagacagaggccatattctactttt
tgtaatggttaaacattcttgaccatatctcttgggtatttttgtgaata
gtataataagcctccatatactcttcaaatagcttcaaaaatcaactcat
gaacagtcttatatcatctgtatctctatccactgccctagtctcaccac
ttttgaattgatctcaaagcaactctctgacattatgttatttcatctgt
taatattaccatccatatgtatctccaagagacgactctttcaaaatatg
gccacaataccatcatcacctcaaaaatgaacaattatttcttatttaaa
gtgtttaagaatatgacagatatttccaaattaatttccaaaatcattgc
actaactcctttcccaccaaaaatgcttcttattcctttctcttttatct
cttattatgttaggaatcactcggttaagaacacttaactttaccgttta
aaaaaagctcatgttacttcaaaatacgcatgatcataaaaattctttca
ttatgacatttgtgtgtgtgtgtgctgacgaaaagaaggaatagaaaaga
attacaagaaaagaagagaaaacagaagtagatattagcctccctcccac
tcttgcttcacaaagtcacttcccaattctttcatttaaccacctacatt
tttcaacagctattgaaggcagaggagggaggataaacccaatacacact
tgtgggtttggtctaccatttgtccagagttggggagacagactttaaat
ggctttgcttttaggcaaaaaagaaggaaaatggaagagatagaacagga
aatactaaaaaatgagtagttataataacagattgaaatatgcatttact
tcaatgtttactaaaaccattcctgagtttatggacaatgtaggctttct
tttttttttttttttttttgagacggagtctcgctctgtcgcccagactg
gagtgcagtggcgcgatctcggctcactgcaagctccgcctcccgggttt
aggctattctcctgcgtcagcctccggagtagctgggactataggagcct
gccaccacgcccggctaattttttgtattttaagtagagacggggtttca
ccgtgttagccagaatggtctcgatatcctgacctcgtgatccgcccgcc
tcggcatcccaaagtgctaggattacaggagtgagccaccgtgccctgcc
tggacaatgtaggctttcaagtatagcaattcccttttatccatggaagg
atatgttcgtgacctccagtggatgcctgaaaccacagatagtactgaac
cctatatatagtatgtttttacctctacatacataactatgatgaagttt
aatttataaattaggcacagtaagaggttaataacaataataataaaata
gaacaattataatatactgtagtaaaagttacataaatgtggtctctctc
tctgaaattatcttattgtactgtactcacccttctgataaccgaggtgg
ctaccaagtgactaacagacaagtggtctataatacaacatggatacact
ggtcaaaaggatgaatcacaacctgggcaggactgacagagacaatggaa
gatttcaccgtgctactcagaatggtgcagaatttaaaatttatgaattg
tttattttgggaatttcccatttaatagttttggaccactgttgacctca
ggtggctgaaattgtaaaaagcaaaacctcagataaggggactactatat
gtattttctgtttgactttggcaaaagtacataaattatttgtttccctg
tcatagggacattttgatgtattagtacaaatgaatccaagccagatata
ttttaaacatggagttttaaaatgagagagaagagcatagcaaaatataa
tattattatcttgatcattttttggtatatttttctttcttcccaacttc
ttcccttggcaaaatctgttccatgtatccctatatagtagaattgtttt
ctatctttacataccttttctatctgtgagaagtcatttataagtttgtc
aagattcacactgctaatctttttcatacatccttcactgctttggtcca
tgcctgaaagtagtaaacagtagatagtgttaaataaataaataagatct
aaagcaccacaatagtgttcatagctcaaatactaacatttctatattca
actcatagggcacctacttgggctccattgcactgcgagaatttttgtta
taaccaatattaacagtggtcaaatgcattgtcttttccactccttacca
cccacaccccagttgacttatttatatttgtttctttactgcattaaaac
ctaatgcaatattaaatctgaggcatgacttttaactgtaattattctta
attaaagatgttaaaaatacttgtttaactatcatgtcacagatgttttc
tgctgttatgcttatttcttatattttgtttggtaaactggtaaataaaa
gatgcatggaagttaatgtgctcaaagcaatctctctgcatttctattgt
cttgtaattttgtataagggattaacctttggggatagccagctaactgc
tgaagaataagagtttcagttttagtcctatgaaatcaatcataagaact
tcttcagaatcccagaatgtaaatgctggctattttgcaaaagtcaattt
atccattctgactggatgagtttacatcttcagatgtaatgtaaacaagt
atgagacacttgtctttagatttttctatagcaaagaagaaagggaaaat
acaagtttgaaattcagggatgttaggttgaggaaaaaacatgaaccaat
gtatggtgtgtgaaagcggtaactagtccaaagtaaaatgtaagtaaaat
tcctgatgtagttactcaaagcaatttgggggcatattattgtttaaaag
gaagttaaccaaaacagatattgcttgacaatatgttatttcatcaagat
atctcattttcttcttttgaaatattttgcattagcaattattaatggtt
tttaaatctcagatttttggctgtatattttgtttcttgaattattatct
cgaattattatcttatgtatgacatatgcaagcacaactacatataaaat
cccttaaatagttaaaacttgatccttacagcagaaaaatatttgttaat
agcctcccatgatacagtaaaattccttttggagtaaaattaaaaataat
tgctgtttgatagtactgttattctttaatagtgctacatagtaatctga
agtagttaatggaaactccctccacccccaccttttttttttggtaccta
accttttaaataaaaaaggttttactagggttttgtctcagaatctggct
cttgaaataaatgcatttaaatttgagcttgattttctctcaactccttc
ccccaaagaagaccctgttatttccttgtaaaaccatcactaatattcca
tttgctatcgttgcatgatatcccttttgccataatggcagagccaggca
attcatttctaggtatcttcattgcctgctcttctgatttcttaggtcaa
gatcctttcagtgaatatggtcttgccctgtgaaattcggtgtcaagctg
gtgattcagtgcttgtcaaattccttagtgagccgcagagactgatttgt
gaccttcaaggctcagcttcaaccgtccccacaggcaagtgaaagtccca
tttccttctttgtcttcttgcctgctggcttcaaccatccccacaggagc
gtgacagttccgtttccttttgggtcctcctgtctgctggcttgagtccc
ggggctcgtcctctcccctaccccacacagttggtccttcgccgctcgcc
tgccccacgctctggtccctcctctttcctcctcacctcccctcaagaat
tcactctcagtcctgaagcctgggtcccctggctccctctccgtcatcct
agtgtccttagggacctagcagaaataaaggatgggggccgaggacccgc
ggatgtgagagaagtgcctgagacaaaaacctgtatggacccagagcact
gtaaggagataagaagaaaagcatctctatggaaaaagcgggagtttcga
atcgctttctagcgtccttagcggcctagcaaaaataaaggatgggggcc
gaggacccgcggatgtgagagaggtgtctgaaaagaaaagcctgtaatgg
acccagagcactgtaatgaaatatgaagaaaggaatctctatggagaaag
cgggaatttcgaaccgtcaatagaatttggagtgtacctgctgttgctcc
tagttccccacagtctccctttccgctgcctctggggcctggtacacccc
tgaatgctgtcccctcctccggaagccgaatcccccaacaatgggcccgc
ctttctctgggcccgccctgtgcgctatgctggagctcctaccaccagca
gttcttaccaacttggcccagctccgctcagcatctgcggctgcttaggt
attttcatgtggtttccagaacatgaatcaacaccggatcaataattgtt
tccccaaccaaagaataaatcacattgggtgttctgaattgtgagtcagc
tccattgaataaataattatccatatctatttttgtaacttataaaattg
ccttttaaaattccagagccagttaatagatatggtttcccatctacaga
gttatatcttggtagcttaatgattaagggcgtgggctcttgcgtggatt
caaaccccaactcttctctttttccgtgggtgatagtgggtaagttctta
atttcatgcacctaagcatcttcatctgtataagagattaattataatgc
ctgcctctgccgggcgctgtggctcacgcctgtaatcccagcactttggg
aggccgaggggggtggatcacctgaggtcaggagttggagaccagcctgg
ccaacatggtgaaaccccgtctctactaaaaatacaaaaattagccaggc
gtggtggcgggctcctgtaatcttacctacttgggaggctgaggcaggag
aattgctggaacccgggaggcggaggttgcagtgagcggagatcgcacca
ttgcattccagccgagacccgcagcagcaagactcagtcaaaaaaaaaaa
aaagaagcctgcctcttaggacggttgtgatgattaaatgaagtgatgca
tttataaggtgcttaatggagatccttgcttaaagtaagtgttcagaaat
gttaattattagaatttttgaatgttgttcagtaatagtttgaaagcgaa
tccactgccaactttgctcatctgcttttttttttttttctgagtgggag
atgggaggtttatttttgttaatgtgatttttcgatagactccaaaattt
ggcaagtgaaaaaatataaacagtaatatgataacccatactttactagt
tgaaaggtagtgtggcataatggcaagaaaattaggttaaagtggaaaat
gggggttgtagtcttcactctgctgctcaaataagctttccctaacatta
gtagcaacacatagaaatattgaaaatgacctgctgaattgcgggttcta
cccaattagcaaatataaaatgttccatgtaactcatgtcataataactt
ttgaaacaagcccattttaagaccctaaatgctaaaatgctaccttctcc
atgagtcattcactgatcgtatcaatcagttgtgatctacctttccttac
tctatggaacatgctagctttctgtggcatttgttaagactgaattgatg
tattacctcttttgctgtatttattattggctccttgggggaagaaactc
tattttctttatatatatatatatatatatatatatacacacacacacac
acacacacacgcgcatgtatgtatgtatgtatgtatgtatgtattaagtt
ccacctaggcccatcctaggcaaatttcaggagtcctttgaaaatatgtg
gtgactggaatgtgtaaggtggagagggagctccctagatcccctgcctc
atctgtacttccaaatcttctggatgttccaacatttgaaatacagaagc
tttgactatctaatgattttgggatgtagagactaagaaagttggaatat
tatatatatatatatgtatatatgcaaacacacatatatgtatatatata
tacacatatatatgtatatgtatatatttctccatagagcctaccataga
gaaaatagaaatgaaccaacacatcaggaataagtcagaaaagtttagct
taatttttctagtttagaatgggttgcaagtttatcttccagtttataga
tgttagcatttttttcaaagaattctagtaggtttagagtgcatctttca
atgagaaactaaatgaacttgtcatgatttcatctttaaaaagtgaatgt
gtttcacagttgtattcacagtcttattcttcagataccatccaactgag
aaacagaattcatcaaatatttgctcagaaaatattcatttttgcttact
acttggatgtgggatcattcatacaccacatgtcagcaacatgcaattta
ctcatgtagcaaacttgcacatgtaccccccaagcccaaaataaaagttg
ggaaaaaagagaatatttattttctgatagatcaaggatttatttaatat
atattttaagactgcctggaaaaccaaaatagagaaacaaactacattat
tttgtcatactaacaaagaaagtaacactggaattcattaaaaataccct
gatttggaagagaaatgcatatgtacctgggcagctgaaaaaaaatcaga
agctaccggtttatgtacataaagatcttaaaatgagtgatacattgatt
tttttaggttgaaaacagcttcactcattaattcattctaaaatatttaa
gtacttacaaaacatcagctgctgcaagtctaggcactaaggagagcaaa
gacaaataagagactctccttttgccttggagcttacagtctcaaaggag
agactagcagaggattgaaatctagtgtatgttattggcaatattgctct
ggcattggaatctcacttgattattttagttactatcaccggcatattat
aacaacaaaatattatggtgttgctcccatatcacagcaaatgtttataa
gtggtttggctaatctatggagtcctttgttccagccctattatttaact
ctctcgatattcttacctctgtttaggccatgctttttgtctttgaatca
aattcaccaactgctgaaatttcagcttgctctcatttccatgaatattt
atttaaaaatgctacatacatatttcacctatacaaggtgaaatataaat
tagaaattgaagagcagtagagaaataaaacagaaatactctggcctgta
ggtcaacaaagtttttatatttctgctacaaatttggctttgaatttact
gatggttggaataaaaaaggatacaggcttaactacttagtttatttatt
tatttttgtaaaagaggagaaaacatacaagtttctcaggaggaaccatg
ttccctaactctaacttcttaatttttcacattaagattcatataggagg
cactggataatttaataggcaatttcctcaatattagcctgagagtaaag
gtggaaatgagctttttaagacactttcgaagtatctctatgaaaaaggc
tagattggatcagaaatggcaatcataatgaatcATGATCTAGGCCCCTG
CTTT
