# Supplementary material for: Polymorphism analysis of six selenoprotein genes: support for a selective sweep at the glutathione peroxidase 1 locus (3p21) in Asian populations
Source: BMC Genet. 2006 Dec 11;7:56. doi: 10.1186/1471-2156-7-56 (PMC1769511; doi:10.1186/1471-2156-7-56)
Supplement: Additional File 27 — TXNRD1 Genomic Sequence. This file provides the chromosomal location and genomic DNA sequence for TXNRD1 and is the reference used map the location of SNPs in the prettybase file and PCR primer pair file. [file 1471-2156-7-56-S27.txt]

>chr12:103180338-103247987_67650bp 
GCAAGGTGTAGGGGCATTAGaagtttgaggaaagagggatacgtgtgaaa
tggtcattttggatcctgagaaaacaaatattccagggatgcaaaggatt
gctgggcaaccttgaggatacatttgaagtttgtggtcttaactttaaag
tgaaatcacttttaatttctgtgtttccttcagcaatgtttcctgcttta
agtggagtacagaatatgtggacagctaggttcagcaagggtgggccttg
ccatgtcaacgcgactgagaagcttggacttcatattgagggccctagag
agctactgaaggtttgagtaaagaagatttaggtgttagaaagatcattc
tagctcagtatggtgtgtgtgtgtgtatgagagaaaggcttattataggt
agaacagtagtttaatacaataggagcctttatcaaacacctgcataaat
ttgttatagcttagatgacagttcaggaacatagagaggtctatttccag
cattttctgagtacctactatataccagattctgtaaagacaaaataaac
aagggtttgcctatccaaagctcttgtagaagatttgtaattattattag
gtatttgggggacaaagaagagggaaggagcaattaacactgggtgaaaa
tccaggaagactcccagaggaggtgacatttcagatgagctttgaaggac
taggcccttagggagggaagataattctgaaaaggaagaatgagcccagt
caagagatgcgaaatgtatgattaaaacattttatgtttatgatttgcta
cggccaggcacagtggctcacacctgtaatcccagcactttgggaggctg
aagcagacggatcccttgaggctaggagtttgaccatcctggccaacgtg
ttgaaaccccatttctactaaaaatacaaaaaattagccaggtgtggtgg
tgcatgcctgtagtcccagctacttgggaggctgaggcatgagaatcgct
ggaagcagggaggtggaggttgcagtgagctgagatgcgccactgcactc
cagccagagcaacagagcaagagactgtcaaacaaacaaacaaacaaaca
aataaataaataaattgctgcatgatgagaaatggtggaagaagatgagg
ttcttcttccattaaccagcaactaaatagaactaaggagtttttcctct
agaattcacgacaagggtaaggcatctgggctcttaacagcagcaagaag
gatttgaaagaaaagaagatggttttaaaatggtgattttaatttaaaga
aaaataactacatggtgctactctgggcatctttgctataatttgctcac
ttaggaacaatgtgaagttaaaatgccttatctagcctgttttggaatgc
cgttagaaaatattaattataatcactctgagctgtctatacaagatgct
tttaatggcaagcctcttcaaatcaatccttattacttgcttttagtaca
ttatttcaagttaaatgatccttctgtgtcctaagtcatgcttttgaaat
aaggtgtattttcaatatatttctaagaatgaggagtttatgaccctggt
tcatgggtcattcggtagactaaatgagataaaggcatataaaattatta
atacagaacttggcttgggagccaggagtaaatgttttttgttctccctt
agacccagtcttttcatgtttttccttctttcctccttaaatcacattgt
ttcctcaacacccacgtactagatccattctctgttctagggactccaga
atcaggtgaaacactcatgtcaataatcaaacactcatgtcaataatcac
cttacaggggaagtgtcaagttagtgtgtgtagtgtgtgtgtgtgcccat
ttagagggtgaagaagctaaatcaagcctctgagtttcaccttggaaggg
cctggcaggacctggcagtggttgcctgtttgtttagagggagtgtggct
tctgctggctgttaggagcccgcaacgctctcagctgagagtgcttcaat
ctggcattatccaaagaagtgggaaagacattccttccttccttccttca
ttcagttattatgtatttattcagcaaatattcatagcctgctagtgcac
agtgctgaataagaacatgagtaagagcagggaagcatgagagagcatgg
ctcaccttagtagctgcaggtggctgggtgcagctggagttaaaagacac
tctgagtttttcttaaaaaaaacaataaataccaaacttagaatctaata
aggaagaggtgctctcaggggaagttaggtgtgttcctaagaatttgtca
tttcttttcaggattagtcaggatgaactagacatttcttttcaaaagcc
taataacttcctttagggaactgccaaactgactaatccatgaccttaag
gcagtgggtcccaaactttgctgccaactcaatcacctttggagtttttt
ttttttttttaaacgcagaggcccaggtcacactccacaccaatgacatc
agaatgtctaggggtgggagccaggcaccaggattctaaagaccctcacg
tgatgacaacagctagcaaagttctgtagctactgccttagggcatagtc
taatttcttcagtaaaaacacacttattccaaatttggttccagaattgc
cttaaattgtttttgctctgttcttaggttgggggcggctatgagcaggc
agaggatgtggtgtcacccaattaggagctctcagcttacgaggcaatta
gcataggttgccagggctgcacgaggagtggatttctgctttgtcattct
gactctggcagttagcccgcccgctcggcgcagggcgtggcttctcgtag
ccattaggaaacagcaaccctttcacctcagttttcttcactccggcatt
tgcagcagagcgaaaggtggtcgagtcctgaaggagggcctgatgtcttc
atcattctcaaattcttgtaagctctgcgtcgggtgaaaccagacaaagc
cgcgagcccagggatgggagcacgcgggggacggcctgccggcggggacg
acagcattgcgcctgggtgcagcagtgtgcgtctcggggaagggaagata
ttttaaggcgtgtctgagcagacggggaggcttttccaaacccaggcagc
ttcgtggcgtgtgcggtttcgacccggtcacacaaagcttcagcatgtca
tgtggtaggtgaggccggcgcctgtaggctggcggtttccttcctcttgg
tctttgtagagacagtttgcagaacagcggagaaaatgggtattgtatcg
tttcttacagagtccgagtcttgaaatgtagatgacaatgtgttgagtgg
actgacagatccttgagaatattaagaaagtataactatgtaagaatgct
tctctaggaattttcacaccatttaatcctcagaaatcctgagacgttgg
caaaacacatggggtctccatgtttttacaagtagggaaagcaaggctca
gaaagatcaagtggcgtgcccagctggacacagactattaaatggggcgg
cgacgacgaccccagggcttcctcactctctcaggcagtacaggacagtg
attaaacgcgtcgaccacattgcctgggtttgaatcctgccgctgctttt
gagtagctccttgagcttggacaagtttcttagcttttctgtacctgttt
ccctgtctgtaagttgggcctggtaatacttacttgtagagtggttgtga
agttgaaatgtaaatatatgtgaagcagtatagacatgttagctactatt
attacaattaagcagctatactttgttttttgttttttgttggttttttt
tgtttgtttgttttttgagacggagtctcattctgtcgcccaggctggag
tgcagtggcacgatctgggctcactgcaaccttcgccccctgggttcaag
cgattctcctgcctcagcctcctgagtagctgggattacaggcacctgcc
accgcgcccgactaatttttgtatttttagtagagacagggtttcaccat
cttggccaggctggtcttgaactcctgacctcatgatccacccgcctcgg
cctcccaaataagcagctatacttttgaatgttggcgtgatttatgtcta
atgaataggcctcatgtcagtgtaactgtggaatctgtatgttccactga
gttcacccctttgtgaaattttaccattagtgcctagtttcatctgtagc
gttgtgtattgcttcaggattctttttaagaatgcaccaggtaggcagag
tgttcttaattttgctccacggtttcaaatgtcaaggaaacgttggaagt
tggattttggcattcagtatagatgcagagttgaaagcaagatcaaactg
ggaggtgttttgtgaaagttgagataaacgtgtattaagcttcttttttg
aagcttttctgaattcgggatttaccgggaaagtaggacgtttaatttta
gcggagtagtgcaatgatttaaccctgactagaactctgacgtttacagc
tagccttgaggccatgttttcagccagtgtgcggatttgccggggtcaga
ctccaagcttgattgtgagttctagcctttgtcagaaatgcagcaagtca
tgctaacttgcaagggagtcaacagagggcacgcggtgcctgcggggccg
ggacggaagccccgcccccggcgcagttcccgcctgttagcgggggagaa
gcaccttacacgctccgctctgcttttgtgccacacagaggacggtcggg
ccctggaaggaacgctctcggaattggccgcggaaaccgatctgcccgtt
gtgtttgtgaaacagagaaagataggcggccatggtccaaccttgaaggt
aggagagagtaacgtatctttttaaacgggggatgagctcgttgagctca
gcgtggtcacagcctgccttttaaagccagcgtggatgtgaccctccaaa
cgggacgcagcgctgggaaatgacgaaaaacgctcgtgggctagcgcatg
tgttaatcgaagttgatgagacgttggacaaatttcacatctcgggaaac
ttgaaatttctaacgctttttatcttttaaaatagctttttaaaaatgtc
ctttttctcctatttccccttcctctttccctcccagttgtaaataacat
tttttagcagcaatgtaatctgctaaatgttagttgtttagggaagtcct
gagaaaaggggatcaggaaatgcttatctttgtcatcaaggtggccctgt
aatcttcctcttaattctctcaggggtaggggacccggaaaccccagggt
ctggaggagagcaaccaggaagctcttggggtgacttcgttttccttcag
gtgtgtctttttagcccagagttaatagttgggtgaagggaaaggaagaa
gtcttccctttggctggtagcaaacgcagtagaaatccttccttagacct
atgctactgaggagttatagccactgagggatttatagcctacagtgtta
gaaaaatgcttggaggctgggtgtatgtatgttttatttatgtatttaaa
aaaaaaaaacagtcttgctctgtcacccagagtgcactggagtgcagtgg
cgtgatcttgtatcactgcaacctccacctcctgggttcaagcaattctc
ctgcctcagcctcccgagtagctgagattacaggtgcccgccactacacc
cagcttcaccatgctggccaggctggtctcaaactcctgacctcagatga
tccacggctgggtgcatgtttaagggaacaggacacctgggtgatgttct
atctcacctgtggtagattaccaggttagaaaacttcccgtagtcccatc
accacgatccatgtgatttttgtccttatccatttatatctctgtaattt
ttaagaaatgaaaacattgccttcttagaagtaaacctaacgcctgcgtt
aaatgtaaaaatatatttagatgtgttgcagccttaggaaaaatactaat
aatttgaatttttatttattaccttttcttttaaaagtattttatttatt
tttgacaaatggttatagggaatggatctagacttcaaacagcaaattaa
tggaaaattaatggaaatacagaggcttttagctttagttaaaatatatt
gtgttactcagacctttagtttgcaggtaaaaagagataacggtctatta
tattaatattccttcctggccgggtgcggtggctcacacttgtaatccca
gcaccttgggaggccgaggcaggcggattgctttgagctcaggagttcca
gatcagcctgggcaacacggtgaaaccccgtctctactagaaataaaaaa
attagccagggcttggtggcacatgcctctggtcccagctactctgggac
tgaggctgaggctggggaatcaacttgaacctggaggtggaggttgcaat
gagctgagattgcgccactgcaccctggcctaggtgacagtgagaccctg
tctcaaaaaaaaaaaaaaagaaatatacatatatatatatatatatatat
atatatatatatatatgtatatttcttcctgtctgattattctattattt
tcacctgtgccataagtttacatttacaaagttatatagtaatttgatct
ttatgtaattctactgatactcctggttttaatggcaatgggagtaaaaa
gagtcactctttttataagctttggaactcacttaattgatttggtctga
tgttctgatgttttttctttttttttaattgaaaacttttttttctttag
agatggaggtctcattatgttgtccaggctggtcttgaactcctgggctc
aagcgatcatccggcctcggcctcctaaagtgctgggactgcaggtcacg
acatttagtgaggtatagtgccatgaatgaaaagcataccatcaagaaca
cttaaaagaaatcatttagcatatttcttaagtaaacttattctactttg
tgtcttttttttttttttttttttttgagacaaagtctcgctctgttgct
caggctggagtgcagtggcatgatcttggcttaccgcaacctctacctcc
caggttcaagcgattttcctgcctcagcctcccgagtagctgggattaca
ggcacacgccaccacaccctgctaatttttgtatttttagtagagatggg
gtttcaccatgttggtcaggctggtctcgaactcctgaccttgtagtcca
aagcgctgggattacaagtgtgacccaccgcacccagctttttttttttt
tttttttttgagaaggagtctcactctgttgcccaggctggagttcagtg
gcgcgatcttggctcactgcaacctctgcccctcgggttcaagtgattct
cctgcctcagcctcccgagtagctgggattacaggcgcctgccaccgtgc
ctagctaatttttgtatttttagtagagacaaggtttcaccatcttggcc
aggctggtcttgaacttttgacgccgtgatccacccacttcggccttcca
aagtgctgggattatgggcgtgagccaccgggcccagccctatttttgtt
ttttaatgagtgctaaaaaatgaaaggagaaacagcaaggtaaggactat
tggtttgaaagatctgtgaacttttcagccaattattgcccacatttggg
gctaaatggtaggttttgaaacccttaagggagctttgggtttcagtgga
gaaaggcatttatttagtggagaattgagtgcttatagtcctaaaggcca
cacctttaaaaagaaggttaagatttcatactttaattgcaacataaata
atggagggagctcttcaaaatgtccacttttcctttctccttttaatatt
gtttcttcctcatccccttttccctgaataaacaacagcagcaaaaccta
ccctgctttcacagtgagtgtactatagaagacaagggagaaagaatcct
gctggaagaagttggtgagcctaggtgactcccttgataaaggatgaaag
ctttgcagaagagtgttccaaaaaagtgtagtctccagaccacctgctca
gaatcccctggagtactcgttaattatgcatgcccaggctttacccgagt
tcttttgaagtagactcgggaaagagctaggaatctacccccgccccccc
gccttttttttttgagatggagttctgctcttgttgcctgggctggagtg
cagtggcatgaactcagctcactgcaacctccacctcctgggttcaagtg
gtgtggttctcctgcctcagcctctcaagtagctgggattataggcatgc
accaccatgcctggctaattttgtatttttttagtagagatgtggttttg
ccatgttggtcgggctggtctcgatctcctgaccacaggtgatccaccca
cctcggcctcccaaagtgctgggattacagtgtgagccaccacgcccggc
ttgccttattgtttttgttttgttttaaataagctccctccaataatttt
taggataaatgtcaagtttgagacgctttaatattattgtacatagggta
gtttgatcaagatcatttgatgagataattagaattgcggaaaacaaagg
actagtctttaatacccaaaacatatttgttagaaaacagcaaataggaa
cccaatgggggaggaacactttttgttgaacactttaacaatgaatagaa
aaatagggaaccaagctgtttgcagccagggcttttgtatgtccatgtat
aaagttggaactagggacctccaagatggttaagaactatgaatagagtt
cctactgctcaaagatgtggctttcataaacatcttggtttttaaagcaa
agttccagtattcttatagggaacctcttttgtatgtaaatcagcatctc
cctcaggattccagggttttgaaatcacttgtagagaggcctattggtgg
tactgagaggagaagcagagtgagtgaaaaagtatttactggaataatac
caagtgtcagacatagttaagactttagtagtttgaggtaatcctgggag
ataagactaaaactgacaactcagggcttaaataatttcttcagggcaat
attaggagagatgacaggcaccaagcaatgcgggattaatatccaggtga
attttgcagacagttgcggtggccccatgttccagtcttggggggtagat
gctgagacaaaggcaggtctccttttatgttttgagacaaggtctggctc
tattgcccagtgcagtggcttgatattggctcattgcaaccttcgcctcc
tgggcttaacccatcctcccacctcagcctcccgaatagctggaactaca
agcgcacaccacctcacccagcttatttttgtattttttgtatattgggg
gtttcaccatgttgtccagtgtagggaccagccccacagggtcggtgggt
ctctccctgtgtgcggcgacgagagagtgtagaaataaagacacaagaca
aagagataagagaaaaggcagctgggcccgggggaccgctaccaccaatg
cgcggagaccggtagtggccccgaatgtcgggctgcactattatttattg
gatacaaggcagaaggggcagggtaaagaatgtgagtcacctccaatgat
aggtaaggtcacgtgggtcatgtgtccactggacagggggcccttccctg
cctggcagccgaggcagagagggagaggagacaaagagaaagacagctta
cgccattatttctacacatcagggactattagtattttcactaatttact
actgctgtctggaaggcagagccaggtgtacaggatggaacatgaaggcg
gactaggagtgtgaccactgaagcacagcatcacagggagacggttaggc
ctccggataactgcgggcgagcctgactgatgtcaggccctccacaagag
gtggaggagcagagtcttctctaaactcccccggggaaaggccccccccc
ccgccgccggctttcccggtctgctaagtagcgggtgttgtttcttgaca
ccttttgctactgctggaccacgatcctcttggtgacgggcgtcttccca
gatgctggcatcaccgctagaccaaggagccctccggtggccctgttcgg
gcataacagaaggctcgcactcttgtcttctggtcacttctcactatgtc
ccctcagctcctatctctgtatggcctggtttttcctaggctatgattat
tgagtgaggattatcataatattggaataagaagtaattgctaccaacta
atgattaatgatactcatatataatcacatctaagatctatatctggtat
aacaattcttgttttatattatactggaacagctcgtgtcctctgtctct
tgcctcggtgcctgggtggcttgccacccacagtccaggctggtctcaaa
actcgtgagtttaagccatctgcctaccttggcctcccaaagtgctgaga
ttacaggtgtgagccactgcacccagccaggtctcctttcaagtctaact
tctaaagttaccagaaaccagaatcttaagtgaatagacatcaggacatg
agtggtaattgaataactctccaaccatcccctttcttaactattcttaa
ctgcagaggctaccagaacttgacagaaaacacaatttattttgtttcta
tcctcttaaataatcccttctttttggaggcattagtaatgtatctgctt
ttggcttgattaaagttgaggcctgaggaggactggaggattgctttgaa
gatgagggaagtgacagattctctggcgtacattaaaaggaagtaagggt
tgaggactaccaagatttattagagtcttagactgttagaactgcaaata
aacgtagaaatttactggttgtagagtcgtgttgagctcctcctacttct
accaggtgtaaacacaaatctctttttttgctgtgtatctgttctttaat
agtagcgtcaaaattctggtggtatagacttcagatttccggtcacttct
cctgtttactcaccagcgcctgactattctaggcatcaccttcttgcccc
tatttacttttgcctggaccatttcatcagtctttaactggcctcccact
tctgatctcccttctcttccagctcatattgccagtcatcttcctgattg
ctactcgctggccccagatctgcatccagaacgaaatgggagctccttag
cttggtattcaatgccctccagggtctagccccaacctgcttttctggtt
atctcctgctctgctccctcacttactggaggctcccgggactatcattg
cagctaaaatatttctccctacagttttcctcctcacttctattctttat
ttcaacacctgtcttctcttcctaccacaacccacttttccaactgccta
cccgttcagaatacaagaccaaagttttccattcctttcctcctctgttc
ccacgacaatcccataagtctttatttttggaaaaggaggaatcctgcca
atgataactttttggcttacatatcgaggtcagagagctagtcttattct
ttatgcctgtggtcccaggcatatgttagagcccagcagatacctaagca
aatatgcctgttaatgattataacatttatttgttgaatacctattatgt
gttagactctaaatgttgttaatacttagtgattaaatccccacaacagt
cctgtgaaggaggtgatattatccaggtttacagaagagaaaataaaagc
cttgagaatttaaggagcatgcccagattacaagctagttaagtggcaga
gtcaggactagaacccaggcctgtttgcctgcaaagctcactctcatgta
ctcatacttctggcacttggccttatgttattgctattgagatacatgct
tgtgtccttgatgagatgctgtggtgtgctcatgattcgaggtcaggccc
atgcaaatcttggtattcctagcatagtgctggcatatggtaggtgttca
ttcattacatgcttgctgaatggaacttcattcttctgtgcctacttgta
ctttctttaagagaacaatgaggctgggcttctaaaaaaaaatatacatt
ttaatatcttccatatattgaaaaaaatttctttagaggcaaggtcttgc
tctaacccaggctggagtgcggtggcactatcatggctcgctgcagcctc
aacccccctgggctcaagcaatcctcttgcctcagccgcctgagtatctg
ggaatacaggcatgtaccaccacacctggccaatttttaaattttttgta
agataaggtctttacaaaaggctttttgttggcttaggcttattttttaa
tacctagtgtgcattcagtaaatatgtattgagtgaatagatcgtggtag
ggccagaagagactcacttaaaggatttagctctaaggtatctggtttta
ttgaagatgggctatcaggaaccaagctctaggttgttcagaagagattc
taggcagcatattggaaagcagttcagaattaaaagctgtatgacagcaa
cattgtctgccttcagcattctatgcaggtgtgtccaggtcagttgggaa
caaagtcacttcacatctatttagctagtatttactgagcacctgtgttg
acatcgggctaggcactatctttgtaatctctaacgcaagtctgtagagc
aatgtacttatttaaaaattcatttgtcaggctgggtgtggtggctcatg
cctgtaatcccagcactttgagaggccgaggcgggtggatcacttgaggt
caggagtttgagactgacctggccaacatggtgaaaccccttccctacta
aaaatacaaaaaattagccgggtgtgttggcgggcgcctgtaatcccagc
tactcaggaggctgaggcaggagaatcgcttgaacctgggaggtggaggt
tgcggtgagcggagatcctgccattgcactccagcctgggcaacaagagt
gaaactccatctcaaaaaaaaaaaaaaaaagtaatatacaaacacttgtt
gacaaataaatttatatttatttatttatttatttagtttttgaaatgga
gtcttgctctgttgcccaggctggagtgcactgtgtgatctcagttcact
gcaatctccgcctcctgagttcaagcaattctcctgcctcagtctcccga
gtagctgggattgcaggcatgcgccaccacgtctggctaattttgtattt
ttagtagagacaagatttctctatgttggtcaggctggtctcgaactcct
gacctcaggtgatccgcctgcgtcagcctccaaaagtgctgagattacag
gtgtaagctaccatgcccggcctgattttgtttttaatgatgacaaccac
tctgtatggcagagtgagacatctgatagacttctgttacaattttcgaa
gaaagtaagtggaaactaataatgcagatatttttcatttgatccctgag
tggagttcctagaatgctgcatcctttagtagccacatacccagtccttc
ttaccctccctgtctatcaaaataacactcctagtcattgctgccttttg
aggtgttgtggaggctctcgtaacctgaaaggttgttcttttcatctcac
gcccttatttatattcttgaggcttggcaagtcagccagcactgggtttt
taaagtgtcattaagtatatgatttgaccacagagcaagggtggagattt
tatctactccaaagtatttcaaatgagtgagtccagattatttagtgaga
ctcttttacttctccaataataatgccatcttatttgaataaagcagtta
ttcaaagcctcttttagatactagacttaagaatctgctgaaatctaagg
agctattcctgagaaaaatgcacataaataattttgcatataaactcaga
ctatttgtggatctgcttcagaatatctggtacagagaattacccttcaa
agtgttactgtacacactttgaatagttgaagccttcgtaggtttttaaa
attttgttatatggcaaatttcttttcactggtatttgttatagtggaat
atattcctgtgttcctccttactgatttaacctttaaaaatatttttctg
gggccgggcgcagtggctcacacctgtaatcccagcactttgggaggctg
aggcaggtggatcacgagatgaggagtttgagactagcctggccaacatg
gagaaaccccatctctactaaaaatacaaaacttagctgggcgcggtggc
acacacgtgtaatcccagctactcgggaggctgagtcaggagaatcactt
gaacccgggaggcggaggttgtagtgagctgagatcacaccattgcactc
tagcttgggcaaccaagcgagactctatctaaaataaaaataaaaaataa
aaaaaattaaatttttttctgttcctaaagcaacattcagaagtgaaact
actggtttgtatacagtttttttttttacatttgctatctttgggattgt
ttgatttattaagtacctactcagtagttgaaaacactgtcagatatatt
acataattttcattcactgtagtaattatatggtataaatacagttgtcc
ctcggtatcttcaggggattggttccaggacccttgtgtatacccaaatt
catacatactcaagtcccaaagtccaccctgtggaaccagcatatatgga
aagtcagctctctgtattcaccggatgtgaaacatcacatctcacaaata
cagtatttatttctttatttctcacaagctttttcctctttaaggagcag
gcagacctgtattttttattgcttttggtataagtggatctgtgcaattc
aaagctgtttccttcaagggtcaactgcagtagtattcccgtcttataaa
taaagacactggaggctgagaggttaagcaagctggctaagataatacta
ataggtaataggtcaagattggaacccagatcgtcccctcccacagtctg
tggtcttttcagaaactaattttcattaaaaaaaaaaatacagatatctg
tcttatcatagcaaagttcacctttaataataacaaaacacaaaatatat
acacacaaacataactttaaagaaaattacgatgaaagagaaactgccag
gcacagtggctcacgcatgtaatcccagcattttgggaggctgaggcggg
cggatcacgaggtcaggagttcgagaccagcctggtcaacatgctgaaac
cctgtctctactaagaatacaaaaattagccaggcgtggtgactcgtgcc
tgtaatcccagctactcgggaggctgaggcaggagaatcacttgagtccg
gggggtgtaggttgcagtgagccgagatcgtgccattgcactccagcctg
ggtgacaagaacaagactccgtctcaaaaaaaaaaaaaaaaaagttaaga
tgaaagagaaactatacctaatgtcctgctaattctggcaaatcaaacta
ggaattttaccacatttcttcacaactcaatattaaacagaagccatggt
ggtatgaagggagaaaagctgctatgaaagaaggaacagaaaagtttagg
gaggtagctattaggataagtgtatatgttagagtgtgggactcaaacct
gactgattcctggctttggctccaaaaagtctcttaaaaatccatttgtt
ataggtaagtgttaacagcaaaacctcactggagaaaaatagtggactcg
tgacttcttcctttatttggttacagggagacatgtgacctttgtcatcc
accctatcacgtttgtgttgagcagtatgggttgtgggaaagagctcaag
aatgcttggaattaacctaaactcctagaaaaggaactgaaaatatagga
gaaaagggtgaagaaaagaggaaaggaaatggaggtctgtattgaaccct
gggtagcaactcttgagcgaagaaagaggaaaaaggggaaagaggggagc
taaattatctctgaggcaactcagtctcatggttgcctgaactagtctat
actgcgggaataaggtagacgccactggtttctttgaagtaccagtgcgc
ttcttgctttctattcctggtcacagacaaatttatcagtagtgcagttt
cttctttttaagcttcatttaaataattattagtagcacttggaccttag
gttaggaaatcactgtttaatgacttaaagattaaccggcatggaaatcc
cattctttatatgattggggagagttattgaacttgagattgttttactt
tgtagcaatgtctaaaggcagatttgttttgttttgttttgtttttgagg
cggggtttcgctcttgttgcccaggctggagtgcaatggtgcaatcttgt
ctcacccgcaacctctgcctcccaggttgaagtagcagggattacaggca
tgtgccaccacgcccagctaattttctatttttagtagagacgtggtttc
tccatattgatcaggctggtctcaaactcctgacctcaggtgagccaccc
acctcggcctcccaaagtgctgggattacaggtgtcagccaccgcacctg
gcctaaaggcagatttttaaaggtggaacataatgcaagtctgcctttct
taggatgatctaagttacatgttaataaagttcttggagatctagcatag
aatgcattcagcactgtaaatcacaacttaatgtttgcctcgatatgctc
tgttgctctgagcaagttgtgtgggctgttatctcctgagaaatccctgt
aaatggtattagtaatactttataagcaggttgggagaatatagttttct
aaggcattttgaaattcttagatgaaagggtctttatgtagcaaattggt
gtcagcctattttccttcctctgagccagaagaaaataggcaccataggg
tgggaagggttggcttatctgttagagttcttttgtaagtagcttttgtt
gaattttttttttgagatggagtctcgctctgtcgcccaggctggagtgc
agtggcgcgatcttggctcactgcaagctccgtctcctgggttcaggcta
gtctcctgcctcagcctccagagtagctgggactacaggcgcctgcaacc
acgcccggctaattttttgtatttttagtagagacggggtttcaccgtgt
tagccaggacggtcttgatctcctgacctcgtgatccgcccgcctcagcc
tcccaaagtgctgggattacaggcgtgagccaccgtgcccggctgctttt
gttgaatttaaagtggatgtgagaagctcctaagaatatcgttcactgta
aaagcagacttttttggatttgggtcttggaattcttaactgtattttca
cctaagatttaaaacaagttcaaatactagtttgtaattggccagactag
ggacagatacgatccttgaatgatcctgggtctcaacttacctttctttc
atttttcctttattttagaagagggataagaactttttctgaagagcagt
caacttttcctttcagtgtgtaggattaattccacgaatctgtgaactta
aatctttgctgccaaataacttgcagtagatgctgggatagttttaaatc
tattttaagttatacattcagtacataagtgcatctccgtgtaaaaacag
ctatgtttggaagatctaaaacgcagcttttgtttttgagaagccaacaa
tctaatagggtaggatcatatatatgtacaactaaccgtaatgcatggtg
ttttgaaaaatgcacgtatctccctgaattacccctagttaataaaataa
ttgggagcaaatggtaatataaggattttggagtaacttaatactactag
attttgctgtttatacatttacaaaaaactttctgctaatgctaaagaaa
tagaacaagtctatatgcataaaggaaggtagggctaatttacttcctgg
tgctatgaaactggcaattggacaggtgcaattgtgggtgtctttttttt
tttaaggtgtacctgttgcaggtttgaaaagctgttgatgctcatgggtt
gtttgtgtgcatgttctctttaaaaaccagatgtattcattccctttttt
tttttttttttttttgagacggagtctcgctctatagcccaggctggagt
gcagtggcccgatctcggctcactgcaaactccgcctcctgggttcacgc
cattcttctgcctcagcctaccgagtagctgggactataggcgcctgcca
ccgcgcccggctaattttttgtagttttagtagagacggggtttcaccgg
gttagccaagatggtctcgatctcctgacctcgtgatccgcccgcctcgg
cctcccaaagtgctgggattgcaggcgtgagccaccgcgcccggccattc
ccattgttatgtatactttgctatttgctgctggtgagacagataaggag
tcacgtctttaactgcacttgagtttccagtgaccccattaaatccaatg
ggtaaattttcccacgcagattactcacccagtttacagattaagctttc
atatccttagactgtatctgaaattttcatagctttgcccaccttttagg
gttcagagttactacccattcagtgtcggtggcctttagctgttggcaag
cttccaagtaaatagctcttttgcagagatctctacccattctattcttc
cactcctgggtagtggagaaccaaagttcacctgagtaatgcccgtgccc
agcacccagtttcctgcaggggttagcacggatattggaggctcccccga
tcccacagatactcaggatgggtattggagggggcttggtttttaagagg
acatgtgaaagtaattaacccgatttacatttgtataatgagtccaaaca
ccaccttgcaaaagaactgagagtttagcctgcttaatggagtttctgct
tttcacggtccttggccttaccgacggtttacagtccagccagatttagt
tcacaaaaaaccaaaaccaggtcgacctcactgcagtatatgatggcagc
gagcgttttaaagcgcaggacctttagtctcctcaatagttttgtgtaaa
gttgtccaaaagtgtttttttttaaagtgaggtgatccagtcggtaaacg
ctttgaaaaagaatagctgtcccctgagcgggcattagtcgcgtgtgagg
tcagggcccatcattgcgcgtgttgggagcgccgcgctggtctatgagcg
agcgcctcggcttgtggctgggccgggccggggcggggctgtcttcccgc
ggagcgtgctgggggcgggtcgcgccgggccgggccgctagtgcgcatgg
gcgggcgtcctcggctctaactgccgccactttccacacgctgggagggc
cgttacctcagagatacccgtggccggcatgttggttgaaaaagcttccc
ggaagggagacgaagagaaaggagaggagcagctcgtgatcatccccggt
agcgagtacgcggcgaagtaggcggcggcggagggagcgctgatgaagat
ggatgtgtcagtgagggccgcgggctgctccgacgacctcagctctgggg
aggccgacgtagacccaaagctcctggagctcaccgctgacgaggagaag
tgccgcagcatccgcaggcagtaccggcagctcatgtactgcgtgcggca
gaaccgggaggacatcgtgagctcggcgaacaactccttaaccgaggctc
tggaggaagccaacgtcctctttgatggcgtgagccgaaccagagaagca
gccctcgacgcccggtttcttgttatggcttctgatttgggtaaagaaaa
ggcaaagcagttaaactcagatatgaacttctttaatcagttagcatttt
gtgactttctgtttctgttcgtgggtctgaattggatggaaggcgatcct
gacaagttgagtgattgtgatgatagcatagctctttccttctggaaggc
aatagaaaaggaagcaacatcctggatggtaaaagctgagacattccatt
ttgtttttggttcattcaagctagaacgttctgcaccaaagccccgactt
gaacaccagaaaaaagttcgcaagatggaagaaaatggcaacatgcctac
aaagttgcagaagttggacctgagtagttatccagaagcgacagaaaaaa
acgtagaaaggattttgggattgttgcaaacctactttcgaaagtatcct
gatactcctgtgtcctattttgagtttgtgattgatccaaactctttttc
tcgtactgtggagaatatattttatgtttcttttattgtaagagatggtt
ttgcaagaataaggcttgatgaagacaggctgccaatattagagccgatg
aatgttaaccaaatgggtgagggaaatgattccagttgccatggcaggaa
acagggagttatatctttgactttacaggagtggaaaaacattgtggcag
cttttgaaatttctgaggctatgattacatactcctcatactaaagattt
cttagtatagcatcctttttgtgttttttttctgaagttagatggagagt
aaaatgtaaactgaagcacatattgtatctcttgtaaagtgaaaaagtat
tttcaagaacatcagacattgttttactgtgcagcatatttttcttagta
atttataaggtcatgatcttctgttattaaaacaaattcactggcatatt
tatgggaacgttttattgaatgccctttaagactattaataaaaacaagt
tttggataccaaattaagggatatttgataatttgcaaaacataataatt
tacgaaaatcagtgatgatgctctgtgatgcgttgctttctctgtcatag
ggaaccaagagaatcccagaaagggttcctaaccaggttgggcaaagagt
gggtaaaaaacaaaagttaaaaaaaaaaacctgtctgtaaggcagtgaat
atgcaacattaagactaaaaaagtcattgcaaggaagacttaggatttat
gagtgagtatccatattctaaacaatttctgttattgtactcagcaaaag
tagtgtctctgctgtagtagttgaggtatcagctaagggtgaaaggtgag
tagaaacacgaagaaggaaaaggcattctaggcaagagaatagcaaggtc
aaatgcatggaattgttagaagttaggcacgagaggaccattagatttat
ggaaaaactattatatttgataagctgggcaacaattgaataacttcatc
tattaatatcctgagaagatgtttttgtcaaactattatacattgaacac
aagatcttgctatccagttgtagtttttatctactgaatttcttctctgg
cccctagtgtccctttgtggtctttgctagtacatagaatgtccttcaca
atctacgctttttcatcatgtaacaactttgaatatttgtcccactttaa
ttttgcatttctatctttttttttccccctcgagacagagtatcactctt
gcccaggctggggtgcagtggtgcaatctcggcccactgcaacctctgcc
tgcggggttcaggcgattcttgtgcctcagcctcccaagtagccgggatt
acaggtgtgtgccatcacacccagcaaatacttgtatttttagtaggaac
agagtttcgccatggtagccaggctggtctcgaacacctggccccaagtg
atccacccgcctcggcctccggaaatgctgggattacaagtgtgagccaa
attttgcatttcttaatagggctttaaatgccaggaaactgaccttgctg
aaactaaaacatgttagtttatctggatgttcttcacttagtgtaaagcc
ataaaggcttttttctttccgttgcataaattacaaccttatttggagat
tattgccaaaagtttgggtcattaagaaagtaacttgagaaggtgcagta
agcatacccataagctttcttccccttgatccctataggagcttaatttt
tggtagtcgtggaattttgccattaaacaatactttggcaaatgtttagg
tatctgttatgcatagcagtggcaaactttcctagtaagtctagtggtac
aggaaagggaaatccaaagactcaacaaatgacaccaagactgagaggaa
ggatttttcatgtatggagatgaggttcttcaccaataatagagtagagg
ttttagcaaaaatagaactttctcatgaaacttggcaaattattttctaa
attagttactcctttcacatatgaaagagcgctgacccttgctagtgtct
agtatcctttgatttatagtagcagtcatggaagcaccatttgatctcac
tcatcctcatttccagcatgtctctaccaaccaagttccttgggttttgc
agagatctgctgttggaagaaaaagtactcttaatgacagcaaaaagatc
ccgccccagtactttactgacattcagttgctctgttgaatgtctcatgt
ctttactaggagtatttgacagtgatgatttaaaagcattaatagagaat
ctggaggcttaggagaggtaatttttttggtcttctctaaagttaatagc
tgttaaaatataaagttgaccacttctgtttctatttttactggttggca
tgacaccaaccagtaaaatgatgaggatgatggattgcctcatcattttt
gaaattttgaaattaaactgactgcttaccttgaagaaaaaaggagatta
aaaatttatagaggttaagaatcaaactgcaaatctgcttgtttcttgct
aatacgtttgtatactgaatagaaataacattatgctagtctgtctatat
actggatcaagatttgttaggaagagggcatttcaaaatagtggagattg
acgcagggaagctcagcggaggacaccagtgtaaatacattccagcactt
cttgacttagttccaggcaatttcccttcttcaggagatggagaattagt
aacttaaagggattaattcctaccagccactatgctaacatgcattatct
ttcttaaactcagccatttgatgaggtcaggaacctgttagcttcgttaa
ggattaggtgattggtcgaagtcacctggccttgtgagtggtagagcaag
tattttaacgcaggttatttctgcatcagagccatctataatggtagggg
aaataaaagtacaaatctggcaaaggatagaaactatgtttaggggaaaa
gtcaggattgcttattccaattttaaaagactgccacagttgaattgctt
tctgttttgtgccctttttgggggagcctggagcagtgttttactaggag
tgggtctggggaaagggattactatgacaggcaggtggatgaaaaggaag
gctatctaatgtgtaagccttgccaacaagtgacagttgcctgcaggtca
tctcatattctatagcattggttctcaaagtgtatgaggcccttttggca
tactttaaggtcagaattattttcataatagtaagatgctgtttgccctt
ttctttcttttttttttttttgagatggagtctcactctgtagcccaggc
tggagtgcagtggcatgatcttggctcactgtgagctccgcctcccgggt
tcacgccattctcctgcctcagcctctcgagtagctgggactacaggcgc
ctgccaccacgcccagctaattttttatatttgtagtagagacggggttt
caccgtgttagccaggatggtctcgatctccagacctcatgatccacccg
ccttggcctctcaaagtgctgggattacaggcgtgagccaccacgcctcg
ctgcccttttcactcttaattctcttgcatgtaaactgtgaagttttcca
gaggttatatgacaggtgatgtggcaacagattgaatggagaaacagata
tgagctgtcttttgttgtcagacattaaagagaatcgcaaagatacaaaa
cagtgccattcttctaattaaaaaattttttaaaataaaaatacgttaac
atttaataaatatattatttttaatttgttaatgaatattttaagtttct
tcttagttttaatttctaatatagtaaatagataaaacccacattaacaa
gctctttggagtctcaattttaaagctctgtttaagattgtaaaggagtc
ctgagatgaaagagtttgagaacctctgtagcagccaccacagtcagcgg
acataatttcaagcagttgtagttggaggaggatgggggaatttttctcc
tttccttatcccatctctgtgctaccttctactgtttggggcagctgttt
tctactgtctgtcttatttatatttcaggtgaagtaccacttaaatggaa
ctgaatgatagcactttcaattttaagtttggttaaaattttaaaaacaa
tgtttctttttttttttttttttgagacggagtcttgctctgtcacccag
gctggagtgcagtgccatgatcttggctcactgcaatctccgcctcctgg
gttcaagcagttctcctgcctcagcctcccgaatagctgggactacaggt
gcacgcctccacgcccggctaattttttttgtattttggtagagacgggg
tttcaccgtgttgcccaggctgattgtgaactcctgagctcaggcagccc
tcccgcttcggcctcccaaagtgctgggattacaggcatgagccacctca
ctcagtctcataatgtttcattctaaggtcaactgaatgcttcaattgcc
tgtgtcttgccaattggtaaattttacctacagtgcttaaaaatggtgag
gttcattcagagcttttttggtaaaatctgtgcactggttgatacaattt
gacttgaagcttgaaccaggagaagccaggttacatacagaatttcagta
aggaacggattgtaaacattggtgaagggaatatgtgacttttcagcatg
aggatacattttctggtatttgttctagtaggtatgttggaggaggggga
ttcctagaaccatggttttcatttagacagccagttattgtgttctgtca
ccatctttgctaatttcatgcagataaaatgaggttgagataaaaaatga
ttgtatgttatttttccagcagaacatctaactggatttattagttaact
cttaaaccaggaagtcatgctctttgagacccagtagggagtcacactag
ttacttgaagcataattgatcctttgatcgaatggctattattaccaaat
tgtttttcccccacagtgctttgtattgaaggaggaaccttggccataat
gccagttgatgactactggctgtgtttaccagcctcttgtgctagacctt
ttgtgcagactgtcagagtggtgcagtcttgcccccactgttgctggttt
ccaggtgttctcccttcagtccctgagccactacgtatgcccgccatgct
gccaacaggtagccacagtgctgtgcttcctccttcacattgctccaccg
cacccccttccacatcccaagaaccttcttcttccgctgaccccaagctc
tgcctttcaccccctacatctgatagtaggcaagagagaaatgtgcagtt
tgggctggtaagtttgggggcttttttttgttattaaagttaaggctttt
tgtttgtttgttttttaaaatgagatggagtctcactctgtgagactccc
aggctggagtgcagtggcgcaatcttggctcactgcaacgtctgcctccc
gggttcaagcgcttctcctgcctcagcctccggagtagctgagattacag
gcacccgccactacacctggctaatttttgtatttttagtagagacaggg
ttcaccccgttggccaggctgatctcaaactcctgacttcaagtgatcct
cccgccttggcctcccgaagtgctgggattacaggcgtgagccactgtgc
ctggcctacttgattttttgaaaacattttattgtgcttgttaacaactt
tctcagtcattatctcttgttaacatagatttttattttagtaagcgata
atattaaatatatcaccaaaatattgtatgaaacgaatatgaaatataat
taatgtgtatcagaattatattagtggaatgaaatgattttttaaaaatt
aagtctaacacctaaattataaaagtctgttacttgctaagtatatggaa
agtaaatattaaatatgggagacttcatgcatatgcaaattaaaggaatg
agctttgcagagttgtgcctatttaaaatatcctacaaaagcagcaactt
tcacgtttaacttttcatgcaggtcagtatcaattgacagttttgttctg
aatttttagatgttatgccccagccaaacagtatagaaatgtcttaaata
aatatttggctggtcttttaaaattgttatattgagattaagctatgccc
atatttaccaagcccctatctttaaaacctagtttaaaaattctaggaaa
aaaaggctaatgattaaacctgatttagacctaagttggtttacttatgt
agaggtactatacgaacacttcaaagtagttagcagtgaccgtctttggg
gttaataaactaagataaagcaagcagttcacaactttaaggaaggttga
atatttccatctgtatgctgtaattaaacagcatcttccctttgaaaatt
ccttttgtttttctttaagaaaagattttcttacaaagctttttggacat
tgctgattttaagttaaattattttctcttctgttatttttctttaggct
tatcaggagggcagacttcaaaagctactaaaaatgaacggccctgaaga
tcttcccaagtcctatgactatgaccttatcatcattggaggtggctcag
gaggtctggcagctgctaaggcaaggctccttgtgttgtctgttgtctgt
tgtctgggtggtgattagaatattaacatccctgacagggttctctcctc
tctctgtggaatttatttgatccactcctgtgacattttgcacattaact
tgggcaggacatggacatcgtaagggaccactttataaatcatttttcca
gattaaaatatacattccttatattaaagtatagggcccagtattttgga
acacgtttccgttcactttaagtttaattgatttttcagagataataagg
gtgttgtgcctggtgtggtgactcacgcctgtaatcccagcactttggga
gtccgaggtgggcggatcacctgaggtcaggagttcaagaccagcctggc
caatgtggtgaaactccatctctactaaaaatacaaaaattagccaggcg
tggtggtgggcacctgtaatcccagttacttgggaggctgaggcaggaga
atggcttgaaccttggaggccgagtttgcagtgagctgagatcgcaccat
tgcactccagcctggtcaacaggagcaaaactctgtctttaaaaaatata
tatatatatgtgtatatatatgtatatatacacacatatatatgggtatt
gtgtggaaatggtctgaaattaagcaaatatatttcttagttaatatttc
ttagttaatatttgtctttttcacttgaatgatttccctgttcataaccc
cttctctccaatataaaaaaagatggggagcaattgggtttcttaaaccc
atttattaaaaatgatttgctttttgtatatgtgaggttatctaataacc
actaactctgtggtctgagggtgattgggaagaggatgtataaataaaga
aggttaggagtgaggctcctggttctgaatcaagataaatttcccatgtg
aggaccccttgggcctgtcatccttacccaacaggttcctttaaaagatg
aagtggttataattccctaaggtatagcttgtgctgaatcagtaatgggt
agaagctgcccaaatactgcagaccagtatgtagcatgaagcaatgcttt
actgaaagtaattgaggaataatacctgatgtattttactccagtggtgg
tgtgtttgaaagacgtgtagactcagtcctttcaaataacctttggaggt
ctagttgccaatattcaaagcttattctctgagaatgataaaagatattc
tgcaaaacaaacttctaactcttgtttccctccctaaaaatatatttgga
aatatcatagatgttgtcaactttttcatgagcgcctcatgtgaaaattt
taggaaatcttgtaatacagaagaaaaacttcttcagtattctgccttag
aaaccaaattagattaaactttaaaatgatttttaaaatatcaccttata
ggatacaggttgcattaagggctgtagactatcagtaaacctgctttttc
agctacttggcaacttgcttggaaatggccactttcttttttcaggttat
tgctgaatctgttattgtttgagtggaattatgtgagagaagtctaaggt
ttccagctgattctaacaattttactactctattctgcataattttaaaa
tctactctcagaactatctgaatatctgttaatttttatcctggagttta
actaatcatcatggtgtgtgaagtacccaggtattaattattcgttatgc
tttaagctctatagcttaaaaaaaaatcatggatttttaacagcccattt
ccaatctgtcatgttaacctttccaactcactttaataattttattttcc
aggaggcagcccaatatggcaagaaggtgatggtcctggactttgtcact
cccacccctcttggaactagatggggtaagcttttaagatactctagaag
tgatgttgccgaagtagttttcccctggcaataatctaactggttcctaa
agcctaattaaaaaaatcaaaaactaagttaaagaaaaaacagccccaaa
acatatatatcttttatttgagccaagttaaaatggatcaggttaaatgc
taaaaatttaggttctttggcacagagtcaagaagtaagaaccctgtcta
caagctatgatttaaaggtaaatatttgagtaatctagcatatatagggg
cttaataactgaaaatttaaacttttcatatgtggatttgttttaaatct
acctcctacattcaacaagagttggaatcagataccctactgtatagccc
ttgctgcttctgagtcttgatgaattatatgttcataatatttactgaac
atttattatgaaccaaggcaatgacgatatagcagtgaactcggcatatt
caaagttcatgcccttgtgaagcttatattctaagtggggagacaaaaga
tacctaagaactttaggagttgtggtaagcggtattgaaaaaattaatat
agtggcatagagaggaagtggataaaggagaatttaacttcgagaagatt
atcaaggaagacatctgaagaggtgacatttagaagaggccaaagaatga
gaatgagccagctgtcaaaaggtgaggcagaaccttccaggcagcttctc
tttctttgaggatagcacatacaaaggccctgaggtaggtaaaagtcctt
catggttgtggcatggataatgggagctggaggtggtagtgtgagatgag
accagagaggaaggcaggtgtcactattgagggctttgtaggccaagatg
aggaatttggactaatcaaagcatataatttggactaaattggactaatc
agagcatataaatgagcctttgaagactctaaggcaggggagccatgtga
taatataagattttttaaagattacttggctgcttgcattagaaggaacc
aagaagcaggaagtccagataaggcgatgtcacaatttctgattcatcca
ttcagcagatatttaatgtgtcaatctgtgtcagacactgctcttggtac
taggtatatcccttctgacctgtggagcatatactccagagtgacaactg
gtagtattctactcagaggacttactttgagctgtgaagtctgttgccat
ctttcactcttatgtcattttggtcacctgcctgtgttttgttctaatgg
aaacaagctgtcaccatattctttaagcttagggatactaaacctatttt
tagggagcaagggaagtcatgcatcctttaaaaaaccaagtgaatgctgt
aggccacctccttaaaaaaatgcacatatacaccaaaatttttttctttt
tttttttttttttttttgagatggagtctcgctctgtcgcccgggctgga
gtgcagtggcgctatctcggctcactgcaacctccacctcctgggtacaa
gcagttctcctgcctcagcctccttagtagctgggattacagacacgtac
caccatgcccagctaattttctgtgcttttagtagagacagggtttcacc
gttttggccaggctggtctcgaactcctgacctcaaatgatccacccgcc
tcggcctcccaaagtgctgggattacaggcgtgagccaccacgcccagcc
aatatacaccaaattttatatgcagtttaagacccactgcactctaatca
tccccagcatagcaacccctttatcagttacctctgcatagattcaatgg
caagtgcagatgctgcttgaattacaatgggggactacatcctgataaaa
tcctttgtaagttgaaaacaagtcaaaaatgcatttaatacacctaacct
cccgaacatcatagcttagcctggtctaccttaaacatgctccgaaaact
tacattaacctacagttgggcaaaatcatctaacacaaagcctattttat
aataaagtgttgaatatctcatataatttactgaatactgaactgaaagt
gaaacacagtatgggtgtatgggtatcaacataaagagaaaaatcgtaag
tcgggtcgtctgtatagggttgtgtacatagtaagatttcaatttctggc
atctttatcagcagtcagttaattttgtatctttgaagtatacggaaatt
gtggaaatctgcccctctttttgttttgttttaggatgatgttaccgtgt
ttggtatgtaagggtctctgaacttatggatgttgtaagagttaggaata
aactttattactgaccacattaagcaaatataatacaatatttcttagag
ttgtaataattgttgactttgttctttgaatgtttgtaaggcttggaaag
caggttataaactgatttctcaatgttgttgtaggtctcggaggaacatg
tgtgaatgtgggttgcatacctaaaaaactgatgcatcaagcagctttgt
taggacaagccctgcaagactctcgaaattatggatggaaagtcgaggag
acaggtatgagagggaaaagctactcttctgtttgtgcttttgggggttt
gagctgcaatttttgtgatgcgtcgtccattttcatgaagatagcaaata
gcctagttgtttttattgtttacatttttgatggatataatcactggagt
tatcctttgtcaagtatttacatagttgttatggtaacaacagatactgc
atttggactatggtatttctgtaatataaaattagagttcttttgaatat
attgtcatgtagtatttgtgagaaatcatacaatgtttataatttgtaag
gaagtactaattgcatttgctttctttcatgttgcatttttctccctcca
aagaagtctgtttcatgagctgatgtttgtggggggtgggggttgtttgt
tcaggagggggtggttaggctttgttggattaaaactatttagagtaccc
tagaaaccctagatgagtttaagagattggaattgttaattttattttta
tttatttatttatttgagacggagtctcactctgtcgcccaggctggagt
gcagtggcacgatctcagctcactgcaagctccgcctcccgggttcacac
cattctcctgcctcagcctcccgagtagctgggattacgggcgcctgcca
ccacgcctggctaattttttgcatttttagtagaggtggggttttaccat
gttagccaggatggtctcgatctcctgacctcatgatccacctgcctcag
cctcccaaagtgctgggattacaggtgtgagccaccgtgcctggtggaat
tgttaattttagaaagtagattgcattatttagtagaagaataaaatgag
atctggcatagcttcctggctaatttatgacatatgtcactctgttgtga
agagtgaaactccaacccctatgtgatttgaggtttgagacctatgcatt
atggagcatttgagggaaaatattccagccagtagccaggataaacattt
tgtggcttttttggggttttaattgtttattaaatgtaaagataaggcat
aaatgtatacttggaaaaattttgctctcactcaaactagttatgcttct
cttgttgatgcttttacttcctacttaaaataatagtaccttttccaagt
ctggaatcttagaaaatcactaacttttaaagttttataatgttggggtc
acattgtttgctcagacccttaagagagagagggatataggaggaaattt
tgtaaaacattgataattactgcagcttagatgattagcacatgtgggtg
agctatatactattctattccactcctagcagagaaacagcaagtcctga
gccttttgtagtggtggtagacagaggccaggcagggaggttagtccaag
cttcctgcagccttccctacccacaagctacctggtcctctagaaccata
accgcagtggcatctgcagttactttttttttttttttttttttcagttg
aaccaatttcttaaggtttgctctaattctaacattatgatcatatgaat
tcaatatccatgatctatctgttctcttagaggctataaatcaatttttt
gtgctgtcattcccacttccagaggctggccagtaagtgttataagccta
ttttcaaaacttactgtatagccagccaggatcatgcctgtaatcccaac
agtttaggaggccaaggggaaaggatcagtttgagaccagaagttcgaga
ctaccttggacaacaaagcaagagcctgtctctacaaagaataattagtc
gggcctggaagccctctcctatagtcccagcttctcaggaggctgaagca
gggggataatttgagcccaggagttcaaggctgcagtgagctgtgattga
ttgcaccactgcactccagcctgggcaacagagtgagaccctgtctctaa
agaagagattattgaggctgggtgcaatgactcatgcctgtaatcccagc
actttgggaggctgaagtcggcagagcacttgaggtcgggagtttgagac
cagcctggccaacatggcaaaactgcgtctctactaaaaatataaacaat
tagctgggcatgatggcccacacttgtagtcccagctactcttgaggctg
aggcacgagaatagcttgaaccctgggttgaggggtacggaggttgcagt
gagcccagattgagccactgcattccagtctgggcagtctgggcaaccaa
agggttgatttttatcctttgaaatttaatattactttagtgtcctgact
taaaggattaatttaattatgacagaatcaaaaagaataaaaaagttttc
tctttgataagatatgggagtttggaggaaatgtgataagactcttaaaa
tcctgtctaaatgaatagtcagtgaattttttccgtaaaaggccatatgg
taaatattttaggattcttggggcatagggtctctagtagctacttaact
ctgcttatgtagtgtgaaagtagcactagaaaatatcgaaataaataagc
atggctgtattttaataaagctttatttacaaaaagctgatgggctggat
tggcccatggtgcagtttgccagcccctgacataaacactgttactagtg
tagtaactccatactcggctacatcagaatctcttggattttcttacaaa
cacagaatcctaagccttaatatatcccagaaatcagtaaaattcaagtt
cgtttctagataaagaaggaaaaagtttgtgtattgttattttagtttaa
aattgtcaggggatctgtcttgtattatttaattgtattagtcttataag
agaatacttgaagatgaaaaagtggcatatgtgctcaaaatggaggattt
gccctttcagattgccttttagagctctgctccctgtatttcacttgagt
ggttattgagaaatgatctttgccagcagttgaaaagccaaacaagattt
tgttttattttcttatacagttaagcatgattgggacagaatgatagaag
ctgtacagaatcacattggctctttgaattggggctaccgagtagctctg
cgggagaaaaaagtcgtctatgagaatgcttatgggcaatttattggtcc
tcacaggattaaggtaattgtgtgacatcctgactagctttttttttttc
ttttttctctttttaaaagctttggttagaaaatgttaaagtattataat
aaaagtaatagccactgtgacccagactatccagtttggtgattttgcta
tcatatcatcctatggggccttgtgtggaggtatggtaaagtgtaagtat
gctggaccagaccgcctggttttgaggcttggctccagcacttactaaca
ttgtgactttgagtaagtctgttaactactcagtcttaatttatcctttt
tactatattattgtcctcattatgaggatgaaatgagacaatgtagtgaa
tggcctttgttaactatgaagtttacaattctgaggaatgattacttaat
aaggttttcatattggttcctttgtaggcaacaaataataaaggcaaaga
aaaaatttattcagcagagagatttctcattgccactggtgaaagaccac
gttacttgggcatccctggtgacaaagaatactgcatcagcaggtaaagg
aaaaaagcagggtggaaaagaaaaacccattgtggatattgctttcgcat
ttttcttcaaacccactgcgtcaatttcttgggcttcagacagatttctt
tgccacattgtgccctctctgggggcaggggtttgggagaaagagaaaaa
ggaaaaatgattttaaaggagaacattttaaatattgaaaacttcaaaca
ttggtcatcttgctacacagagtatcactaacatactagtatagatttac
atttgtattcgaaatttatttatgcatgtatgagtatgaaagtatgtaat
aaaaccaaatggatattcacaaacattttgtaaaataggtatgatacata
tatacatttagattttgtaaaatgaggatcatgtattaccctttaacact
tgcagagtggctgctaaaagaattagaggctgtcaggccatttagattta
tcagaatctagaccctactcaatgctgtttgaatggttgcagtgtcagtg
tagaaggacctcctgaaacaagtcaagcaaggagatgttttgctgtgtgg
tttatttttgcccgtcaaatggtaacactgctgacattgttcaggagctt
tcaattatgaagtcattaagacagagtgttggtaaatgtgtcttcttgga
tgctttttgctcaggagtttctgattgtgttataaattactctactcctt
caggctctttttggtatatgcttttatcctttctcacatggtgggagagg
gagaggcaggtctctggggccttttttatgaggacagtagccccattcat
gagtgctctgccctcatggcctaatcacctcccaaaagcccaacccctaa
tatcattgccttggggtttaggatgttaatgtgtgcattttggggataca
taaacattcagacaatagcaggctcccttccaatattttttaaaaactca
ttctctaacatgcttttatgatctctgtgtccctagctcaactagaagac
ttttgtcaggttctactccttatagttggcttttatattataagatattg
aaagtttttttttttttctgcatcctagtccacattcttgataataattg
gtgtttcagctgaggacaagcaacacaggtttttccacctcagagctgag
tggtggcatgaggatggaggttagggtttgcaaatctataatttgttcca
aacagttcaaaatcatttagtgtgaagatgaattggactaactgactaat
atcagaagttacacagtttgctgtgtttagctatgggtagcttgagctac
tcccaaagcaactgagtggcaagaaagggtatctaagaattataaaaact
tctcatgtattatgtgtgtagctagtagaatgtttatcatcttgaaagta
tgttcttgtcaaagtaaaaatgtgtacttggatttagtaattatttatat
aggaactttctttttcttctttcttccttttttttttttttcccccagtg
atgatcttttctccttgccttactgcccgggtaagaccctggttgttgga
gcatcctatgtcgctttggagtgcgctggatttcttgctggtattggttt
agacgtcactgttatggttaggtccattcttcttagaggatttgaccagg
acatggccaacaaaattggtgaacacatggaagaacatggcatcaagttt
ataagacagttcgtaccaattaaagtaagtgggtttgcctgtaggtttct
tgattctacattcacagtaaaaggcaaaaagagagttgagttggtggtag
aagcatcctttcagcattataaaccatcaggaatgctgattcccctactg
ttgtatactggtatataaacttgtacctccctaccatctaaacacctata
tagctttgttcttatttgtagattaataatctcttcctttgtcaactttc
taaattttggttttcttctcttctgtttaatgctttcctttatgcattcc
tttgtcatctttggtctcttaatactttgtttcttcatatgtaccagaga
tttaaataagagttcaacactaggccccacctgcactccctggctcccca
caggacatttccccttggtatatgataacataaacactacataaacacta
catacttctggcatccctgaaagtgattatctcatttatttatgtgtgct
aacctttttcgctcttttaatcttttgaaaggagctaatactatgccaag
tcacacctgggatttgttaccattatcacaaatgttttcatatatgagtg
acaaaattgaacacttagtgtgtgtctcagactaatagataattttctct
agtgcagggaaaatggtgggactattttgttaaagttaaggaattatagt
tgtcttttttttttttttcatctctcagtgggttgacttgagttgtgtat
gtgactatggatctcctaatgctgatagataagaatatgaactttgggat
cagaatgacctgaattcagataatattctgccagtttcttgctctatgac
tttggaagagttacctctctgaacccgtttcttctgtaaaatgaggttga
aaatagcatctaacaattcttgtgaggattgcattagccaacacttataa
agtaattagaaaagtacctggtagagagtaagtttaaagtgaatcatctc
ataatattgttatgaagattaaggcacaaatttcctggaagctgtcagtg
cttgattactgtagctgttttttatttttacctttttttttttttttttt
ttttttgagacggagttttgctttgtcacccaggctggagtgcagtagcc
caatctcagctgactgcaacctctgcctcccaagttcaagcgattctggt
gcctcagcctcctgagtaactggggccacaggtgcgtgccaccacacccg
gctaatttttatattttcagtagagagggctttcaccatgttggccaggc
tggtcttgaactcctgacctcaagtggtcctcccagtgcagtgtcccaaa
gtgctgagattacaggcctgagccactgcgcctggcctgtagctgttttt
tagagtagaggtatatatgctatatttgcattagagctatgattcataaa
caacagttgtatgtatatgctgtactgatagaaagtaacatcttcctata
tacaattttttttttttaatttatttttttattgataattcttgggtgtt
tctcacagagggggatttggcagggtcatgggacaatagtggagggaagg
tcagcagataaacaagtgaacaaaggtctctggttttcctaggcagagga
ccctgcggccttccgcggtgtttgtgtccctgattacttgagattaggga
gtggtgatgactcttaacgagcatgctgccttcaagcatctgtttaacaa
agcacatcttgcactgcccttaatccatttaaccctgagtggacacagca
catgtttcagagagcacagggttgggggtaaggtcacagatcaacaggat
cccaaggcagaggaatttttcttagtgcagaacaaaatgaaaagtctccc
atgtctacttctttctacacagacacggcaaccatccgatttctcaatct
tttccccacctttcccgcctttctattccacaaagccgccattgtcatcc
tggcccgttctcaatgagctgttgggcacacctcccagaaggggtggtgg
ccgggcagaggggctcctcacttcccagtaggggcggccggggcggctgg
ccgggcggggggctgaccccccacctccctcccggacggggcggctggcc
gggcagaggggctcctcacttcccagtaggggcggccgggcagaggcgcc
cctcacctcccggacggggcggctggccgggcggggggctgacaccccca
cctccctcccggacggggcggctggccgggcggggggctgacacccccac
ctccctcccagacggggcggctggccgggcaggggggctgacccccccac
ctccctcccggacggggcggctggccgggcggggggctgacacccccacc
tccctcccggacggggcggctggccgggcagaggggctcctcacttccca
gtaggggcggccgggcagaggcgcccctcacctcccggacggggcggctg
gccgggcgggggggctgacccccccccacctccctcccggacggggacct
atatacaattttttaacatttggggagttgtggacccttttgaaaacctg
gtggactattcctagtaaaatagggttaccagagtatctgattcccacag
ctgggtattaaactcttgctgtattataaagtgaccgaatggaaggaacc
ttctgtggagagtggggagagggtacattttggacagagaatgtagtatg
tgtacaaaggctctgtggggagaaatattgttctagataccaaaaaggcc
tgattgaagtacaaaagtgaataagggtggaggtgggatgaggcccttat
catttccaaacaaatcttaagcaatggaccaattaagctcttttccaagg
attagaacattttgattaaaattaaacaagaaagacttctccagtatgtt
cagagaggctcatttaactatataagaaggaaagggaattcaggaaggaa
atttttattatttattgatgtcaaataaaataaccctggatagtttccca
ggtgggtttcgttttttttttttttttgagatggagtcttgctctgtcac
ctaggttggagtgcagtggcgtgatcttggctcactgcaagctccgcctc
ccgggttcacgccattcttctgcctcagcctcccaagtagctgggactac
aggcgcccgccaccacgcccggctaatttttgtatttttagtagagacgg
ggtttcactatgttggtcaggctggtctcgatctcctgacctcatgatcc
tcccgcctcggcctcccaaagtgctgggattacaggcgtgagccaccgca
cccgaccccaggtgggtttctaagtcattatacctagtctgtaggttgtt
gttgacatctatttgtagtaggttggtatatttattctcctctgccatca
ctcaagtatcagggcttgctcatttctttctgcatccttaacaactgaaa
acaccccctggttctgataaacacccacatctccttgcccactccgattt
ttaagactttgtaactgttacccatatcactatggacctgctgtaatgta
atctatcctttgttgtcaatgaaagctgagcatctgtagtcaaaagagaa
tctctgaatttgggcaacagttgccctccatgggattaatgattctgggt
gaatcacaagatagaaacctgggaaaagcagtaagtcattggtttgattt
tagggatggtagtgtgctttctgtagcttgcttttcccccccatttttct
ctgaattttattgtttgagaactctttcaaagaaagcccctctagcagac
aacattgagcagcgaaaaagaaggaaataatcatttatcatcctaataat
gttaagtgagggagatgggacataaaagacttttcaagcacgattttata
ttttaactttgggttaaccagatggaaggggaaggtagagaatccaactt
gataaatgtctttatttcacagtaaaactttatcactcttacaggttgaa
caaattgaagcagggacaccaggccgactcagagtagtagctcagtccac
caatagtgaggaaatcattgaaggagaatataatacggtaaggaatgggc
ccaggttaatactttatcagaaagcaaataacatgcttattgggtatctt
ataggaacttaaaatggctcttagtgatttccaaatgtactggttctatg
ccaattcttagacatctcaataacttatgatattaaaatttgttttggtg
gccaggtgtgttagctcacgcctgtaatcccagcactttgggaggccaag
gcgggcagatcacgaggtcaagggatcgggaccatcctggccaacgtggt
gaaaccccgactctactaaaaatacaaaaattagccgggcgtggtggcgt
gcgcctgtagtcccagctattcgggacgttgaggcaggagaatcgcttga
acccaggagacctaggttgcagtgagccgagattgtgccactgcactcca
gcctgggtgacagagcgagactccatctcaaaaaaaaaaaaaaaaagttg
ttttggtaaacggatggcttcagattttttccactgtaacttaaagtatt
attagtcaaatggctatacaaaggcaacagaatttttaaatgagccagaa
tttctgtcccgtgttctttcctttcatctccccacgcaaccacttaaaaa
ataatttagttacagactatgatgtcattgtctttaaacttggataggtt
tattaaggcattatgaattctctttttcctaatcagaagtggaaaataat
ttctactatatcatatatgttcaaaggatttttttctgaagattttaatt
tatttaaactcttgcattactttcttactgaaatatttatttccaagttt
gaaaaatgaaatcagattagcttaataagcagagaaaaatatgattaggt
aataaatgcaaagcctttttgttattagtcactaatatattaataatttt
tcaggtgatgctggcaataggaagagatgcttgcacaagaaaaattggct
tagaaaccgtaggggtgaagataaatgaaaagtaagaaaaaaatctttat
tatgtcatatttgtgggattttttttttttttttttttttgagatggagt
ttctctcttgtctcccaggctggagtacaatggcacgatctcggctcact
gcaacctccgtcccctgggatcaagccattctcctgcctcagcctcccat
gtagctgggattacaggcatgcaccaccacacctggctaatttttgtatt
tttagtagagatggggtttcgccatgttggtcaggctggtgtcgaactcc
tgacctcaggtgatccacctgccttggcctcccaaagtgctgggattaca
tgtgtgagccactgtgcctggcccattatgtcatatttaatactatttca
gttatttacagcattggtcaattatagaattttagttttttgttggtatg
tttgtttttttgagacagagtctcgctctgtcacccaggctggagtgcag
tagtgcaatctcatgtcactgccacctctgcttcctgtgttcaagtgatt
cttgtgcctcagcctccctggtagctggattacaggcgcctgccatcaca
cctataatcatgctggccaggctggtctccatcttttggcctctagtgat
ctacccacatcagcctcccaaagtgttgggattacaggtgtgagccactg
tgcctggccgaattttagattttttaaacctaatttttaccatagttgag
ctcttcaactatgaagaaatgaaacttttcttccagtgccattcacatta
gtgtttcctgtttgttttcttttatccattttgaggggagttataattta
gaatcctcactcttaaccactgtgttggagttcttccattctcagatttc
ttagagttttcttatttctttgattttcagaaccgtggacagaattgtca
ttatctgataagatttttgttcctttgagctgttttgttttatttttaac
acattagaacattgccctcagctagagtcacaattttgggcttccctgaa
aaaacggaagattttgttctccttaattaataatggtaattaatgatgat
ttttaactgaataaaattgcaggactggaaaaatacctgtcacagatgaa
gaacagaccaatgtgccttacatctatgccattggcgatatattggagga
taaggtggagctcaccccagttgcaatccaggcaggaagattgctggctc
agaggctctatgcaggttccactgtcaaggtgagtgttgtgcttgttgcc
cattagatactgttgtcagtaatactcccagttccttatttagggggcag
ttgggaagtttcgcagatcttgaataatttagttattttggtgatggcat
cctagatgtcctttattagttgtattccagacaagatattattaaggctg
ctgtacattgtgactttattatgaagatcgacactccgccgggcacagtg
gctcatgcctgtaatcccaatactttgggaggctgaggcaggcagatcac
caggtcaggagttcaagaccagcctggccaacatggcgaaaccccatctc
tactaaaaatacaaaaattagctgggcatggtggcgcatgcctgtaatcc
cagctactcaggaggctgaggcaggagaattgcttgaacggggaactggg
aggcagaggttgcagtgagccaagattgtgccactctactcctgccatgg
ctacagagcgagactccatctaaaaaaaaaaattaaaaaaaaaaaaaaga
aaattgacatcttggattcacattatgaataaaaagagcttgattaatca
agttttcagcactgttgttgaatagtgtactttatatccatatactctaa
acagttgtattttatgtcaatttcatcattaccagtataaataaaatgtt
ctgagtctttttatggcacttatctaggctataaaaggacttgaggattt
aggtaatggtgtcagtgtacaaagtagcttaaaccactattcaggcctta
ttacccagtccttagaaaatatctgtcttagaggccaggtgcgttggctc
atgcctgtaatcccagcactttgggaggctgatgcaggcagatcacgagg
tcaggagattgagaccattctggctaacatggtgaaaccctgtgtctact
aaaaatacaaaaaattagccggccgtggtggtggcgggcgcctgtagtcc
cacctactctggaggctgaggcaggagaatggcctgaacccgggaggcgg
agcttgccgtgagccgagattgcaccactgcactccagcctgggtgacag
agtgagactctgcctcaaaaaaaaaaaaaaaaaaaaaggaaaatatctgt
tttaggatgttgaatatgttaaatgttatattgaattttaaaatgatttt
ttaaaagtcagtataggatgttaaaactcttcagtatgtttcatgggact
agatggccagaaaagaataaagacagctgttttttaaaaaggtttccaga
aacattagttgtaaagaattttggcattacccattttccttacattggtt
tcagttggttacagtaatgggaatctcaaaaagtgatgctagcaaaattt
gtgacctggggttatttgggatgtagcataataaaatctcatattttgaa
ttaatggattgagggttaaaaaagattttgaatgccagattgactgatta
ttgagggaatagcagttggttcgtattactatttagaataaatttaacaa
gactacctctttgaattacatcttgtatgcattgttgcagttgttgagta
tctggtacctcaatatagcttgagattggatgcacttaatttattcttaa
attcatgtctcagtggtttccttaaaaaaaaaaggctaaaacattgaatg
gagttgtactttaaagtaaggggtacagctgggcacagtggctcacacct
gtaacccagcacattgggaggctgaggcaggaggatcacttgcccaggaa
ttcgaaaccagcctgggcaacatggtgaaaccctatctctacaaaatata
caaaaaatgagatcggtgaggtggtgcgtgcctctagtcccagctacaca
gagcgctgaggtggaagaatcacccgaacttgggaggtgaaggctgcagt
gagctgtgatcacacactgcagtccagcctgggcatcagagtaagaccct
gtctccaaaaaaaaaaataaataaataaaataaattcatggatctttttg
tttctgttggacatactcttctctgtctcagccgtaatctaggaagacct
ctacagacctcaagaactctctttatgcgtgcaattccatcctttctggt
tttctgccttgcaacttgaaaccaccttggcttccaggaaagaccctggg
ctctgtttgagctctccctctctgcactgaggcttagaaactgtctctga
gcagtaagctggagcagtcacaggactcatctcatttgtttcccttcccg
cagggatcacaggcttgcactgcctcttggtcgatgtcttaaaatgtgtt
gcttcatccctgtctggtttcctagttgtttaaagcaggagggtaaatgt
ggtccctgatacaccactgtggtataagtggttgtctgcctttactttta
aattagaattccaaggttctatgtatttttttttagagaaaatggattat
atttattgtttctagaggggagcatattttaaagattttatctccctgtt
ttagagagtgagaattgtacttctcttattttaaatgcagaatgttactt
tggatcgcctctgtgtataagtataactgctaggcttttaccagatggca
ttataaacccttggcatttacataatatattttttcacaattcacagcat
attaaaagttctgagaaatctgatagaggaactcatttatttgcttaatc
cagttctttacaagttcatttgactatggaatccccttgtcatctatacc
tgttaacatcatacagtatgctttgaaaaatagtcctaagagttaacctt
tttttccccatggtcttctttaccattttaatggctgcatagtgcagttt
tacattaagggtgtgaactatagaaccatttcctaattgggatttttttt
tacttttttttgagacgaagactcactcttgtcccccaggctggagtgca
atggcgtgatcttggctcactgcaacctctgcctcccgggttcaagcgat
tctcctgcctcagcctcccgagtagctgagattacaggcgcctgccacca
cgcccagctaatttttgtattttttagtagagatggggtttcaccatgtt
agccaggctggtctcgaactcctgacctcaggtgatccactagcctcagc
ctcccaaagtgctcggattacaggtgtgagccactgcgcccggccctaat
tgggatttttaagccattccaacattgccactattgagtactacagcaat
gttcagttaatacatgtagccttttctgtatatcaaactattactatgtt
agtattgtatattatagtaaaatatagtaatatatcgtactatatatcta
tatgttaaattataatatctataatcttattatagatttctaaaggtggg
attattgggccaaaaggataaaatgttttatggctgttaatattacctaa
ttgatgttttaaagaaatcttttaattttttatcactgataatccaaaac
tatcagatttgggtacaccagtattatttttggctgctttattaagggga
aaaaagtgtgtcattgttgataacatcagttggttgatggatggagaagc
tgcatgaatctttttctcatagtcttaccagacttcacacttctatccac
taaacttttcaaataagttaatggttctcaatgtagtagattaattaatt
aatatctcggattgagacttcacatactttggtagaaatttattactctt
atatcctttgtcaattttgacttttttgaatacctttttttttaagttat
aactttgcctattataactccttacctccatttttaaacagtgtgactat
gaaaatgttccaaccactgtatttactcctttggaatatggtgcttgtgg
cctttctgaggagaaagctgtggagaagtttggggaagaaaatattgagg
taagttcttttcctcttttctcctatgttatatcactacttttttttctt
cagaatttaaaatatatagaagacttaaaaaatagtacaaagcattttca
tatacccgttatccagattcatatattactaacattgtgccaatttattt
tatacacttttagtagtctctcattctgtgtgtgtgtgtgtgtgtttctg
tgaatcatttgagagtaagttgaattctcctttacccctaaatactttat
tgtgtatttctatgaacgagggcattttcttatatagccgtagtgtagtt
accactttcaggaaatttggtattggtgtaatatttttatctgatttaat
tttcattttctaattctgtcagttgacccaatcgtatttccttttacttt
ttaaaatcacatttattgatttctctgggttaattataggaaaatgaaaa
gaaaaaataaaaatttttcactgctcctaccattagtactacttgtttct
agcattactctctaatttgtactaacttttctgctcacattttatcatgg
agtcaaagaaaatgcacatgaaatacactgtttctgtatacacaaataat
gccacccaaaaggactgctgttttaaatcattttagggaaaatttccaat
aaaaccttttgaaagaccaaatttgtgaataagtcaatttttaaaaataa
aaagcctattttaaatctcttaataatctttttctttattacatgcactg
gtagtagcatgtaatatgttggtctattagtaacacattattaacctttt
tttctgattataagaatagtatatctggctggcatggtggctcatgcctg
taatctcagcactttgggaggccgaggtgggtggatcacctgaggccagg
agtttgagaccagcctgaccaacgtggagaaaccccatctctactaaaaa
tatgaaattagccaggagtggtggtgcatgcctgtaatcccagctacttg
ggaagctgaggcaggagaatcgcttgaacccgggaggcggaggttgcagt
gagccaagattgcgccattgcactccagcctgggcaacaagagagaaact
ccgtctcaaaaaaaaaaaaaaaaaaaaaagaatagtatatctttattata
ggaagtttcaaaattaggaaaatatcaaaaaggaaattttaattcatgaa
gagataactgctattaatatttttgtgtatttccttccagtttctttttc
tctaaatattttgatgcgtttttatattttatgtatatatatatgtgtgt
gtgattttgtgtgagtatgtatgtcttaatgtttttcaaagtttgatgaa
gttacagttttaggtccaagcttaatattaatgttatgtcatgaacattt
cctgtctttaattctctaaaatctccatttaaaaaaaatgtgtaattctt
cttttaaggggtgctatactgtaatttgttaagccattctttgattaggt
tgtttacagtttttcattattataaatagaattgacatcttcataattca
ttgtttctcagtttattttttgaagatagatttcctgtgtgagtgtgtat
atacatgacatacatatataattaaaatttgaaatttttaatatatattt
catatttcttgatagacaatatttaagttttttaaaatttgctttgttat
tatagaagtataacgtgtttgagttgaagaaactttgaaaaatgtaaggg
aaagaggaaacaattacttatggagttagagctgtaacagcaattgttag
caatttggggtgattcctttaatttttttcctatataattgtgatactat
gatactgtacattaaattttgtaacccatgtttatttttaaaattatatt
atttatcacaacatcgaagaacacttgttatgtcttcataatcagtttgc
tcgtaaaaggtagcgaatcatgttttgaactgaggctagcagctggagga
aaaaaaaaatccatttagtcaaccagcaattaaattagtaaggatgctgt
cgttccacccttccttcctcctttccttccctatctccttccttctttcc
ttccctatctccttccttcattgcttttagtgaataatgccaaaggagga
aatgtcttttggaagcatttagcaagagaactagataattaccttaattg
atcctggcaccttatttgtttcttgcccaagttgtcattcacagtggata
acaagatagtattgagtttgggtgtgtgtgtgttttcaatgtatgacagc
aggtaattaaatggcttatttctgtcattcccttgctcttttttgttatt
agttagggtgtactattttgaggtagagatatacataattaagggatgag
cttatagcaaaagtgcctgacagcaaggagttgaaagtcatttacctttt
gaccagattcctatttattccatgaattttattatttaatgaaagtctac
ttattaaagagtctctactgtctttcaccatatatgtttgacagacttaa
tgtttaaaataatgggtctaaattttgcttttgtatcttcttaggtttac
catagttacttttggccattggaatggacgattccgtcaagagataacaa
caaatgttatgcaaaaataatctgtaatactaaagacaatgtaagtttaa
ttctcaatcctttccagtaattttatttagttgttgttttttgttgttgt
tttttttttagatggagtcttgctctgttgcccaggctggagtgcagtgg
cgctatctctgctcactgcaacctccgcctcccgggttcaagtgattctc
ctgcctcagcctcccaactaactgggattacagacttgcgccaccacact
ggctaatttttgtagacgggggtttcaccatgttggccaggctggtcttg
aacacctgacctcgtaatctgcctgtctcggcctcccaaggtgctggaat
gtacaggcgtgagccaccatacccggctttagtttttaatatatagctta
gttggtcacatggtgcagatggcattccttcagtatttcgcgtgccagtt
gtctcagctgatagatatcagcagctggcaaggaccttggctgcactgcc
tgctgccccctcatcttcactggcacagggccctacacttagtcaacagg
cagccaaaacttactgagtgaaggaaccaaaggcacaacttgagaactgt
ctatgtttgtgtttatagaagaggaacaataaagtcatcgactatctaaa
tataatgaataacaaaaaagaacaggagcaatgcacgtttgatcctcagc
agctggcactactaagaaagagctcttaattgagttctaagatttcattg
cctgatgctacatgtaatgctagtctggtgttattacgtgtaaatctaat
gtattttaagtgctttttagtagtcctcccacagatatactttattcata
ccataaacccccaactgtccaggtgaataagagtacaatatgcaatatat
tacagtcctttttttttttttttttttgagacggagtcttgctctgttgc
ccaggctggagtgcagtggcgtgatcttggttcactgcaaccttcgcctc
ccaggttcaagtgattttcctgcctcagcctcccaagtagctgggattac
aggcacccaccaccatgcccagctattctgtatttttagtagagacgggg
tttcaccatgttggccaggctggtctcgaactcctgacctcaggtgatcc
gtctgccttggtctcccaaagtgctgggattacaggtgtgagccaccgcg
cccggcctattacagtacttttttagcagaaacctgtgaaagcctgtgag
caaactctatacctcacagggtttttttccatatatatgaaatgagggat
tggataattcatattttttaaagttttttgactgtgggacactggtatat
tcatatacacacactctctttaatattgactcttaagaaaactgatcttt
ttaacttagctaacactttttaaagaaacgacctcagtaaaaatataaat
gatgttaaagaatctgtatgttaaaagcctagtaaactgataatgtttta
atcttgaaatttgaatataattaagccatgtatcctatttggaaactact
gctttaggcagtaggacagttacaggttggttttttggtaaaaccaaggg
ttttagaaaacattttcttgaatcctctgcaaaaaagattcaaatgaata
tactaggataacccataatgagctacacagctaacataaataacaattgt
atatatagttgtctttttctttttaggcaaattttctcaaaagtttattt
atatgagtatacattagatatcacttttactgcagacaaaaggagaaaat
gtcagccattctcactggcagtatattaactgcccctgtctcactgagag
agacttcaattgctcatagcagtcagtgaaaccttgaaggtttccttcct
accaagcaaatccattttaaccatatgtattttgctcttttttcaatgtt
acatttgttcaaatggcattgctagaataatgtggaaaataattttccta
ccaataaacctgtcagtagttgaggtcataagtagggtgacagtgttttc
ggttattttcatagataaagatagtaatagagaagatgaatatctgttac
tgctcttttgtcatgagtaatctgaggtaaaagcttgtagaacttcacta
tccctggggcgtgctttattcattttgaatcagtcacttgacttcagtgt
ctaaatgtccttgattctaaattgtacttacaatgtttattatctgctgg
cttttgttctctgctattttatttttttttacataaaatatttataataa
agatgaagaaggtactcaccatccaaagtcaaggaatgttaacatttttg
ctgtatttgtttcagggcttttttcttataagagataaaccatcatatat
gcagtttataacagcttatatttattgagcacttactgtgtaccaggcac
tatagagctctacaggtattaacttatttaatccttacacagtcctgtga
ggtatatatgctattgtttccccctttttatagatgaggaaactgaagca
catggaagttaagtaactgtgctcaaatcatttacctagggaagggcaga
tctgtacatttattctcacacaatgtagataccatgctattaactattat
cttatgcctatgcagtcttctgtcttccttcacttcaaaaggtaaaactt
tgaagtcgaagggtctcatgcttacgttcttatgtttgccacctatttat
gaatgcatacacattatacagtgttcgtggtttaattgcaggtggcatcc
tcattatgtagagctctgcaactttttaataatctcttgttttttgagac
cctttccacattattacatggaaatctattttaagtgctttttagtagtt
cctcctatggatacgctttattcataccataaacccggaatcgtcagggc
gaatatgtgtaagagtaccatatgcaatatattacagtccttttgtcaac
agaacaacctcctgattgtttccagggagtgatggaaccttagacaagct
ctgcaccccacagcctgagttgcctcatctgttatgacgagattgcacta
gatagtctagtcagagtctgcgctgaaaatctatcagctcaacagtagag
tgcatcagatttctctgcttttggcagaggtagccagagtttgagatttc
aaatttatccaaaataatttctacacaggtattttagagtgccagacatt
tttcttttgctttcaaaaatgttttcagactttgctgggcacagtggctc
acgcctgtaatcccagcactttgggaggccgaggtgggtgaactgcttaa
gctcacaagttcgggaccagcctagacaacatggcaaaaccccatgtcta
ttaaaaacaaaacaaaacaaaaatgttttcagactttaatggtcttgcac
tatttatcctcaaaaccttatttaaaattacttttaaaattttatttgta
ttttattttttagagacagggtcttactttatcacccaggatagagtgca
gtggtgtgatcatagctcactgcagcctcgacctcctgggctcaagcatt
cctcccacctcagcctcccaagtagctgggactacagatgtgagccactg
tgcccagctaatttttttttttttttttttttcctgtagggacagagtct
ccctatgttgccaggctggtcttgaatgcctggcctcaggtgattctcct
gcctcagcctcccaaagtgctgggattacaggcttgagctatgatgccca
gtcaaaattttaatttgaatgactactcttaagggtcccagctattacag
atagcctctgtggagctgagatgatcaaatacaggacgtgaggacaccct
gccctttgataatattttccagaacattttggtgattaaagacttgtagg
catctttgccttttgtattttttctcataaaattgagtaaacacttgtag
ctgtcccttgtctctttgttcctgtttgaagtgaacatcatactctatgt
tttggttcatgttggggagtctttagcctaagtagctgttagcagcagtc
attaaagtctctggccatttttccaggtgcggtggctcacacctgtaatc
ccagcactttgggaggccgaggtgcgtggatcacctgagatcaggcattc
gagaccagcctggccaacatggcgaaaccccgtctctactaaaaatacaa
aaaaattagccgggcatggtagcgcctgcctgtagtcccagctactcggg
aggctgaggcaagagaatcgcttgaatccaggaggcggaggttgcggtga
gtggagatcgcgccattgcactccagcctgggcaagaagagcaatactcc
atctcaaaaaaaaaaaaaagtctctggtcattttctttttttgagatgga
gtctcgctctgtcgtctaggctggagtgcagtggcacgatctcggctcac
tgcaagctctgcctcctgggttcacgccattctcctgcctcagcctctca
agtagctggaactacaggcacccgccaccacgcccggctaattttttgta
tttttagtagagacggggtttcaccgtgttaaccaggatggtctcgacct
cctgacctcgtgatccacctgcctcggcctcccaaagtgctgggattaca
ggcgtgagccactgcgcccggccagtctctggtcatttttgagttggatt
tttaagaaacagactggagaaatgctctaagctgtgtaggaagaggaggg
gagaaaaatcagcttaattgcattattgtatttttttttgccttaggaac
gtgttgtgggctttcacgtactgggtccaaatgctggagaagttacacaa
ggctttgcagctgcgctcaaatgtggactgaccaaaaagcagctggacag
cacaattggaatccaccctgtctgtgcagaggtgggtcatctacacttat
acagtttaaaatgtttaaaatgtgccacatagaagcacaccacccagctt
atacatggcagatgtaggaccctgagtttgatgatgattcctcaaaagag
ggctttgtctctaaaaattagtttttgtctttcaatactgattgctcatg
gtatgaactggaggcttccgtcatgtcgttaagtggtaaaaattatgaga
gtgatttatagagctgtgccttaaatattttatttatcatatcttctaaa
ttattttcatggcaatcagttaataatggaagagcttcaatcttagttat
tccacagctatcttgaggctaattgatactgtctgcctcttcagcttatg
gtatcagtgaatgagatttgaaaatgatgctttcaaaagatcaaatgaca
gtagaactagaaattgaccaatctaggcctctgggtgtcagtgtttcttc
gctaccagtgatcatccaagagttgaatattgtaatacttaactgcatag
gaatggtaagccaaaaatgtgtttatattggagaacttgggaaggtgtgg
gaggaggcacgtcatactataccagcttatatatggagttgaaaattgca
gtgattatctgttgtagccagtggcttccaaggtgtacattgcacttgca
aacacgcacacacacacatatgcacattgttgccagatttcatccagcag
ctccatgactggttgttctgtctgttcatggttgcttttgtacaactgaa
ctcattgctgagtatgtggaatgtcagctttaagacctggaaaaacattt
tagctttcttttgctttgtcttctctgtgatcgagaatcctcctctatta
ataggcacctggctgggatataagcctaaaatattaacatgttgagagat
tagggcatcatttatttctttcatttatagaaagctgctgtttttgtgac
ggaaatagaattaagcttcaaaaaaatataaaaactgaagtcttgattaa
tgcctttaatgtgcaatagatcttttattcagtgtaatgactcaaactgc
ctgtgttgggaaggagccaattaactttgctttcttgagtacattagttt
cccagggctattgtaacaaagtaccacaaactgggtggcttaaaaatagc
agatatttcctccctctcagttctggaggcaaaaaagtccaaactcaaga
tgtcagcagggccaagctccctccaaaggcactagggaagaatcctccct
tgcctcttcttctgtcttctagtagcaatggcaatccttggcgttccttg
gcttgcagatgtatcactttaatctctgcccccctcttcacatggcctca
tcccttgtgtgtctgtgtccaaatttccctcctctttcttataaagaaac
tccagtcattggattagggcccactctaatccaacatgatctcattttca
cttgattacatctgcaaataccctatttccaaattcacaaatactggggg
ttacgacttgatcatgccttttagggttatggggacacaattcaacccac
aatagtgagtatatttaaaaatgtagatgccatttcaagatactcacaag
cttcaatagccatttttgatagggacgaaggaaaagacgattttattgtc
ttttgtatatgagtgtctaattttttgtctgaattcagctctcagtgggc
ttgttgaaagactgctgtgtgctggcctctgaccccctcaggaggctatt
gtgctgtgatccagcagcagcgtacatggcagcatctggcagggtgactg
ccagctgagcagaaggatgcagtgaggacacaggacgtctcctgaagccc
atggctgtggggaggtcagccaaaggcctgttctccttggtatgcctggc
acatttgaggctgtgcatctccatctgttggtcctcttatgatgttgaag
ctcagaggctgaatgttctggtgctttgataggactctgatactttgttt
tccccaagctgttggctgattaagaagataaaaaaaattgggtgaaatcg
cactctgtgaacacacttctcaagctgtgtacacagtgccgtgctggaca
ctggggacacagcagggatttgagataagcttaggaggagaggaggcagc
taggtgatgtgccagttaacaattctgcctgacgggtcctaggatcaggg
tagatataaagtgctggaggcactggggtgccacatttgtggtctttgcc
tcagggattcttgtgatctgtttttttactcacagagcacttctgacccc
agatttgtgggggttttgctcacacgaccaattctccagctttctagaca
ccagctgggtgtctagaaacaaccaattgtctagaacaaccaattctcca
gctttctagacaccagctgggtgacctctaatgtaactcaattctgatac
cagctgcctggagttagcatcagatcctgcaagggctcattcccataaga
ctgcctccactgcagaggccagtgtcaagcccaggcctcctgtacttctg
acctaccagctataaagtcaaggggttcccatgataaattgctagcatgg
ctcacagaactcaggaataaactttacttatatttacttgtttattataa
aggttgcaactcaggaacagccaaatggaagagatacacagggcaaggtg
gttgtggggaggcgggggacaacagagcttccatgtcctctctaggtgtg
gcatcttcccagcaccttgatattcaccaacctggaagttctccaaaccc
cttatttaggggtgtttatagaggtcccattatgtaggcatgattgatta
atcattggccattggtaattacccaatctcctgctccctccccagatgta
ggggaccagaactggggctaaaaattctacctctgatgacatggttggtt
cctctggcaaccagctgccatcttgaagctatctagggccccaccaagag
tcacatcattagcataagctcaggtgtggttgaaaggggctcattatgaa
tagcaaaagatgctcatctcactagtgtcactcgggaaattccaagggtt
ttagaagctcccttgccaggaaccagggacaggatggaagaccaaataca
tatttcttctcatttcacaatatcgtaggatgttggggcaggatgattct
ggagggagttcttacctaagactagaacaatgtgtgagtgttagctagtg
agagaacactgtacaaaaggcctgggtgggaaagcggatggctcattcaa
ggaactgaagaagaccctcaatattggcatagcttaaagagcttagagag
ttaaaaatatatatttattttttatttttttgtatatatatgctggagaa
acaggtgggtaagtgatggtcttgtaaactaaggaagggtattttgactg
cctttggggcattgtgattcagccaaaaggtctaaagcagggagtaatat
gatcaggtacattgttcagaaacattcctccagctgcaccgtggaagcgg
gactgagcgagcaagtgaagtggcagatccagttatgtggctggtgaggt
gcatgagaggagatgatagtggccggaggtgtggcagtggaaatggagtg
acacggttatatttgagggcagagttgatagtacttggcagctggctggg
aatgggaagagggagagctgaagaccactcaggtttgtgtcctgcagcag
gaagtaatagcaagagcagactcgaggtgacagcgaggacgaaaccactg
atgtgtgtgagggcctgctgtgtgctgggtactgtgtccctgcctgttga
ctaacttagtcgttgtgagcaccccatgcggtggatgcggtagtatatct
atttgacagacgaggaaaccaaggacaaagaggttgagtaacttgcccat
ggtaacccagcctggtcatggccgagctgggattcaaacccaggcagccc
agaccccaaagcaccacattgtgcagctgatacttcatctccacagactg
tcctaccatatttggcatagaatttaaaaatggaaatgattcttggtagc
aacacgaatgtagtggagacacacagacctgggttgtaatctcactcagc
caattcctcttagtgagacctggccataccacccaggttttcagaagctt
agtttccacattaaataaagtaagaggccaggcgtggtggctcactccta
taatcccagcactttgggagcctgaggcgagtggatcacttgaagcccgg
agtttgagaccagcctggccacatagcaaaacccaatctctaccaaaaat
aacaaaaaaataactgtgcattgtggcgtatgcctgtaatcccagctatg
ttggagaccgaggcacaagaatcacttgaacccaggaggcagaggttgta
ctgagccaagatcacgccactgcactccagcctgggcgacagtgagaccc
tgtctcaaaaaaaaaaaataaaacaaaatggcctggctcagtggctcacg
cctgtaatcccagcactttaggaggccaaggtgggcagatcatctgaggt
caggagttcaagaccagcctggccaacatggcaaaaccttgtctctacta
aaaatacgaaaatggcctgatgtggtggtgcatacctgtagtcccagcta
ctcaggaggctgaggcatgagaattgcttgaatctgggaggtggaggttt
cagtgagccgagatcacgacactgcactccagcctggagcgagactctat
ctcaaataaaaaaaaaagtaaaataaaataagggaatatctaactgtagg
gttgattaaaatgcaacctgtaaagtgtgtaggagagttcctggcattta
atagatgccgaatagctgcacctgttagctgttttttccccaggatatta
tagatgtggctgtggcttgggaggggagacgatgtggctggactgaaagg
tcatcatgccagtatttttaatgggggttggagagagatacatattgtga
aaaagctccagtgattttttttttttttaaaccctggttgtgaactactt
gcgttgatactggattttgaaaaaccaaaggctttaaactcctggttatg
gacattttaaaaaattatttttaattgacacaataattgtacatatttat
ggggtgcatagtgatgttttgaaacacagagtttatagtgatcagattag
ggtaattagcctatcaatcatctcaaacattgaccatttctttgtgttga
gaacattccatatccttctagctatttgaaagtatgcattattgtttaac
tgtagttatcctaaggtgctatagaacatattcctcctatctagctgtag
ttttatatcctttaacaaatctctccctatctccttctcccaacccttac
cagcctctagtaatctctgttctactttttacttctgtgagtaagctagc
acagccactgtggtcaacagtatggaggttcctcaaaaatctgcaaatag
agctaccatatgatccagcaatcccactacttaactgggcatttatccca
aggaagtcttttaggggttcataggaggaactcttttctctgccaaatgc
tgggttctgacttggatagtatttggatttgctactggacccactgtttt
tatcgtccagacatattctgtggggaatgtgatattctgtggggaatgcg
gttcagaagtggtccacagaatgtttgttattagtccataatgatagaag
gctagaaacgaagaagaaagtttagaaattttaacaataatttgacagtg
actgatctagtaataaacaatggtgttttaattttacatgccttttaaaa
tttcatttccccagtacattgtcagtgaatttcacaagtgttagtccagt
ggatgaattagaaataataataatttttaaaccagtcctgagtactactt
taaactgagtgctcaaaaatagctgcagctccagagccagctgtggtagg
ctggcacagtgactcactttggtaaaaatcctgggcaattgagagcagtc
tttgactctgaggagtaattacttacaaaagttgacaaattccttagcaa
agtaatttccaaagggaattactagaattctagaattgctgtaagaggag
aggctactcttgtttgtcctgtgtgagagggattctcagcgcctggggca
ttagcaatgcatttgccgtattcagtgtgagatggggttggtggtcattt
attctgaacacctgagccgcagtcattgagtaggaaacggattacacata
gttatgaagttcacttgtagaggagaaaaacaatagttcaagaggaaaac
atttgaaaatacttccttgtaatgtcttaaatgaattttagtgccaaata
ttaaaagtttttgtgttttttgtttgtttttaatttaatagtcaatataa
tcccactctaaagtgagggagccttctgcggctggaagtggtggggacag
ataagagtatgtgaggtggaaagcctccagcagctcctgacccttgtacg
agtcctgtgtgttgggatggaagggcatggaggctgccccttctgctcat
tttttaaaaatacatgtttttataaaaattctaaaacagttgtgtacgaa
tgaaatctgtcaattgacccaagcagtttttttcatttatttgagatagg
gttcctgtcacccaggctggagtgcagtggtgtgatctcagttcactgca
gccttgacctttcaagctcaagcgatgttcctgcctcagtctcctgagta
gctgggaccacaggtacatgccactgtttccagctaatatatatatatat
atttgagacagggtcgcattatgttgcccaggctggtctcaaactcctgg
gctcaagcaatcctcccgccttggcttcccaaagtgctgggattgcaggc
gtgagccacggtgcctggccagttttttatttagactgatcaacgatggc
agtttggcttcctccatctttttaacataagaacaacatcaatatgagaa
aaaacagataagagctcattttggtggatttagttttgtatccacatctc
ctacaagttctatttctaaatcagtttctgagaaatagaacccaggcttg
caaattgataagcctggaatttgtttaaatgtattctttggctctttatt
tttttcctcattataaaaatggaaaagaaagcatgtttgaattgccctta
atacccctttctaacacagttatttttattatcatgtattgtttccccgt
cctcatctgtactcctacattttttttaaacaaaggaattttattgcctt
tccaaaaaagttgtactagtttataatgtcaccagcattgcatataagag
tgctaattaaaatgttgcaaaattcagtgtcaatgttttttctataatga
gtataaaaaggataactattggccaggcacagtggctcatgcctgtaatc
taagcactttgggaggccgaggcaggtgggtcacctgaggtcaggagttt
gagacaagcctggtcaacgtggtgaaaccctgtctctactaaaaatccaa
aaattatccgagcatggtggcaggtgcctgtaatcccacctactcgggag
gctgaggcaggagaatcgcttgaacctaggaggcagaggttgcagtgagc
caagattgtgccgctgcactccagcctgggtgacagagtgagactgtctc
aaaaataaaaataataataaaataacgatttcaaggattttagcatatct
ttgctaacaatgatgagcctctttcttcttataatgatttttttttttgg
atatgaattatccatattttctaatgcatttgtattttaaaactttttaa
gatactggccattagtatttggtctggatttttttgagaagtaaaggctt
tgtcaccctctgaggctaaaacagactaaagacttttctcagtattgttc
ctcccttacacaaaactgttttcccccttattcacaagtatttttgtttt
tacgtacaggcaatcttgagcagtagcaagtaaagattgtctaaaactgt
caagtccacaaccatcaaatgtttgcaaggatatgaaacaaggagaactt
gttagtcactgcaaatgagagtataggttggttcaggtaccttgaaaatc
tagtcaagccaaagtttcacctgccctctgactcagcagttgtactccag
ctctgtgtgcaaggagatgtgctggaatgtcacagcatcgtattgcaaag
agcatattggcaacagcttggatggccagcagaaggagcccaaatgtgtg
attcatattcactagtcgaataattgaatactacaatatacaccatatat
actacactgtatgtgttgttctatactatagtgattgactcgaactccat
tcagtgaaaaaaatggaagaattagctatttgtatccatatgggatacaa
aaaagcagggtaacaaaagaatctacatcatcttgccatttgcaggtaaa
gcttcttaaaaaaacaagagaaatgcaggaagaaatgcctaggaatgata
agaccaactcggtggagggaaaggaggaaaaggccaatggggtggcacac
acagggctaactgggcactttatacccttctttatatccaaaatatttta
tggtgaatttcttttagagggttgacaagcacctgtgggtacctgatctg
ttttaatcatcctcatgctaacaaaattcttcagtagatataacctaaat
tttttttctctttcatcttggttttaaaatgtcttcccccttttattctc
tggagaaatagaagatatccttgatcatactacttctctgttttattcat
tttggtagtcgcctaagatggttttaatgcatatggcattatctgaactg
ttccctgttacctcatttgctcaggcatctgaagatgttgtgctttctct
tcccctgcaggtattcacaacattgtctgtgaccaagcgctctggggcaa
gcatcctccaggctggctgctgaggttaagccccagtgtggatgctgttg
ccaagactgcaaaccactggctcgtttccgtgcccaaatccaaggcgaag
ttttctagagggttcttgggctcttggcacctgcgtgtcctgtgcttacc
accgcccaaggcccccttggatctcttggataggagttggtgaatagaag
gcaggcagcatcacactggggtcactgacagacttgaagctgacatttgg
cagggcatcgaagggatgcatccatgaagtcaccagtctcaagcccatgt
ggtaggcggtgatggaacaactgtcaaatcagttttagcatgacctttcc
ttgtggattttcttattctcgttgtcaagttttctagggttgaatttttt
tcttttttctccatggtgttaatgatattagagatgaaaaacgttagcag
ttgatttttgtccaaaagcaagtcatggctagagtatccatgcaaggtgt
cttgttgcatggaagggatagtttggctcccttggaggctatgtaggctt
gtcccgggaaagagaactgtcctgcagctgaaatggactgttctttactg
acctgctcagcagtttcttctctcatatattcccaaaacaagtacatctg
cgatcaactctagccaaatttgcccctgtgtgctacatgatggatgatta
ttattttaaggtctgtttaggaagggaaatggctacttggccagccattg
cctggcatttggtagtatagtatgattctcaccattatttgtcatggagg
cagacatacaccagaaatgggggagaaacagtacatatctttctgtcttt
agtttattgtgtgctggtctaagcaagctgagatcatttgcaatggaaaa
cacgtaacttgtttaaaagtttttctggtagctttagctttatgctaaaa
aaaataatgacattgggtatctatttctttctaagactacattagtagga
aaataagtcttttcatgcttatgatttagctgttttgtggtaattgcttt
ttaaaggaagttattaatatcataagttattattaatattttgaacacag
gtggatgtgaaggattttcatttaaaaaccaagtggttttgactttttct
gttgaatgaacaactgtgccttgtggaatttttgcagaagtgtttatgct
ttgttagcatttcaacttgcattattataaagaggtattaatgcctcagt
tatgtgtttgtcaatgtactggctgaggattctatctcagctgtcttttc
taactgtgtaggttgagttttgaacacgtgcttgtggacatcaggcctcc
tgccagcagttcttgaagcttctttttcattcctgctactctacctgtat
ttctcagttgcagcactgagtggtcaaaatacatttctgggccacctcag
ggaacccatgcatctgcctggcatttaggcagcagagcccctgaccgtcc
cccacagggctctgcctcacgtcctcatctcatttggctgtgtaaagaaa
tgggaaaagggaaaaggagagagcaattgaggcagttgaccatattcagt
tttatttatttatttttaatttgtttttttctccaagtccaccagtctct
gaaattagaacagtaggcggtatgagataatcaggcctaatcatgttgtg
attctcttttcttagtggagtggaatgttctatccccacaagaaggatta
tatcttatagacttgtcttgttcagattctgtatttacccattttattga
aacatatactaagttccatgtatttttgttacaaatcttctgaaaaaaaa
caaaacaatgtgaaacattaaaattaaaaggcattaataatatccacgtg
tgccttcttactgaatgatggtcttgggagtctttgcaagagtattgagt
agatctctgatattgtgttgaaaagctagctgctgagtaggctccaatga
tgctatgctgatttaagtatagaagaactaatcagttcattgccatttcc
catcttctggcagtatcaggcacatagatggtcaataaatgtttccagaa
atgttgattaccatgttcagattatgcattcacatgcacttaatcttctt
aggtatcactttttaagcagaaactcctcttttatgtaatctttaccaaa
aaccttcccagtttgtacttgtttttgtggtaagtagttgcagggtgcta
gtaataacaacagctaaatgagtgtttactgcaacacgtgcaggcactgt
gcttgacacaccctggctgatgtgatccttacaacaatcctattagagaa
ggtgcttttgtacccatttatagatggagaaacaggctcagaagtgtaag
tcactttcttaggattacacagccagttaatgcatcacgtttttgaggcc
agagttgggtctgtgacctcaaaggcgctacctcttagttacctcgcagt
gcagcctcccattcatctctgacaaatggaagcttttaggtctgctgcat
caattcctgggacttcacattttcacatgccgtcaagcaatgctgtctac
acgcttaataaataccttgtcttgagatgttctaacactttcctaactgg
actttccaccgccagtttacttcccactagagccaggctcttattgcctg
aacttccctgtctcaagcctttgaggttttcccaaggcctgtaactagac
ccacagtcccctgccagaccctgaacctgttatctgcagctctagcctgc
gctttcccttgcctgttctggctacacctgctctatgtccccatataact
actagcctccctcaaaggtcacctgctctgcgtaacttccagctggttct
ctacctctactcccagggtactctgtattgtctctagagctctttgaatt
actctgcatggagtgtagtgtgtgtttctgtcaccaccactagataatga
gggttctttacctctgtgtgccccacagcttctagcacaaggtctggcac
tacagaagcacttagaacattggtgtaattggattgacaggtagagccat
aactatcagagatggccatataggaagccttttaatttcttcctgttatg
tcaggagccattgatttaaatgttaatgaaagtagaaagggcctaaacag
aaaaaaagtcagcctcactagtgagggggaatgcaaattaaattgcagtg
aaatgcaaatcaagctgaagtgagataccattttatacccactgtgagtg
gctactttttttttttctttgagacagggtCTTGTTCTGTTTCCCAGGCT
